# Supplementary material for: Bat trait, genetic and pathogen data from large-scale investigations of African fruit bats, Eidolon helvum
Source: Sci Data. 2016 Aug 1;3:160049. doi: 10.1038/sdata.2016.49 (PMC4968192; doi:10.1038/sdata.2016.49)
Supplement: Supplementary file 1 [file sdata201649-isa1.zip]

Archive with 5 entries (5 files):
- i_Investigation.txt
- s_study_Peel.txt
- a_genotype_Peel.txt
- a_serol_Peel.txt
- a_seq_Peel.txt
