# Supplementary material for: Bat trait, genetic and pathogen data from large-scale investigations of African fruit bats, Eidolon helvum
Source: Sci Data. 2016 Aug 1;3:160049. doi: 10.1038/sdata.2016.49 (PMC4968192; doi:10.1038/sdata.2016.49)
Supplement: Supplementary file 1 [file sdata201649-isa1.zip › i_Investigation.txt]

# Investigation File generated for Scientific Data with Investigation File Authoring Tool version 0.1.0 on 10/06/2016 - This metadata file is CC0
ONTOLOGY SOURCE REFERENCE
Term Source Name	NCBITAXON	UBERON	GAZ	UO	ERO	OBI	NCIT
Term Source File	http://data.bioontology.org/ontologies/NCBITAXON	http://data.bioontology.org/ontologies/UBERON	http://data.bioontology.org/ontologies/GAZ	http://data.bioontology.org/ontologies/UO	http://data.bioontology.org/ontologies/ERO	http://data.bioontology.org/ontologies/OBI	http://data.bioontology.org/ontologies/NCIT
Term Source Version	2015AA	releases/2014-06-15	$Revision: 1.512 $	unknown	2013-08-02	2014-08-18	16.03d
Term Source Description	National Center for Biotechnology Information (NCBI) Organismal Classification	Uber Anatomy Ontology	Gazetteer	Units of Measurement Ontology	Eagle-I Research Resource Ontology	Ontology for Biomedical Investigations	National Cancer Institute Thesaurus
INVESTIGATION
Investigation Identifier
Investigation Title
Investigation Description
Investigation Submission Date
Investigation Public Release Date
INVESTIGATION PUBLICATIONS
Investigation PubMed ID
Investigation Publication DOI
Investigation Publication Author List
Investigation Publication Title
Investigation Publication Status
Investigation Publication Status Term Accession Number
Investigation Publication Status Term Source REF
INVESTIGATION CONTACTS
Investigation Person Last Name
Investigation Person Mid Initials
Investigation Person First Name
Investigation Person Address
Investigation Person Phone
Investigation Person Fax
Investigation Person Email
Investigation Person Affiliation
Investigation Person Roles
Investigation Person Roles Term Accession Number
Investigation Person Roles Term Source REF
STUDY
Study Identifier	10.1038/sdata.2016.49
Study Title	Bat trait, genetic and pathogen data from large-scale investigations of African fruit bats, Eidolon helvum
Study Submission Date	10/05/2016
Study Public Release Date	01/08/2016
Study Description	http://www.nature.com/articles/sdata201649#abstract
Study File Name	s_study_Peel.txt
Comment[Subject Keywords]	//;//;///
Comment[Manuscript Licence]	CC BY-4.0
Comment[Experimental Metadata Licence]	CC0
Comment[Supplementary Information File Name]	
Comment[Supplementary Information File Type]	x-zip-compressed
Comment[Supplementary Information File URL]	http://www.nature.com/articles/sdata201649#supplementary-information
Comment[Data Repository]	Dryad Digital Repository;GenBank;GenBank
Comment[Data Record Accession]	doi:10.5061/dryad.2fp34;KC164869.1;KM225993.1
Comment[Data Record URI]	http://dx.doi.org/10.5061/dryad.2fp34;http://www.ncbi.nlm.nih.gov/nuccore/KC164869.1;http://www.ncbi.nlm.nih.gov/nuccore/KM225993.1
STUDY DESIGN DESCRIPTORS
Study Design Type	epidemiological study	genotyping design	population genetics analysis objective	individual genetic characteristics comparison design
Study Design Type Term Accession Number	ERO:0000017	OBI:0001444	ERO:0100273	OBI:0001448
Study Design Type Term Source REF	ERO	OBI	ERO	OBI
STUDY PUBLICATIONS
Study PubMed ID	""	""	""	""	""	""	""	""	""
Study Publication DOI	doi:10.1128/JVI.01202-12	doi:10.1644/11-MAMM-A-270.1	doi:10.3201/eid1406.071421	doi:10.1371/journal.pone.0002739	doi:10.1038/ncomms3770	doi:10.1371/journal.pone.0030346	doi:10.1017/S0950268812000167	doi:10.1371/journal.pone.0011978	doi:10.1016/j.jviromet.2013.06.030
Study Publication Author List	""	""	""	""	""	""	""	""	""
Study Publication Title	""	""	""	""	""	""	""	""	""
Study Publication Status	published	published	published	published	published	published	published	published	published
Study Publication Status Term Accession Number									
Study Publication Status Term Source REF									
STUDY FACTORS
Study Factor Name
Study Factor Type
Study Factor Type Term Accession Number
Study Factor Type Term Source REF
STUDY ASSAYS
Study Assay Measurement Type	genetic characteristics information	viral infection	genetic characteristics information
Study Assay Measurement Type Term Accession Number	OBI:0001404	ERO:0000729	OBI:0001404
Study Assay Measurement Type Term Source REF	OBI	ERO	OBI
Study Assay Technology Type	genotyping assay	serum neutralization of viral infectivity assay	DNA sequencing
Study Assay Technology Type Term Accession Number	OBI:0000435	OBI:0000872	OBI:0000626
Study Assay Technology Type Term Source REF	OBI	OBI	OBI
Study Assay Technology Platform	""	""	""
Study Assay File Name	a_genotype_Peel.txt	a_serol_Peel.txt	a_seq_Peel.txt
STUDY PROTOCOLS
Study Protocol Name	Capture and Data Collection	Molecular methods - genotyping	Serological analyses	Molecular methods - sequencing
Study Protocol Type	sample from organism	genotyping assay	Serological	DNA sequencing
Study Protocol Type Term Accession Number	OBI:0000671	OBI:0000435	NCIT:C41264	OBI:0000626
Study Protocol Type Term Source REF	OBI	OBI	NCIT	OBI
Study Protocol Description				
Study Protocol URI	""	""	""	""
Study Protocol Version				
Study Protocol Parameters Name	""	""	""	""
Study Protocol Parameters Name Term Accession Number	""	""	""	""
Study Protocol Parameters Name Term Source REF	""	""	""	""
Study Protocol Components Name	""	""	""	""
Study Protocol Components Type	""	""	""	""
Study Protocol Components Type Term Accession Number	""	""	""	""
Study Protocol Components Type Term Source REF	""	""	""	""
STUDY CONTACTS
Study Person Last Name	Peel	Baker	Hayman	Suu-Ire	Breed	Gembu	Lembo	Fernández-Loras	Sargan	Fooks	Cunningham	Wood
Study Person First Name	Alison J.	Kate S.	David T. S.	Richard	Andrew C.	Guy-Crispin	Tiziana	Andrés	David R.	Anthony R.	Andrew A.	James L. N.
Study Person Mid Initials												
Study Person Email	alisonpeel@gmail.com	""	""	""	""	""	""	""	""	""	""	""
Study Person Phone												
Study Person Fax												
Study Person Address												
Study Person Affiliation	Department of Veterinary Medicine, University of Cambridge, Cambridge CB3 0ES, UK	Department of Veterinary Medicine, University of Cambridge, Cambridge CB3 0ES, UK	Department of Veterinary Medicine, University of Cambridge, Cambridge CB3 0ES, UK	Wildlife Division, Ghana Forestry Commission, Accra, Ghana	Animal and Plant Health Agency (APHA), Addlestone, Surrey KT15 3NB, UK	Faculté des Sciences, Université de Kisangani, 4, Avenue Kithima, commune Makiso, BP 2012, Kisangani, République Démocratique du Congo	Institute of Biodiversity, Animal Health and Comparative Medicine, College of Medical, Veterinary and Life Sciences, University of Glasgow, Graham Kerr Building, Glasgow, G12 8QQ, Scotland	Institute of Zoology, Zoological Society of London, Regent’s Park, London NW1 4RY, UK	Department of Veterinary Medicine, University of Cambridge, Cambridge CB3 0ES, UK	Animal and Plant Health Agency (APHA), Addlestone, Surrey KT15 3NB, UK	Institute of Zoology, Zoological Society of London, Regent’s Park, London NW1 4RY, UK	Department of Veterinary Medicine, University of Cambridge, Cambridge CB3 0ES, UK
Study Person Roles												
Study Person Roles Term Accession Number												
Study Person Roles Term Source REF												
Comment[Study Person ORCID]												
Comment[Funder]												
Comment[FundRef ID]												
Comment[Funder Term Source REF]												
Comment[Grant Identifier]												
