# Supplementary material for: Bat trait, genetic and pathogen data from large-scale investigations of African fruit bats, Eidolon helvum
Source: Sci Data. 2016 Aug 1;3:160049. doi: 10.1038/sdata.2016.49 (PMC4968192; doi:10.1038/sdata.2016.49)
Supplement: Supplementary file 1 [file sdata201649-isa1.zip › s_study_Peel.txt]

Source Name	Comment[sampling date]	Characteristics[organism]	Term Source REF	Term Accession Number	Characteristics[organism part]	Term Source REF	Term Accession Number	Characteristics[geographical location]	Term Source REF	Term Accession Number	Characteristics[latitude]	Unit	Term Source REF	Term Accession Number	Characteristics[longitude]	Unit	Term Source REF	Term Accession Number	Protocol REF	Sample Name
SaoTome	20010412	Eidolon helvum	NCBITAXON	NCBITaxon:77214	plagiopatagium	UBERON	UBERON:0010867	Ilha de Sao Tome	GAZ	GAZ:00001171									Capture and Data Collection	ST_UNK_010412
SaoTome	20010421	Eidolon helvum	NCBITAXON	NCBITaxon:77214	plagiopatagium	UBERON	UBERON:0010867	Ilha de Sao Tome	GAZ	GAZ:00001171									Capture and Data Collection	ST_UNK_010421
Ghana	20070126	Eidolon helvum	NCBITAXON	NCBITaxon:77214	plagiopatagium	UBERON	UBERON:0010867	Accra	GAZ	GAZ:00052733	5.5882	degree	UO	UO:0000185	-0.18239	degree	UO	UO:0000185	Capture and Data Collection	GH_37H_070126
Ghana	20070127	Eidolon helvum	NCBITAXON	NCBITaxon:77214	plagiopatagium	UBERON	UBERON:0010867	Accra	GAZ	GAZ:00052733	5.5882	degree	UO	UO:0000185	-0.18239	degree	UO	UO:0000185	Capture and Data Collection	GH_37H_070127
Ghana	20070128	Eidolon helvum	NCBITAXON	NCBITaxon:77214	plagiopatagium	UBERON	UBERON:0010867	Accra	GAZ	GAZ:00052733	5.5882	degree	UO	UO:0000185	-0.18239	degree	UO	UO:0000185	Capture and Data Collection	GH_37H_070128
Kenya	20070629	Eidolon helvum	NCBITAXON	NCBITaxon:77214	plagiopatagium	UBERON	UBERON:0010867	Kisumu District	GAZ	GAZ:00009897	-0.00681	degree	UO	UO:0000185	34.60503	degree	UO	UO:0000185	Capture and Data Collection	KE_K03_070629
Kenya	20070630	Eidolon helvum	NCBITAXON	NCBITaxon:77214	plagiopatagium	UBERON	UBERON:0010867	Kisumu District	GAZ	GAZ:00009897	-0.00681	degree	UO	UO:0000185	34.60503	degree	UO	UO:0000185	Capture and Data Collection	KE_K03_070630
Kenya	20070630	Eidolon helvum	NCBITAXON	NCBITaxon:77214	plagiopatagium	UBERON	UBERON:0010867	Bondo District	GAZ	GAZ:00015777	-0.04269	degree	UO	UO:0000185	34.41036	degree	UO	UO:0000185	Capture and Data Collection	KE_K05_070630
Kenya	20070701	Eidolon helvum	NCBITAXON	NCBITaxon:77214	plagiopatagium	UBERON	UBERON:0010867	Bondo District	GAZ	GAZ:00015777	-0.04269	degree	UO	UO:0000185	34.41036	degree	UO	UO:0000185	Capture and Data Collection	KE_K05_070701
Kenya	20070701	Eidolon helvum	NCBITAXON	NCBITaxon:77214	plagiopatagium	UBERON	UBERON:0010867	Kisumu District	GAZ	GAZ:00009897	-0.00681	degree	UO	UO:0000185	34.60503	degree	UO	UO:0000185	Capture and Data Collection	KE_K03_070701
Kenya	20070702	Eidolon helvum	NCBITAXON	NCBITaxon:77214	plagiopatagium	UBERON	UBERON:0010867	Kisumu District	GAZ	GAZ:00009897	-0.00681	degree	UO	UO:0000185	34.60503	degree	UO	UO:0000185	Capture and Data Collection	KE_K03_070702
Kenya	20070702	Eidolon helvum	NCBITAXON	NCBITaxon:77214	plagiopatagium	UBERON	UBERON:0010867	Bondo District	GAZ	GAZ:00015777	-0.04269	degree	UO	UO:0000185	34.41036	degree	UO	UO:0000185	Capture and Data Collection	KE_K05_070702
Kenya	20070720	Eidolon helvum	NCBITAXON	NCBITaxon:77214	plagiopatagium	UBERON	UBERON:0010867	Mandera District	GAZ	GAZ:00015781	3.21569	degree	UO	UO:0000185	40.1198	degree	UO	UO:0000185	Capture and Data Collection	KE_K24_070720
Ghana	20080122	Eidolon helvum	NCBITAXON	NCBITaxon:77214	plagiopatagium	UBERON	UBERON:0010867	Accra	GAZ	GAZ:00052733	5.5882	degree	UO	UO:0000185	-0.18239	degree	UO	UO:0000185	Capture and Data Collection	GH_37H_080122
Ghana	20080123	Eidolon helvum	NCBITAXON	NCBITaxon:77214	plagiopatagium	UBERON	UBERON:0010867	Accra	GAZ	GAZ:00052733	5.5882	degree	UO	UO:0000185	-0.18239	degree	UO	UO:0000185	Capture and Data Collection	GH_37H_080123
Ghana	20080124	Eidolon helvum	NCBITAXON	NCBITaxon:77214	plagiopatagium	UBERON	UBERON:0010867	Accra	GAZ	GAZ:00052733	5.5882	degree	UO	UO:0000185	-0.18239	degree	UO	UO:0000185	Capture and Data Collection	GH_37H_080124
Ghana	20080125	Eidolon helvum	NCBITAXON	NCBITaxon:77214	plagiopatagium	UBERON	UBERON:0010867	Accra	GAZ	GAZ:00052733	5.5882	degree	UO	UO:0000185	-0.18239	degree	UO	UO:0000185	Capture and Data Collection	GH_37H_080125
Ghana	20080131	Eidolon helvum	NCBITAXON	NCBITaxon:77214	plagiopatagium	UBERON	UBERON:0010867	Accra	GAZ	GAZ:00052733	5.5882	degree	UO	UO:0000185	-0.18239	degree	UO	UO:0000185	Capture and Data Collection	GH_37H_080131
Ghana	20080201	Eidolon helvum	NCBITAXON	NCBITaxon:77214	plagiopatagium	UBERON	UBERON:0010867	Accra	GAZ	GAZ:00052733	5.5882	degree	UO	UO:0000185	-0.18239	degree	UO	UO:0000185	Capture and Data Collection	GH_37H_080201
Ghana	20080317	Eidolon helvum	NCBITAXON	NCBITaxon:77214	plagiopatagium	UBERON	UBERON:0010867	Accra	GAZ	GAZ:00052733	5.5882	degree	UO	UO:0000185	-0.18239	degree	UO	UO:0000185	Capture and Data Collection	GH_37H_080317
Ghana	20080318	Eidolon helvum	NCBITAXON	NCBITaxon:77214	plagiopatagium	UBERON	UBERON:0010867	Accra	GAZ	GAZ:00052733	5.5882	degree	UO	UO:0000185	-0.18239	degree	UO	UO:0000185	Capture and Data Collection	GH_37H_080318
Ghana	20080319	Eidolon helvum	NCBITAXON	NCBITaxon:77214	plagiopatagium	UBERON	UBERON:0010867	Accra	GAZ	GAZ:00052733	5.5882	degree	UO	UO:0000185	-0.18239	degree	UO	UO:0000185	Capture and Data Collection	GH_37H_080319
Ghana	20080405	Eidolon helvum	NCBITAXON	NCBITaxon:77214	plagiopatagium	UBERON	UBERON:0010867	Kumasi	GAZ	GAZ:00052735	6.70002	degree	UO	UO:0000185	-1.62493	degree	UO	UO:0000185	Capture and Data Collection	GH_KUZ_080405
Ghana	20080406	Eidolon helvum	NCBITAXON	NCBITaxon:77214	plagiopatagium	UBERON	UBERON:0010867	Kumasi	GAZ	GAZ:00052735	6.70002	degree	UO	UO:0000185	-1.62493	degree	UO	UO:0000185	Capture and Data Collection	GH_KUZ_080406
Ghana	20080406	Eidolon helvum	NCBITAXON	NCBITaxon:77214	plagiopatagium	UBERON	UBERON:0010867	Techiman Municipal District	GAZ	GAZ:00023075	7.64658	degree	UO	UO:0000185	-1.8824	degree	UO	UO:0000185	Capture and Data Collection	GH_TSG_080406
Ghana	20080409	Eidolon helvum	NCBITAXON	NCBITaxon:77214	plagiopatagium	UBERON	UBERON:0010867	Accra	GAZ	GAZ:00052733	5.5882	degree	UO	UO:0000185	-0.18239	degree	UO	UO:0000185	Capture and Data Collection	GH_37H_080409
DRC	20080621	Eidolon helvum	NCBITAXON	NCBITaxon:77214	plagiopatagium	UBERON	UBERON:0010867	City of Kisangani	GAZ	GAZ:00005107	0.528	degree	UO	UO:0000185	25.371	degree	UO	UO:0000185	Capture and Data Collection	DR_KIS_080621
DRC	20080628	Eidolon helvum	NCBITAXON	NCBITaxon:77214	plagiopatagium	UBERON	UBERON:0010867	City of Kisangani	GAZ	GAZ:00005107	0.528	degree	UO	UO:0000185	25.371	degree	UO	UO:0000185	Capture and Data Collection	DR_KIS_080628
DRC	20080702	Eidolon helvum	NCBITAXON	NCBITaxon:77214	plagiopatagium	UBERON	UBERON:0010867	City of Kisangani	GAZ	GAZ:00005107	0.528	degree	UO	UO:0000185	25.371	degree	UO	UO:0000185	Capture and Data Collection	DR_KIS_080702
DRC	20080719	Eidolon helvum	NCBITAXON	NCBITaxon:77214	plagiopatagium	UBERON	UBERON:0010867	City of Kisangani	GAZ	GAZ:00005107	0.528	degree	UO	UO:0000185	25.371	degree	UO	UO:0000185	Capture and Data Collection	DR_KIS_080719
Ghana	20081126	Eidolon helvum	NCBITAXON	NCBITaxon:77214	plagiopatagium	UBERON	UBERON:0010867	Accra	GAZ	GAZ:00052733	5.5882	degree	UO	UO:0000185	-0.18239	degree	UO	UO:0000185	Capture and Data Collection	GH_37H_081126
Ghana	20081127	Eidolon helvum	NCBITAXON	NCBITaxon:77214	plagiopatagium	UBERON	UBERON:0010867	Accra	GAZ	GAZ:00052733	5.5882	degree	UO	UO:0000185	-0.18239	degree	UO	UO:0000185	Capture and Data Collection	GH_37H_081127
Zambia	20081127	Eidolon helvum	NCBITAXON	NCBITaxon:77214	plagiopatagium	UBERON	UBERON:0010867	Kasanka National Park	GAZ	GAZ:00076738	-12.58862	degree	UO	UO:0000185	30.24623	degree	UO	UO:0000185	Capture and Data Collection	ZA_KH2_081127
Ghana	20081128	Eidolon helvum	NCBITAXON	NCBITaxon:77214	plagiopatagium	UBERON	UBERON:0010867	Accra	GAZ	GAZ:00052733	5.5882	degree	UO	UO:0000185	-0.18239	degree	UO	UO:0000185	Capture and Data Collection	GH_37H_081128
Zambia	20081129	Eidolon helvum	NCBITAXON	NCBITaxon:77214	plagiopatagium	UBERON	UBERON:0010867	Kasanka National Park	GAZ	GAZ:00076738	-12.58862	degree	UO	UO:0000185	30.24623	degree	UO	UO:0000185	Capture and Data Collection	ZA_KFB_081129
Zambia	20081202	Eidolon helvum	NCBITAXON	NCBITaxon:77214	plagiopatagium	UBERON	UBERON:0010867	Kasanka National Park	GAZ	GAZ:00076738	-12.58862	degree	UO	UO:0000185	30.24623	degree	UO	UO:0000185	Capture and Data Collection	ZA_KSW_081202
Zambia	20081203	Eidolon helvum	NCBITAXON	NCBITaxon:77214	plagiopatagium	UBERON	UBERON:0010867	Kasanka National Park	GAZ	GAZ:00076738	-12.58731	degree	UO	UO:0000185	30.24568	degree	UO	UO:0000185	Capture and Data Collection	ZA_KH1_081203
Malawi	20081218	Eidolon helvum	NCBITAXON	NCBITaxon:77214	plagiopatagium	UBERON	UBERON:0010867	Blantyre City	GAZ	GAZ:00131706	-15.78841	degree	UO	UO:0000185	35.01051	degree	UO	UO:0000185	Capture and Data Collection	MA_BLA_081218
Ghana	20090128	Eidolon helvum	NCBITAXON	NCBITaxon:77214	plagiopatagium	UBERON	UBERON:0010867	Accra	GAZ	GAZ:00052733	5.5882	degree	UO	UO:0000185	-0.18239	degree	UO	UO:0000185	Capture and Data Collection	GH_37H_090128
Ghana	20090129	Eidolon helvum	NCBITAXON	NCBITaxon:77214	plagiopatagium	UBERON	UBERON:0010867	Accra	GAZ	GAZ:00052733	5.5882	degree	UO	UO:0000185	-0.18239	degree	UO	UO:0000185	Capture and Data Collection	GH_37H_090129
Ghana	20090130	Eidolon helvum	NCBITAXON	NCBITaxon:77214	plagiopatagium	UBERON	UBERON:0010867	Accra	GAZ	GAZ:00052733	5.5882	degree	UO	UO:0000185	-0.18239	degree	UO	UO:0000185	Capture and Data Collection	GH_37H_090130
Ghana	20090202	Eidolon helvum	NCBITAXON	NCBITaxon:77214	plagiopatagium	UBERON	UBERON:0010867	Accra	GAZ	GAZ:00052733	5.5882	degree	UO	UO:0000185	-0.18239	degree	UO	UO:0000185	Capture and Data Collection	GH_37H_090202
Ghana	20090323	Eidolon helvum	NCBITAXON	NCBITaxon:77214	plagiopatagium	UBERON	UBERON:0010867	Accra	GAZ	GAZ:00052733	5.5882	degree	UO	UO:0000185	-0.18239	degree	UO	UO:0000185	Capture and Data Collection	GH_37H_090323
Ghana	20090325	Eidolon helvum	NCBITAXON	NCBITaxon:77214	plagiopatagium	UBERON	UBERON:0010867	Accra	GAZ	GAZ:00052733	5.5882	degree	UO	UO:0000185	-0.18239	degree	UO	UO:0000185	Capture and Data Collection	GH_37H_090325
Ghana	20090326	Eidolon helvum	NCBITAXON	NCBITaxon:77214	plagiopatagium	UBERON	UBERON:0010867	Accra	GAZ	GAZ:00052733	5.5882	degree	UO	UO:0000185	-0.18239	degree	UO	UO:0000185	Capture and Data Collection	GH_37H_090326
Ghana	20090329	Eidolon helvum	NCBITAXON	NCBITaxon:77214	plagiopatagium	UBERON	UBERON:0010867	Kumasi	GAZ	GAZ:00052735	6.70002	degree	UO	UO:0000185	-1.62493	degree	UO	UO:0000185	Capture and Data Collection	GH_KUZ_090329
Ghana	20090330	Eidolon helvum	NCBITAXON	NCBITaxon:77214	plagiopatagium	UBERON	UBERON:0010867	Kumasi	GAZ	GAZ:00052735	6.70002	degree	UO	UO:0000185	-1.62493	degree	UO	UO:0000185	Capture and Data Collection	GH_KUZ_090330
Ghana	20090331	Eidolon helvum	NCBITAXON	NCBITaxon:77214	plagiopatagium	UBERON	UBERON:0010867	Techiman Municipal District	GAZ	GAZ:00023075	7.64658	degree	UO	UO:0000185	-1.8824	degree	UO	UO:0000185	Capture and Data Collection	GH_TSG_090331
Ghana	20090401	Eidolon helvum	NCBITAXON	NCBITaxon:77214	plagiopatagium	UBERON	UBERON:0010867	Techiman Municipal District	GAZ	GAZ:00023075	7.64658	degree	UO	UO:0000185	-1.8824	degree	UO	UO:0000185	Capture and Data Collection	GH_TSG_090401
Ghana	20090402	Eidolon helvum	NCBITAXON	NCBITaxon:77214	plagiopatagium	UBERON	UBERON:0010867	Techiman Municipal District	GAZ	GAZ:00023075	7.64658	degree	UO	UO:0000185	-1.8824	degree	UO	UO:0000185	Capture and Data Collection	GH_TSG_090402
Ghana	20090725	Eidolon helvum	NCBITAXON	NCBITaxon:77214	plagiopatagium	UBERON	UBERON:0010867	Accra	GAZ	GAZ:00052733	5.5882	degree	UO	UO:0000185	-0.18239	degree	UO	UO:0000185	Capture and Data Collection	GH_37H_090725
Ghana	20090727	Eidolon helvum	NCBITAXON	NCBITaxon:77214	plagiopatagium	UBERON	UBERON:0010867	Accra	GAZ	GAZ:00052733	5.5882	degree	UO	UO:0000185	-0.18239	degree	UO	UO:0000185	Capture and Data Collection	GH_37H_090727
Ghana	20090728	Eidolon helvum	NCBITAXON	NCBITaxon:77214	plagiopatagium	UBERON	UBERON:0010867	Accra	GAZ	GAZ:00052733	5.5882	degree	UO	UO:0000185	-0.18239	degree	UO	UO:0000185	Capture and Data Collection	GH_37H_090728
Tanzania	20090827	Eidolon helvum	NCBITAXON	NCBITaxon:77214	plagiopatagium	UBERON	UBERON:0010867	Dar es Salaam Region	GAZ	GAZ:00003738	-6.7999	degree	UO	UO:0000185	39.28512	degree	UO	UO:0000185	Capture and Data Collection	TZ_DAO_090827
Tanzania	20090827	Eidolon helvum	NCBITAXON	NCBITaxon:77214	plagiopatagium	UBERON	UBERON:0010867	Dar es Salaam Region	GAZ	GAZ:00003738	-6.80134	degree	UO	UO:0000185	39.28249	degree	UO	UO:0000185	Capture and Data Collection	TZ_DAL_090827
Tanzania	20090829	Eidolon helvum	NCBITAXON	NCBITaxon:77214	plagiopatagium	UBERON	UBERON:0010867	Dar es Salaam Region	GAZ	GAZ:00003738	-6.80134	degree	UO	UO:0000185	39.28249	degree	UO	UO:0000185	Capture and Data Collection	TZ_DAL_090829
Tanzania	20090831	Eidolon helvum	NCBITAXON	NCBITaxon:77214	plagiopatagium	UBERON	UBERON:0010867	Dar es Salaam Region	GAZ	GAZ:00003738	-6.80134	degree	UO	UO:0000185	39.28249	degree	UO	UO:0000185	Capture and Data Collection	TZ_DAL_090831
Tanzania	20090901	Eidolon helvum	NCBITAXON	NCBITaxon:77214	plagiopatagium	UBERON	UBERON:0010867	Dar es Salaam Region	GAZ	GAZ:00003738	-6.80134	degree	UO	UO:0000185	39.28249	degree	UO	UO:0000185	Capture and Data Collection	TZ_DAL_090901
Tanzania	20090902	Eidolon helvum	NCBITAXON	NCBITaxon:77214	plagiopatagium	UBERON	UBERON:0010867	Dar es Salaam Region	GAZ	GAZ:00003738	-6.7999	degree	UO	UO:0000185	39.28512	degree	UO	UO:0000185	Capture and Data Collection	TZ_DAO_090902
Tanzania	20090905	Eidolon helvum	NCBITAXON	NCBITaxon:77214	plagiopatagium	UBERON	UBERON:0010867	Dar es Salaam Region	GAZ	GAZ:00003738	-6.80134	degree	UO	UO:0000185	39.28249	degree	UO	UO:0000185	Capture and Data Collection	TZ_DAL_090905
Tanzania	20090907	Eidolon helvum	NCBITAXON	NCBITaxon:77214	plagiopatagium	UBERON	UBERON:0010867	Morogoro	GAZ	GAZ:00009910	-6.82331	degree	UO	UO:0000185	37.66622	degree	UO	UO:0000185	Capture and Data Collection	TZ_MOR_090907
Tanzania	20090908	Eidolon helvum	NCBITAXON	NCBITaxon:77214	plagiopatagium	UBERON	UBERON:0010867	Morogoro	GAZ	GAZ:00009910	-6.82331	degree	UO	UO:0000185	37.66622	degree	UO	UO:0000185	Capture and Data Collection	TZ_MOR_090908
Tanzania	20090909	Eidolon helvum	NCBITAXON	NCBITaxon:77214	plagiopatagium	UBERON	UBERON:0010867	Morogoro	GAZ	GAZ:00009910	-6.82331	degree	UO	UO:0000185	37.66622	degree	UO	UO:0000185	Capture and Data Collection	TZ_MOR_090909
Tanzania	20090910	Eidolon helvum	NCBITAXON	NCBITaxon:77214	plagiopatagium	UBERON	UBERON:0010867	Morogoro	GAZ	GAZ:00009910	-6.82331	degree	UO	UO:0000185	37.66622	degree	UO	UO:0000185	Capture and Data Collection	TZ_MOR_090910
Tanzania	20090911	Eidolon helvum	NCBITAXON	NCBITaxon:77214	plagiopatagium	UBERON	UBERON:0010867	Morogoro	GAZ	GAZ:00009910	-6.82331	degree	UO	UO:0000185	37.66622	degree	UO	UO:0000185	Capture and Data Collection	TZ_MOR_090911
Uganda	20090927	Eidolon helvum	NCBITAXON	NCBITaxon:77214	plagiopatagium	UBERON	UBERON:0010867	Municipality of Jinja	GAZ	GAZ:00015466	0.42669	degree	UO	UO:0000185	33.20086	degree	UO	UO:0000185	Capture and Data Collection	UG_JIB_090927
Uganda	20090930	Eidolon helvum	NCBITAXON	NCBITaxon:77214	plagiopatagium	UBERON	UBERON:0010867	Municipality of Jinja	GAZ	GAZ:00015466	0.41581	degree	UO	UO:0000185	33.20388	degree	UO	UO:0000185	Capture and Data Collection	UG_JIT_090930
Uganda	20091003	Eidolon helvum	NCBITAXON	NCBITaxon:77214	plagiopatagium	UBERON	UBERON:0010867	City of Kampala	GAZ	GAZ:00236453	0.30305	degree	UO	UO:0000185	32.55412	degree	UO	UO:0000185	Capture and Data Collection	UG_KAM_091003
Ghana	20091102	Eidolon helvum	NCBITAXON	NCBITaxon:77214	plagiopatagium	UBERON	UBERON:0010867	Accra	GAZ	GAZ:00052733	5.5882	degree	UO	UO:0000185	-0.18239	degree	UO	UO:0000185	Capture and Data Collection	GH_37H_091102
Ghana	20091103	Eidolon helvum	NCBITAXON	NCBITaxon:77214	plagiopatagium	UBERON	UBERON:0010867	Accra	GAZ	GAZ:00052733	5.5882	degree	UO	UO:0000185	-0.18239	degree	UO	UO:0000185	Capture and Data Collection	GH_37H_091103
Ghana	20091105	Eidolon helvum	NCBITAXON	NCBITaxon:77214	plagiopatagium	UBERON	UBERON:0010867	Accra	GAZ	GAZ:00052733	5.5882	degree	UO	UO:0000185	-0.18239	degree	UO	UO:0000185	Capture and Data Collection	GH_37H_091105
Ghana	20091107	Eidolon helvum	NCBITAXON	NCBITaxon:77214	plagiopatagium	UBERON	UBERON:0010867	Accra	GAZ	GAZ:00052733	5.5882	degree	UO	UO:0000185	-0.18239	degree	UO	UO:0000185	Capture and Data Collection	GH_37H_091107
Ghana	20091113	Eidolon helvum	NCBITAXON	NCBITaxon:77214	plagiopatagium	UBERON	UBERON:0010867	Accra	GAZ	GAZ:00052733	5.5882	degree	UO	UO:0000185	-0.18239	degree	UO	UO:0000185	Capture and Data Collection	GH_37H_091113
Ghana	20091114	Eidolon helvum	NCBITAXON	NCBITaxon:77214	plagiopatagium	UBERON	UBERON:0010867	Accra	GAZ	GAZ:00052733	5.5882	degree	UO	UO:0000185	-0.18239	degree	UO	UO:0000185	Capture and Data Collection	GH_37H_091114
Ghana	20100128	Eidolon helvum	NCBITAXON	NCBITaxon:77214	plagiopatagium	UBERON	UBERON:0010867	Accra	GAZ	GAZ:00052733	5.5882	degree	UO	UO:0000185	-0.18239	degree	UO	UO:0000185	Capture and Data Collection	GH_37H_100128
Ghana	20100201	Eidolon helvum	NCBITAXON	NCBITaxon:77214	plagiopatagium	UBERON	UBERON:0010867	Accra	GAZ	GAZ:00052733	5.5882	degree	UO	UO:0000185	-0.18239	degree	UO	UO:0000185	Capture and Data Collection	GH_37H_100201
Ghana	20100202	Eidolon helvum	NCBITAXON	NCBITaxon:77214	plagiopatagium	UBERON	UBERON:0010867	Accra	GAZ	GAZ:00052733	5.5882	degree	UO	UO:0000185	-0.18239	degree	UO	UO:0000185	Capture and Data Collection	GH_37H_100202
Ghana	20100310	Eidolon helvum	NCBITAXON	NCBITaxon:77214	plagiopatagium	UBERON	UBERON:0010867	Accra	GAZ	GAZ:00052733	5.5882	degree	UO	UO:0000185	-0.18239	degree	UO	UO:0000185	Capture and Data Collection	GH_37H_100310
Ghana	20100311	Eidolon helvum	NCBITAXON	NCBITaxon:77214	plagiopatagium	UBERON	UBERON:0010867	Accra	GAZ	GAZ:00052733	5.5882	degree	UO	UO:0000185	-0.18239	degree	UO	UO:0000185	Capture and Data Collection	GH_37H_100311
Ghana	20100313	Eidolon helvum	NCBITAXON	NCBITaxon:77214	plagiopatagium	UBERON	UBERON:0010867	Accra	GAZ	GAZ:00052733	5.5882	degree	UO	UO:0000185	-0.18239	degree	UO	UO:0000185	Capture and Data Collection	GH_37H_100313
Ghana	20100314	Eidolon helvum	NCBITAXON	NCBITaxon:77214	plagiopatagium	UBERON	UBERON:0010867	Accra	GAZ	GAZ:00052733	5.5882	degree	UO	UO:0000185	-0.18239	degree	UO	UO:0000185	Capture and Data Collection	GH_37H_100314
Ghana	20100315	Eidolon helvum	NCBITAXON	NCBITaxon:77214	plagiopatagium	UBERON	UBERON:0010867	Accra	GAZ	GAZ:00052733	5.5882	degree	UO	UO:0000185	-0.18239	degree	UO	UO:0000185	Capture and Data Collection	GH_37H_100315
Ghana	20100316	Eidolon helvum	NCBITAXON	NCBITaxon:77214	plagiopatagium	UBERON	UBERON:0010867	Accra	GAZ	GAZ:00052733	5.5882	degree	UO	UO:0000185	-0.18239	degree	UO	UO:0000185	Capture and Data Collection	GH_37H_100316
SaoTome	20100324	Eidolon helvum	NCBITAXON	NCBITaxon:77214	plagiopatagium	UBERON	UBERON:0010867	Ilha de Sao Tome	GAZ	GAZ:00001171	0.28612	degree	UO	UO:0000185	6.67806	degree	UO	UO:0000185	Capture and Data Collection	ST_CRU_100324
SaoTome	20100325	Eidolon helvum	NCBITAXON	NCBITaxon:77214	plagiopatagium	UBERON	UBERON:0010867	Ilha de Sao Tome	GAZ	GAZ:00001171	0.25232	degree	UO	UO:0000185	6.67064	degree	UO	UO:0000185	Capture and Data Collection	ST_RON_100325
SaoTome	20100326	Eidolon helvum	NCBITAXON	NCBITaxon:77214	plagiopatagium	UBERON	UBERON:0010867	Ilha de Sao Tome	GAZ	GAZ:00001171	0.34063	degree	UO	UO:0000185	6.56286	degree	UO	UO:0000185	Capture and Data Collection	ST_CAN_100326
SaoTome	20100329	Eidolon helvum	NCBITAXON	NCBITaxon:77214	plagiopatagium	UBERON	UBERON:0010867	Ilha de Sao Tome	GAZ	GAZ:00001171	0.28612	degree	UO	UO:0000185	6.67806	degree	UO	UO:0000185	Capture and Data Collection	ST_CRU_100329
SaoTome	20100331	Eidolon helvum	NCBITAXON	NCBITaxon:77214	plagiopatagium	UBERON	UBERON:0010867	Ilha de Sao Tome	GAZ	GAZ:00001171	0.04298	degree	UO	UO:0000185	6.54426	degree	UO	UO:0000185	Capture and Data Collection	ST_BAL_100331
SaoTome	20100331	Eidolon helvum	NCBITAXON	NCBITaxon:77214	plagiopatagium	UBERON	UBERON:0010867	Ilha de Sao Tome	GAZ	GAZ:00001171	0.02887	degree	UO	UO:0000185	6.53198	degree	UO	UO:0000185	Capture and Data Collection	ST_ALE_100331
SaoTome	20100403	Eidolon helvum	NCBITAXON	NCBITaxon:77214	plagiopatagium	UBERON	UBERON:0010867	Ilha de Sao Tome	GAZ	GAZ:00001171	0.02226	degree	UO	UO:0000185	6.51663	degree	UO	UO:0000185	Capture and Data Collection	ST_CEH_100403
SaoTome	20100403	Eidolon helvum	NCBITAXON	NCBITaxon:77214	plagiopatagium	UBERON	UBERON:0010867	Ilha de Sao Tome	GAZ	GAZ:00001171	0.047848	degree	UO	UO:0000185	6.50526	degree	UO	UO:0000185	Capture and Data Collection	ST_CAL_100403
Principe	20100406	Eidolon helvum	NCBITAXON	NCBITaxon:77214	plagiopatagium	UBERON	UBERON:0010867	Ilha da Principe	GAZ	GAZ:00001172	1.68023	degree	UO	UO:0000185	7.3895	degree	UO	UO:0000185	Capture and Data Collection	PR_MIC_100406
Principe	20100410	Eidolon helvum	NCBITAXON	NCBITaxon:77214	plagiopatagium	UBERON	UBERON:0010867	Ilha da Principe	GAZ	GAZ:00001172	1.58971	degree	UO	UO:0000185	7.3373	degree	UO	UO:0000185	Capture and Data Collection	PR_NOV_100410
Principe	20100411	Eidolon helvum	NCBITAXON	NCBITaxon:77214	plagiopatagium	UBERON	UBERON:0010867	Ilha da Principe	GAZ	GAZ:00001172	1.58971	degree	UO	UO:0000185	7.3373	degree	UO	UO:0000185	Capture and Data Collection	PR_NOV_100411
Principe	20100412	Eidolon helvum	NCBITAXON	NCBITaxon:77214	plagiopatagium	UBERON	UBERON:0010867	Ilha da Principe	GAZ	GAZ:00001172	1.58971	degree	UO	UO:0000185	7.3373	degree	UO	UO:0000185	Capture and Data Collection	PR_NOV_100412
SaoTome	20100418	Eidolon helvum	NCBITAXON	NCBITaxon:77214	plagiopatagium	UBERON	UBERON:0010867	Ilha de Sao Tome	GAZ	GAZ:00001171	0.23873	degree	UO	UO:0000185	6.4815	degree	UO	UO:0000185	Capture and Data Collection	ST_BIN_100418
SaoTome	20100420	Eidolon helvum	NCBITAXON	NCBITaxon:77214	plagiopatagium	UBERON	UBERON:0010867	Ilha de Sao Tome	GAZ	GAZ:00001171	0.04298	degree	UO	UO:0000185	6.54426	degree	UO	UO:0000185	Capture and Data Collection	ST_BAL_100420
SaoTome	20100420	Eidolon helvum	NCBITAXON	NCBITaxon:77214	plagiopatagium	UBERON	UBERON:0010867	Ilha de Sao Tome	GAZ	GAZ:00001171	0.02887	degree	UO	UO:0000185	6.53198	degree	UO	UO:0000185	Capture and Data Collection	ST_ALE_100420
SaoTome	20100421	Eidolon helvum	NCBITAXON	NCBITaxon:77214	plagiopatagium	UBERON	UBERON:0010867	Ilha de Sao Tome	GAZ	GAZ:00001171	0.02887	degree	UO	UO:0000185	6.53198	degree	UO	UO:0000185	Capture and Data Collection	ST_ALE_100421
Annobon	20100511	Eidolon helvum	NCBITAXON	NCBITaxon:77214	plagiopatagium	UBERON	UBERON:0010867	Annobon Island	GAZ	GAZ:00016171	-1.45918	degree	UO	UO:0000185	5.6453	degree	UO	UO:0000185	Capture and Data Collection	AN_MAB_100511
Annobon	20100512	Eidolon helvum	NCBITAXON	NCBITaxon:77214	plagiopatagium	UBERON	UBERON:0010867	Annobon Island	GAZ	GAZ:00016171	-1.45918	degree	UO	UO:0000185	5.6453	degree	UO	UO:0000185	Capture and Data Collection	AN_MAB_100512
Annobon	20100513	Eidolon helvum	NCBITAXON	NCBITaxon:77214	plagiopatagium	UBERON	UBERON:0010867	Annobon Island	GAZ	GAZ:00016171	-1.45918	degree	UO	UO:0000185	5.6453	degree	UO	UO:0000185	Capture and Data Collection	AN_MAB_100513
Annobon	20100514	Eidolon helvum	NCBITAXON	NCBITaxon:77214	plagiopatagium	UBERON	UBERON:0010867	Annobon Island	GAZ	GAZ:00016171	-1.45918	degree	UO	UO:0000185	5.6453	degree	UO	UO:0000185	Capture and Data Collection	AN_MAB_100514
Ghana	20100517	Eidolon helvum	NCBITAXON	NCBITaxon:77214	plagiopatagium	UBERON	UBERON:0010867	Accra	GAZ	GAZ:00052733	5.5882	degree	UO	UO:0000185	-0.18239	degree	UO	UO:0000185	Capture and Data Collection	GH_37H_100517
Ghana	20100518	Eidolon helvum	NCBITAXON	NCBITaxon:77214	plagiopatagium	UBERON	UBERON:0010867	Accra	GAZ	GAZ:00052733	5.5882	degree	UO	UO:0000185	-0.18239	degree	UO	UO:0000185	Capture and Data Collection	GH_37H_100518
Ghana	20100519	Eidolon helvum	NCBITAXON	NCBITaxon:77214	plagiopatagium	UBERON	UBERON:0010867	Accra	GAZ	GAZ:00052733	5.5882	degree	UO	UO:0000185	-0.18239	degree	UO	UO:0000185	Capture and Data Collection	GH_37H_100519
Ghana	20100521	Eidolon helvum	NCBITAXON	NCBITaxon:77214	plagiopatagium	UBERON	UBERON:0010867	Accra	GAZ	GAZ:00052733	5.62	degree	UO	UO:0000185	-0.21	degree	UO	UO:0000185	Capture and Data Collection	GH_ZOO_100521
Bioko	20100522	Eidolon helvum	NCBITAXON	NCBITaxon:77214	plagiopatagium	UBERON	UBERON:0010867	Municipality of Malabo	GAZ	GAZ:00235647	3.74708	degree	UO	UO:0000185	8.77013	degree	UO	UO:0000185	Capture and Data Collection	BI_HES_100522
Bioko	20100524	Eidolon helvum	NCBITAXON	NCBITaxon:77214	plagiopatagium	UBERON	UBERON:0010867	Municipality of Malabo	GAZ	GAZ:00235647	3.75211	degree	UO	UO:0000185	8.7723	degree	UO	UO:0000185	Capture and Data Collection	BI_SPE_100524
Bioko	20100525	Eidolon helvum	NCBITAXON	NCBITaxon:77214	plagiopatagium	UBERON	UBERON:0010867	Municipality of Malabo	GAZ	GAZ:00235647	3.75211	degree	UO	UO:0000185	8.7723	degree	UO	UO:0000185	Capture and Data Collection	BI_SPE_100525
Bioko	20100526	Eidolon helvum	NCBITAXON	NCBITaxon:77214	plagiopatagium	UBERON	UBERON:0010867	Municipality of Malabo	GAZ	GAZ:00235647	3.75211	degree	UO	UO:0000185	8.7723	degree	UO	UO:0000185	Capture and Data Collection	BI_SPE_100526
Bioko	20100527	Eidolon helvum	NCBITAXON	NCBITaxon:77214	plagiopatagium	UBERON	UBERON:0010867	Municipality of Malabo	GAZ	GAZ:00235647	3.75211	degree	UO	UO:0000185	8.7723	degree	UO	UO:0000185	Capture and Data Collection	BI_SPE_100527
Bioko	20100527	Eidolon helvum	NCBITAXON	NCBITaxon:77214	plagiopatagium	UBERON	UBERON:0010867	Municipality of Malabo	GAZ	GAZ:00235647	3.74708	degree	UO	UO:0000185	8.77013	degree	UO	UO:0000185	Capture and Data Collection	BI_HES_100527
Ghana	20100720	Eidolon helvum	NCBITAXON	NCBITaxon:77214	plagiopatagium	UBERON	UBERON:0010867	Accra	GAZ	GAZ:00052733	5.5882	degree	UO	UO:0000185	-0.18239	degree	UO	UO:0000185	Capture and Data Collection	GH_37H_100720
Ghana	20100721	Eidolon helvum	NCBITAXON	NCBITaxon:77214	plagiopatagium	UBERON	UBERON:0010867	Accra	GAZ	GAZ:00052733	5.5882	degree	UO	UO:0000185	-0.18239	degree	UO	UO:0000185	Capture and Data Collection	GH_37H_100721
Tanzania	20100804	Eidolon helvum	NCBITAXON	NCBITaxon:77214	plagiopatagium	UBERON	UBERON:0010867	Morogoro	GAZ	GAZ:00009910	-6.82331	degree	UO	UO:0000185	37.66622	degree	UO	UO:0000185	Capture and Data Collection	TZ_MOR_100804
Tanzania	20100805	Eidolon helvum	NCBITAXON	NCBITaxon:77214	plagiopatagium	UBERON	UBERON:0010867	Morogoro	GAZ	GAZ:00009910	-6.82331	degree	UO	UO:0000185	37.66622	degree	UO	UO:0000185	Capture and Data Collection	TZ_MOR_100805
Tanzania	20100806	Eidolon helvum	NCBITAXON	NCBITaxon:77214	plagiopatagium	UBERON	UBERON:0010867	Morogoro	GAZ	GAZ:00009910	-6.82331	degree	UO	UO:0000185	37.66622	degree	UO	UO:0000185	Capture and Data Collection	TZ_MOR_100806
Tanzania	20100807	Eidolon helvum	NCBITAXON	NCBITaxon:77214	plagiopatagium	UBERON	UBERON:0010867	Morogoro	GAZ	GAZ:00009910	-6.82331	degree	UO	UO:0000185	37.66622	degree	UO	UO:0000185	Capture and Data Collection	TZ_MOR_100807
Tanzania	20100810	Eidolon helvum	NCBITAXON	NCBITaxon:77214	plagiopatagium	UBERON	UBERON:0010867	Dar es Salaam Region	GAZ	GAZ:00003738	-6.80135	degree	UO	UO:0000185	39.28302	degree	UO	UO:0000185	Capture and Data Collection	TZ_DL2_100810
Tanzania	20100811	Eidolon helvum	NCBITAXON	NCBITaxon:77214	plagiopatagium	UBERON	UBERON:0010867	Dar es Salaam Region	GAZ	GAZ:00003738	-6.80135	degree	UO	UO:0000185	39.28302	degree	UO	UO:0000185	Capture and Data Collection	TZ_DL2_100811
Tanzania	20100812	Eidolon helvum	NCBITAXON	NCBITaxon:77214	plagiopatagium	UBERON	UBERON:0010867	Dar es Salaam Region	GAZ	GAZ:00003738	-6.80135	degree	UO	UO:0000185	39.28302	degree	UO	UO:0000185	Capture and Data Collection	TZ_DL2_100812
Ghana	20100926	Eidolon helvum	NCBITAXON	NCBITaxon:77214	plagiopatagium	UBERON	UBERON:0010867	Accra	GAZ	GAZ:00052733	5.5882	degree	UO	UO:0000185	-0.18239	degree	UO	UO:0000185	Capture and Data Collection	GH_37H_100926
Ghana	20100927	Eidolon helvum	NCBITAXON	NCBITaxon:77214	plagiopatagium	UBERON	UBERON:0010867	Accra	GAZ	GAZ:00052733	5.5882	degree	UO	UO:0000185	-0.18239	degree	UO	UO:0000185	Capture and Data Collection	GH_37H_100927
Ghana	20101027	Eidolon helvum	NCBITAXON	NCBITaxon:77214	plagiopatagium	UBERON	UBERON:0010867	Accra	GAZ	GAZ:00052733	5.5882	degree	UO	UO:0000185	-0.18239	degree	UO	UO:0000185	Capture and Data Collection	GH_37H_101027
Ghana	20101029	Eidolon helvum	NCBITAXON	NCBITaxon:77214	plagiopatagium	UBERON	UBERON:0010867	Accra	GAZ	GAZ:00052733	5.5882	degree	UO	UO:0000185	-0.18239	degree	UO	UO:0000185	Capture and Data Collection	GH_37H_101029
Annobon	20111027	Eidolon helvum	NCBITAXON	NCBITaxon:77214	plagiopatagium	UBERON	UBERON:0010867	Annobon Island	GAZ	GAZ:00016171	-1.41808	degree	UO	UO:0000185	5.62104	degree	UO	UO:0000185	Capture and Data Collection	AN_PAL_111027
Annobon	20111028	Eidolon helvum	NCBITAXON	NCBITaxon:77214	plagiopatagium	UBERON	UBERON:0010867	Annobon Island	GAZ	GAZ:00016171	-1.41808	degree	UO	UO:0000185	5.62104	degree	UO	UO:0000185	Capture and Data Collection	AN_PAL_111028
Annobon	20111029	Eidolon helvum	NCBITAXON	NCBITaxon:77214	plagiopatagium	UBERON	UBERON:0010867	Annobon Island	GAZ	GAZ:00016171	-1.41808	degree	UO	UO:0000185	5.62104	degree	UO	UO:0000185	Capture and Data Collection	AN_PAL_111029
Annobon	20111030	Eidolon helvum	NCBITAXON	NCBITaxon:77214	plagiopatagium	UBERON	UBERON:0010867	Annobon Island	GAZ	GAZ:00016171	-1.41808	degree	UO	UO:0000185	5.62104	degree	UO	UO:0000185	Capture and Data Collection	AN_PAL_111030
Annobon	20111031	Eidolon helvum	NCBITAXON	NCBITaxon:77214	plagiopatagium	UBERON	UBERON:0010867	Annobon Island	GAZ	GAZ:00016171	-1.41808	degree	UO	UO:0000185	5.62104	degree	UO	UO:0000185	Capture and Data Collection	AN_PAL_111031
Annobon	20111101	Eidolon helvum	NCBITAXON	NCBITaxon:77214	plagiopatagium	UBERON	UBERON:0010867	Annobon Island	GAZ	GAZ:00016171	-1.41808	degree	UO	UO:0000185	5.62104	degree	UO	UO:0000185	Capture and Data Collection	AN_PAL_111101
Annobon	20111102	Eidolon helvum	NCBITAXON	NCBITaxon:77214	plagiopatagium	UBERON	UBERON:0010867	Annobon Island	GAZ	GAZ:00016171	-1.41808	degree	UO	UO:0000185	5.62104	degree	UO	UO:0000185	Capture and Data Collection	AN_PAL_111102
Annobon	20111103	Eidolon helvum	NCBITAXON	NCBITaxon:77214	plagiopatagium	UBERON	UBERON:0010867	Annobon Island	GAZ	GAZ:00016171	-1.41808	degree	UO	UO:0000185	5.62104	degree	UO	UO:0000185	Capture and Data Collection	AN_PAL_111103
Annobon	20111104	Eidolon helvum	NCBITAXON	NCBITaxon:77214	plagiopatagium	UBERON	UBERON:0010867	Annobon Island	GAZ	GAZ:00016171	-1.41808	degree	UO	UO:0000185	5.62104	degree	UO	UO:0000185	Capture and Data Collection	AN_PAL_111104
Annobon	20140617	Eidolon helvum	NCBITAXON	NCBITaxon:77214	plagiopatagium	UBERON	UBERON:0010867	Annobon Island	GAZ	GAZ:00016171	-1.459736	degree	UO	UO:0000185	5.630429	degree	UO	UO:0000185	Capture and Data Collection	AN_VIT_140617
Annobon	20140618	Eidolon helvum	NCBITAXON	NCBITaxon:77214	plagiopatagium	UBERON	UBERON:0010867	Annobon Island	GAZ	GAZ:00016171	-1.459736	degree	UO	UO:0000185	5.630429	degree	UO	UO:0000185	Capture and Data Collection	AN_VIT_140618
Annobon	20140619	Eidolon helvum	NCBITAXON	NCBITaxon:77214	plagiopatagium	UBERON	UBERON:0010867	Annobon Island	GAZ	GAZ:00016171	-1.459736	degree	UO	UO:0000185	5.630429	degree	UO	UO:0000185	Capture and Data Collection	AN_VIT_140619
Annobon	20140620	Eidolon helvum	NCBITAXON	NCBITaxon:77214	plagiopatagium	UBERON	UBERON:0010867	Annobon Island	GAZ	GAZ:00016171	-1.459736	degree	UO	UO:0000185	5.630429	degree	UO	UO:0000185	Capture and Data Collection	AN_VIT_140620
SaoTome	NA	Eidolon helvum	NCBITAXON	NCBITaxon:77214	plagiopatagium	UBERON	UBERON:0010867	Ilha de Sao Tome	GAZ	GAZ:00001171									Capture and Data Collection	ST_UNK
Principe	NA	Eidolon helvum	NCBITAXON	NCBITaxon:77214	plagiopatagium	UBERON	UBERON:0010867	Ilha da Principe	GAZ	GAZ:00001172									Capture and Data Collection	PR_UNK
Annobon	NA	Eidolon helvum	NCBITAXON	NCBITaxon:77214	plagiopatagium	UBERON	UBERON:0010867	Annobon Island	GAZ	GAZ:00016171									Capture and Data Collection	AN_UNK
Bioko	NA	Eidolon helvum	NCBITAXON	NCBITaxon:77214	plagiopatagium	UBERON	UBERON:0010867	Bioko Island	GAZ	GAZ:00016172									Capture and Data Collection	BI_UNK
RioMuni	NA	Eidolon helvum	NCBITAXON	NCBITaxon:77214	plagiopatagium	UBERON	UBERON:0010867	Rio Muni	GAZ	GAZ:00235668									Capture and Data Collection	RM_UNK
SaoTome	20010412	Eidolon helvum	NCBITAXON	NCBITaxon:77214	blood	UBERON	UBERON:0000178	Ilha de Sao Tome	GAZ	GAZ:00001171									Capture and Data Collection	ST_UNK_010412
SaoTome	20010421	Eidolon helvum	NCBITAXON	NCBITaxon:77214	blood	UBERON	UBERON:0000178	Ilha de Sao Tome	GAZ	GAZ:00001171									Capture and Data Collection	ST_UNK_010421
Ghana	20070126	Eidolon helvum	NCBITAXON	NCBITaxon:77214	blood	UBERON	UBERON:0000178	Accra	GAZ	GAZ:00052733	5.5882	degree	UO	UO:0000185	-0.18239	degree	UO	UO:0000185	Capture and Data Collection	GH_37H_070126
Ghana	20070127	Eidolon helvum	NCBITAXON	NCBITaxon:77214	blood	UBERON	UBERON:0000178	Accra	GAZ	GAZ:00052733	5.5882	degree	UO	UO:0000185	-0.18239	degree	UO	UO:0000185	Capture and Data Collection	GH_37H_070127
Ghana	20070128	Eidolon helvum	NCBITAXON	NCBITaxon:77214	blood	UBERON	UBERON:0000178	Accra	GAZ	GAZ:00052733	5.5882	degree	UO	UO:0000185	-0.18239	degree	UO	UO:0000185	Capture and Data Collection	GH_37H_070128
Kenya	20070629	Eidolon helvum	NCBITAXON	NCBITaxon:77214	blood	UBERON	UBERON:0000178	Kisumu District	GAZ	GAZ:00009897	-0.00681	degree	UO	UO:0000185	34.60503	degree	UO	UO:0000185	Capture and Data Collection	KE_K03_070629
Kenya	20070630	Eidolon helvum	NCBITAXON	NCBITaxon:77214	blood	UBERON	UBERON:0000178	Kisumu District	GAZ	GAZ:00009897	-0.00681	degree	UO	UO:0000185	34.60503	degree	UO	UO:0000185	Capture and Data Collection	KE_K03_070630
Kenya	20070630	Eidolon helvum	NCBITAXON	NCBITaxon:77214	blood	UBERON	UBERON:0000178	Bondo District	GAZ	GAZ:00015777	-0.04269	degree	UO	UO:0000185	34.41036	degree	UO	UO:0000185	Capture and Data Collection	KE_K05_070630
Kenya	20070701	Eidolon helvum	NCBITAXON	NCBITaxon:77214	blood	UBERON	UBERON:0000178	Bondo District	GAZ	GAZ:00015777	-0.04269	degree	UO	UO:0000185	34.41036	degree	UO	UO:0000185	Capture and Data Collection	KE_K05_070701
Kenya	20070701	Eidolon helvum	NCBITAXON	NCBITaxon:77214	blood	UBERON	UBERON:0000178	Kisumu District	GAZ	GAZ:00009897	-0.00681	degree	UO	UO:0000185	34.60503	degree	UO	UO:0000185	Capture and Data Collection	KE_K03_070701
Kenya	20070702	Eidolon helvum	NCBITAXON	NCBITaxon:77214	blood	UBERON	UBERON:0000178	Kisumu District	GAZ	GAZ:00009897	-0.00681	degree	UO	UO:0000185	34.60503	degree	UO	UO:0000185	Capture and Data Collection	KE_K03_070702
Kenya	20070702	Eidolon helvum	NCBITAXON	NCBITaxon:77214	blood	UBERON	UBERON:0000178	Bondo District	GAZ	GAZ:00015777	-0.04269	degree	UO	UO:0000185	34.41036	degree	UO	UO:0000185	Capture and Data Collection	KE_K05_070702
Kenya	20070720	Eidolon helvum	NCBITAXON	NCBITaxon:77214	blood	UBERON	UBERON:0000178	Mandera District	GAZ	GAZ:00015781	3.21569	degree	UO	UO:0000185	40.1198	degree	UO	UO:0000185	Capture and Data Collection	KE_K24_070720
Ghana	20080122	Eidolon helvum	NCBITAXON	NCBITaxon:77214	blood	UBERON	UBERON:0000178	Accra	GAZ	GAZ:00052733	5.5882	degree	UO	UO:0000185	-0.18239	degree	UO	UO:0000185	Capture and Data Collection	GH_37H_080122
Ghana	20080123	Eidolon helvum	NCBITAXON	NCBITaxon:77214	blood	UBERON	UBERON:0000178	Accra	GAZ	GAZ:00052733	5.5882	degree	UO	UO:0000185	-0.18239	degree	UO	UO:0000185	Capture and Data Collection	GH_37H_080123
Ghana	20080124	Eidolon helvum	NCBITAXON	NCBITaxon:77214	blood	UBERON	UBERON:0000178	Accra	GAZ	GAZ:00052733	5.5882	degree	UO	UO:0000185	-0.18239	degree	UO	UO:0000185	Capture and Data Collection	GH_37H_080124
Ghana	20080125	Eidolon helvum	NCBITAXON	NCBITaxon:77214	blood	UBERON	UBERON:0000178	Accra	GAZ	GAZ:00052733	5.5882	degree	UO	UO:0000185	-0.18239	degree	UO	UO:0000185	Capture and Data Collection	GH_37H_080125
Ghana	20080131	Eidolon helvum	NCBITAXON	NCBITaxon:77214	blood	UBERON	UBERON:0000178	Accra	GAZ	GAZ:00052733	5.5882	degree	UO	UO:0000185	-0.18239	degree	UO	UO:0000185	Capture and Data Collection	GH_37H_080131
Ghana	20080201	Eidolon helvum	NCBITAXON	NCBITaxon:77214	blood	UBERON	UBERON:0000178	Accra	GAZ	GAZ:00052733	5.5882	degree	UO	UO:0000185	-0.18239	degree	UO	UO:0000185	Capture and Data Collection	GH_37H_080201
Ghana	20080317	Eidolon helvum	NCBITAXON	NCBITaxon:77214	blood	UBERON	UBERON:0000178	Accra	GAZ	GAZ:00052733	5.5882	degree	UO	UO:0000185	-0.18239	degree	UO	UO:0000185	Capture and Data Collection	GH_37H_080317
Ghana	20080318	Eidolon helvum	NCBITAXON	NCBITaxon:77214	blood	UBERON	UBERON:0000178	Accra	GAZ	GAZ:00052733	5.5882	degree	UO	UO:0000185	-0.18239	degree	UO	UO:0000185	Capture and Data Collection	GH_37H_080318
Ghana	20080319	Eidolon helvum	NCBITAXON	NCBITaxon:77214	blood	UBERON	UBERON:0000178	Accra	GAZ	GAZ:00052733	5.5882	degree	UO	UO:0000185	-0.18239	degree	UO	UO:0000185	Capture and Data Collection	GH_37H_080319
Ghana	20080405	Eidolon helvum	NCBITAXON	NCBITaxon:77214	blood	UBERON	UBERON:0000178	Kumasi	GAZ	GAZ:00052735	6.70002	degree	UO	UO:0000185	-1.62493	degree	UO	UO:0000185	Capture and Data Collection	GH_KUZ_080405
Ghana	20080406	Eidolon helvum	NCBITAXON	NCBITaxon:77214	blood	UBERON	UBERON:0000178	Kumasi	GAZ	GAZ:00052735	6.70002	degree	UO	UO:0000185	-1.62493	degree	UO	UO:0000185	Capture and Data Collection	GH_KUZ_080406
Ghana	20080406	Eidolon helvum	NCBITAXON	NCBITaxon:77214	blood	UBERON	UBERON:0000178	Techiman Municipal District	GAZ	GAZ:00023075	7.64658	degree	UO	UO:0000185	-1.8824	degree	UO	UO:0000185	Capture and Data Collection	GH_TSG_080406
Ghana	20080409	Eidolon helvum	NCBITAXON	NCBITaxon:77214	blood	UBERON	UBERON:0000178	Accra	GAZ	GAZ:00052733	5.5882	degree	UO	UO:0000185	-0.18239	degree	UO	UO:0000185	Capture and Data Collection	GH_37H_080409
DRC	20080621	Eidolon helvum	NCBITAXON	NCBITaxon:77214	blood	UBERON	UBERON:0000178	City of Kisangani	GAZ	GAZ:00005107	0.528	degree	UO	UO:0000185	25.371	degree	UO	UO:0000185	Capture and Data Collection	DR_KIS_080621
DRC	20080628	Eidolon helvum	NCBITAXON	NCBITaxon:77214	blood	UBERON	UBERON:0000178	City of Kisangani	GAZ	GAZ:00005107	0.528	degree	UO	UO:0000185	25.371	degree	UO	UO:0000185	Capture and Data Collection	DR_KIS_080628
DRC	20080702	Eidolon helvum	NCBITAXON	NCBITaxon:77214	blood	UBERON	UBERON:0000178	City of Kisangani	GAZ	GAZ:00005107	0.528	degree	UO	UO:0000185	25.371	degree	UO	UO:0000185	Capture and Data Collection	DR_KIS_080702
DRC	20080719	Eidolon helvum	NCBITAXON	NCBITaxon:77214	blood	UBERON	UBERON:0000178	City of Kisangani	GAZ	GAZ:00005107	0.528	degree	UO	UO:0000185	25.371	degree	UO	UO:0000185	Capture and Data Collection	DR_KIS_080719
Ghana	20081126	Eidolon helvum	NCBITAXON	NCBITaxon:77214	blood	UBERON	UBERON:0000178	Accra	GAZ	GAZ:00052733	5.5882	degree	UO	UO:0000185	-0.18239	degree	UO	UO:0000185	Capture and Data Collection	GH_37H_081126
Ghana	20081127	Eidolon helvum	NCBITAXON	NCBITaxon:77214	blood	UBERON	UBERON:0000178	Accra	GAZ	GAZ:00052733	5.5882	degree	UO	UO:0000185	-0.18239	degree	UO	UO:0000185	Capture and Data Collection	GH_37H_081127
Zambia	20081127	Eidolon helvum	NCBITAXON	NCBITaxon:77214	blood	UBERON	UBERON:0000178	Kasanka National Park	GAZ	GAZ:00076738	-12.58862	degree	UO	UO:0000185	30.24623	degree	UO	UO:0000185	Capture and Data Collection	ZA_KH2_081127
Ghana	20081128	Eidolon helvum	NCBITAXON	NCBITaxon:77214	blood	UBERON	UBERON:0000178	Accra	GAZ	GAZ:00052733	5.5882	degree	UO	UO:0000185	-0.18239	degree	UO	UO:0000185	Capture and Data Collection	GH_37H_081128
Zambia	20081129	Eidolon helvum	NCBITAXON	NCBITaxon:77214	blood	UBERON	UBERON:0000178	Kasanka National Park	GAZ	GAZ:00076738	-12.58862	degree	UO	UO:0000185	30.24623	degree	UO	UO:0000185	Capture and Data Collection	ZA_KFB_081129
Zambia	20081202	Eidolon helvum	NCBITAXON	NCBITaxon:77214	blood	UBERON	UBERON:0000178	Kasanka National Park	GAZ	GAZ:00076738	-12.58862	degree	UO	UO:0000185	30.24623	degree	UO	UO:0000185	Capture and Data Collection	ZA_KSW_081202
Zambia	20081203	Eidolon helvum	NCBITAXON	NCBITaxon:77214	blood	UBERON	UBERON:0000178	Kasanka National Park	GAZ	GAZ:00076738	-12.58731	degree	UO	UO:0000185	30.24568	degree	UO	UO:0000185	Capture and Data Collection	ZA_KH1_081203
Malawi	20081218	Eidolon helvum	NCBITAXON	NCBITaxon:77214	blood	UBERON	UBERON:0000178	Blantyre City	GAZ	GAZ:00131706	-15.78841	degree	UO	UO:0000185	35.01051	degree	UO	UO:0000185	Capture and Data Collection	MA_BLA_081218
Ghana	20090128	Eidolon helvum	NCBITAXON	NCBITaxon:77214	blood	UBERON	UBERON:0000178	Accra	GAZ	GAZ:00052733	5.5882	degree	UO	UO:0000185	-0.18239	degree	UO	UO:0000185	Capture and Data Collection	GH_37H_090128
Ghana	20090129	Eidolon helvum	NCBITAXON	NCBITaxon:77214	blood	UBERON	UBERON:0000178	Accra	GAZ	GAZ:00052733	5.5882	degree	UO	UO:0000185	-0.18239	degree	UO	UO:0000185	Capture and Data Collection	GH_37H_090129
Ghana	20090130	Eidolon helvum	NCBITAXON	NCBITaxon:77214	blood	UBERON	UBERON:0000178	Accra	GAZ	GAZ:00052733	5.5882	degree	UO	UO:0000185	-0.18239	degree	UO	UO:0000185	Capture and Data Collection	GH_37H_090130
Ghana	20090202	Eidolon helvum	NCBITAXON	NCBITaxon:77214	blood	UBERON	UBERON:0000178	Accra	GAZ	GAZ:00052733	5.5882	degree	UO	UO:0000185	-0.18239	degree	UO	UO:0000185	Capture and Data Collection	GH_37H_090202
Ghana	20090323	Eidolon helvum	NCBITAXON	NCBITaxon:77214	blood	UBERON	UBERON:0000178	Accra	GAZ	GAZ:00052733	5.5882	degree	UO	UO:0000185	-0.18239	degree	UO	UO:0000185	Capture and Data Collection	GH_37H_090323
Ghana	20090325	Eidolon helvum	NCBITAXON	NCBITaxon:77214	blood	UBERON	UBERON:0000178	Accra	GAZ	GAZ:00052733	5.5882	degree	UO	UO:0000185	-0.18239	degree	UO	UO:0000185	Capture and Data Collection	GH_37H_090325
Ghana	20090326	Eidolon helvum	NCBITAXON	NCBITaxon:77214	blood	UBERON	UBERON:0000178	Accra	GAZ	GAZ:00052733	5.5882	degree	UO	UO:0000185	-0.18239	degree	UO	UO:0000185	Capture and Data Collection	GH_37H_090326
Ghana	20090329	Eidolon helvum	NCBITAXON	NCBITaxon:77214	blood	UBERON	UBERON:0000178	Kumasi	GAZ	GAZ:00052735	6.70002	degree	UO	UO:0000185	-1.62493	degree	UO	UO:0000185	Capture and Data Collection	GH_KUZ_090329
Ghana	20090330	Eidolon helvum	NCBITAXON	NCBITaxon:77214	blood	UBERON	UBERON:0000178	Kumasi	GAZ	GAZ:00052735	6.70002	degree	UO	UO:0000185	-1.62493	degree	UO	UO:0000185	Capture and Data Collection	GH_KUZ_090330
Ghana	20090331	Eidolon helvum	NCBITAXON	NCBITaxon:77214	blood	UBERON	UBERON:0000178	Techiman Municipal District	GAZ	GAZ:00023075	7.64658	degree	UO	UO:0000185	-1.8824	degree	UO	UO:0000185	Capture and Data Collection	GH_TSG_090331
Ghana	20090401	Eidolon helvum	NCBITAXON	NCBITaxon:77214	blood	UBERON	UBERON:0000178	Techiman Municipal District	GAZ	GAZ:00023075	7.64658	degree	UO	UO:0000185	-1.8824	degree	UO	UO:0000185	Capture and Data Collection	GH_TSG_090401
Ghana	20090402	Eidolon helvum	NCBITAXON	NCBITaxon:77214	blood	UBERON	UBERON:0000178	Techiman Municipal District	GAZ	GAZ:00023075	7.64658	degree	UO	UO:0000185	-1.8824	degree	UO	UO:0000185	Capture and Data Collection	GH_TSG_090402
Ghana	20090725	Eidolon helvum	NCBITAXON	NCBITaxon:77214	blood	UBERON	UBERON:0000178	Accra	GAZ	GAZ:00052733	5.5882	degree	UO	UO:0000185	-0.18239	degree	UO	UO:0000185	Capture and Data Collection	GH_37H_090725
Ghana	20090727	Eidolon helvum	NCBITAXON	NCBITaxon:77214	blood	UBERON	UBERON:0000178	Accra	GAZ	GAZ:00052733	5.5882	degree	UO	UO:0000185	-0.18239	degree	UO	UO:0000185	Capture and Data Collection	GH_37H_090727
Ghana	20090728	Eidolon helvum	NCBITAXON	NCBITaxon:77214	blood	UBERON	UBERON:0000178	Accra	GAZ	GAZ:00052733	5.5882	degree	UO	UO:0000185	-0.18239	degree	UO	UO:0000185	Capture and Data Collection	GH_37H_090728
Tanzania	20090827	Eidolon helvum	NCBITAXON	NCBITaxon:77214	blood	UBERON	UBERON:0000178	Dar es Salaam Region	GAZ	GAZ:00003738	-6.7999	degree	UO	UO:0000185	39.28512	degree	UO	UO:0000185	Capture and Data Collection	TZ_DAO_090827
Tanzania	20090827	Eidolon helvum	NCBITAXON	NCBITaxon:77214	blood	UBERON	UBERON:0000178	Dar es Salaam Region	GAZ	GAZ:00003738	-6.80134	degree	UO	UO:0000185	39.28249	degree	UO	UO:0000185	Capture and Data Collection	TZ_DAL_090827
Tanzania	20090829	Eidolon helvum	NCBITAXON	NCBITaxon:77214	blood	UBERON	UBERON:0000178	Dar es Salaam Region	GAZ	GAZ:00003738	-6.80134	degree	UO	UO:0000185	39.28249	degree	UO	UO:0000185	Capture and Data Collection	TZ_DAL_090829
Tanzania	20090831	Eidolon helvum	NCBITAXON	NCBITaxon:77214	blood	UBERON	UBERON:0000178	Dar es Salaam Region	GAZ	GAZ:00003738	-6.80134	degree	UO	UO:0000185	39.28249	degree	UO	UO:0000185	Capture and Data Collection	TZ_DAL_090831
Tanzania	20090901	Eidolon helvum	NCBITAXON	NCBITaxon:77214	blood	UBERON	UBERON:0000178	Dar es Salaam Region	GAZ	GAZ:00003738	-6.80134	degree	UO	UO:0000185	39.28249	degree	UO	UO:0000185	Capture and Data Collection	TZ_DAL_090901
Tanzania	20090902	Eidolon helvum	NCBITAXON	NCBITaxon:77214	blood	UBERON	UBERON:0000178	Dar es Salaam Region	GAZ	GAZ:00003738	-6.7999	degree	UO	UO:0000185	39.28512	degree	UO	UO:0000185	Capture and Data Collection	TZ_DAO_090902
Tanzania	20090905	Eidolon helvum	NCBITAXON	NCBITaxon:77214	blood	UBERON	UBERON:0000178	Dar es Salaam Region	GAZ	GAZ:00003738	-6.80134	degree	UO	UO:0000185	39.28249	degree	UO	UO:0000185	Capture and Data Collection	TZ_DAL_090905
Tanzania	20090907	Eidolon helvum	NCBITAXON	NCBITaxon:77214	blood	UBERON	UBERON:0000178	Morogoro	GAZ	GAZ:00009910	-6.82331	degree	UO	UO:0000185	37.66622	degree	UO	UO:0000185	Capture and Data Collection	TZ_MOR_090907
Tanzania	20090908	Eidolon helvum	NCBITAXON	NCBITaxon:77214	blood	UBERON	UBERON:0000178	Morogoro	GAZ	GAZ:00009910	-6.82331	degree	UO	UO:0000185	37.66622	degree	UO	UO:0000185	Capture and Data Collection	TZ_MOR_090908
Tanzania	20090909	Eidolon helvum	NCBITAXON	NCBITaxon:77214	blood	UBERON	UBERON:0000178	Morogoro	GAZ	GAZ:00009910	-6.82331	degree	UO	UO:0000185	37.66622	degree	UO	UO:0000185	Capture and Data Collection	TZ_MOR_090909
Tanzania	20090910	Eidolon helvum	NCBITAXON	NCBITaxon:77214	blood	UBERON	UBERON:0000178	Morogoro	GAZ	GAZ:00009910	-6.82331	degree	UO	UO:0000185	37.66622	degree	UO	UO:0000185	Capture and Data Collection	TZ_MOR_090910
Tanzania	20090911	Eidolon helvum	NCBITAXON	NCBITaxon:77214	blood	UBERON	UBERON:0000178	Morogoro	GAZ	GAZ:00009910	-6.82331	degree	UO	UO:0000185	37.66622	degree	UO	UO:0000185	Capture and Data Collection	TZ_MOR_090911
Uganda	20090927	Eidolon helvum	NCBITAXON	NCBITaxon:77214	blood	UBERON	UBERON:0000178	Municipality of Jinja	GAZ	GAZ:00015466	0.42669	degree	UO	UO:0000185	33.20086	degree	UO	UO:0000185	Capture and Data Collection	UG_JIB_090927
Uganda	20090930	Eidolon helvum	NCBITAXON	NCBITaxon:77214	blood	UBERON	UBERON:0000178	Municipality of Jinja	GAZ	GAZ:00015466	0.41581	degree	UO	UO:0000185	33.20388	degree	UO	UO:0000185	Capture and Data Collection	UG_JIT_090930
Uganda	20091003	Eidolon helvum	NCBITAXON	NCBITaxon:77214	blood	UBERON	UBERON:0000178	City of Kampala	GAZ	GAZ:00236453	0.30305	degree	UO	UO:0000185	32.55412	degree	UO	UO:0000185	Capture and Data Collection	UG_KAM_091003
Ghana	20091102	Eidolon helvum	NCBITAXON	NCBITaxon:77214	blood	UBERON	UBERON:0000178	Accra	GAZ	GAZ:00052733	5.5882	degree	UO	UO:0000185	-0.18239	degree	UO	UO:0000185	Capture and Data Collection	GH_37H_091102
Ghana	20091103	Eidolon helvum	NCBITAXON	NCBITaxon:77214	blood	UBERON	UBERON:0000178	Accra	GAZ	GAZ:00052733	5.5882	degree	UO	UO:0000185	-0.18239	degree	UO	UO:0000185	Capture and Data Collection	GH_37H_091103
Ghana	20091105	Eidolon helvum	NCBITAXON	NCBITaxon:77214	blood	UBERON	UBERON:0000178	Accra	GAZ	GAZ:00052733	5.5882	degree	UO	UO:0000185	-0.18239	degree	UO	UO:0000185	Capture and Data Collection	GH_37H_091105
Ghana	20091107	Eidolon helvum	NCBITAXON	NCBITaxon:77214	blood	UBERON	UBERON:0000178	Accra	GAZ	GAZ:00052733	5.5882	degree	UO	UO:0000185	-0.18239	degree	UO	UO:0000185	Capture and Data Collection	GH_37H_091107
Ghana	20091113	Eidolon helvum	NCBITAXON	NCBITaxon:77214	blood	UBERON	UBERON:0000178	Accra	GAZ	GAZ:00052733	5.5882	degree	UO	UO:0000185	-0.18239	degree	UO	UO:0000185	Capture and Data Collection	GH_37H_091113
Ghana	20091114	Eidolon helvum	NCBITAXON	NCBITaxon:77214	blood	UBERON	UBERON:0000178	Accra	GAZ	GAZ:00052733	5.5882	degree	UO	UO:0000185	-0.18239	degree	UO	UO:0000185	Capture and Data Collection	GH_37H_091114
Ghana	20100128	Eidolon helvum	NCBITAXON	NCBITaxon:77214	blood	UBERON	UBERON:0000178	Accra	GAZ	GAZ:00052733	5.5882	degree	UO	UO:0000185	-0.18239	degree	UO	UO:0000185	Capture and Data Collection	GH_37H_100128
Ghana	20100201	Eidolon helvum	NCBITAXON	NCBITaxon:77214	blood	UBERON	UBERON:0000178	Accra	GAZ	GAZ:00052733	5.5882	degree	UO	UO:0000185	-0.18239	degree	UO	UO:0000185	Capture and Data Collection	GH_37H_100201
Ghana	20100202	Eidolon helvum	NCBITAXON	NCBITaxon:77214	blood	UBERON	UBERON:0000178	Accra	GAZ	GAZ:00052733	5.5882	degree	UO	UO:0000185	-0.18239	degree	UO	UO:0000185	Capture and Data Collection	GH_37H_100202
Ghana	20100310	Eidolon helvum	NCBITAXON	NCBITaxon:77214	blood	UBERON	UBERON:0000178	Accra	GAZ	GAZ:00052733	5.5882	degree	UO	UO:0000185	-0.18239	degree	UO	UO:0000185	Capture and Data Collection	GH_37H_100310
Ghana	20100311	Eidolon helvum	NCBITAXON	NCBITaxon:77214	blood	UBERON	UBERON:0000178	Accra	GAZ	GAZ:00052733	5.5882	degree	UO	UO:0000185	-0.18239	degree	UO	UO:0000185	Capture and Data Collection	GH_37H_100311
Ghana	20100313	Eidolon helvum	NCBITAXON	NCBITaxon:77214	blood	UBERON	UBERON:0000178	Accra	GAZ	GAZ:00052733	5.5882	degree	UO	UO:0000185	-0.18239	degree	UO	UO:0000185	Capture and Data Collection	GH_37H_100313
Ghana	20100314	Eidolon helvum	NCBITAXON	NCBITaxon:77214	blood	UBERON	UBERON:0000178	Accra	GAZ	GAZ:00052733	5.5882	degree	UO	UO:0000185	-0.18239	degree	UO	UO:0000185	Capture and Data Collection	GH_37H_100314
Ghana	20100315	Eidolon helvum	NCBITAXON	NCBITaxon:77214	blood	UBERON	UBERON:0000178	Accra	GAZ	GAZ:00052733	5.5882	degree	UO	UO:0000185	-0.18239	degree	UO	UO:0000185	Capture and Data Collection	GH_37H_100315
Ghana	20100316	Eidolon helvum	NCBITAXON	NCBITaxon:77214	blood	UBERON	UBERON:0000178	Accra	GAZ	GAZ:00052733	5.5882	degree	UO	UO:0000185	-0.18239	degree	UO	UO:0000185	Capture and Data Collection	GH_37H_100316
SaoTome	20100324	Eidolon helvum	NCBITAXON	NCBITaxon:77214	blood	UBERON	UBERON:0000178	Ilha de Sao Tome	GAZ	GAZ:00001171	0.28612	degree	UO	UO:0000185	6.67806	degree	UO	UO:0000185	Capture and Data Collection	ST_CRU_100324
SaoTome	20100325	Eidolon helvum	NCBITAXON	NCBITaxon:77214	blood	UBERON	UBERON:0000178	Ilha de Sao Tome	GAZ	GAZ:00001171	0.25232	degree	UO	UO:0000185	6.67064	degree	UO	UO:0000185	Capture and Data Collection	ST_RON_100325
SaoTome	20100326	Eidolon helvum	NCBITAXON	NCBITaxon:77214	blood	UBERON	UBERON:0000178	Ilha de Sao Tome	GAZ	GAZ:00001171	0.34063	degree	UO	UO:0000185	6.56286	degree	UO	UO:0000185	Capture and Data Collection	ST_CAN_100326
SaoTome	20100329	Eidolon helvum	NCBITAXON	NCBITaxon:77214	blood	UBERON	UBERON:0000178	Ilha de Sao Tome	GAZ	GAZ:00001171	0.28612	degree	UO	UO:0000185	6.67806	degree	UO	UO:0000185	Capture and Data Collection	ST_CRU_100329
SaoTome	20100331	Eidolon helvum	NCBITAXON	NCBITaxon:77214	blood	UBERON	UBERON:0000178	Ilha de Sao Tome	GAZ	GAZ:00001171	0.04298	degree	UO	UO:0000185	6.54426	degree	UO	UO:0000185	Capture and Data Collection	ST_BAL_100331
SaoTome	20100331	Eidolon helvum	NCBITAXON	NCBITaxon:77214	blood	UBERON	UBERON:0000178	Ilha de Sao Tome	GAZ	GAZ:00001171	0.02887	degree	UO	UO:0000185	6.53198	degree	UO	UO:0000185	Capture and Data Collection	ST_ALE_100331
SaoTome	20100403	Eidolon helvum	NCBITAXON	NCBITaxon:77214	blood	UBERON	UBERON:0000178	Ilha de Sao Tome	GAZ	GAZ:00001171	0.02226	degree	UO	UO:0000185	6.51663	degree	UO	UO:0000185	Capture and Data Collection	ST_CEH_100403
SaoTome	20100403	Eidolon helvum	NCBITAXON	NCBITaxon:77214	blood	UBERON	UBERON:0000178	Ilha de Sao Tome	GAZ	GAZ:00001171	0.047848	degree	UO	UO:0000185	6.50526	degree	UO	UO:0000185	Capture and Data Collection	ST_CAL_100403
Principe	20100406	Eidolon helvum	NCBITAXON	NCBITaxon:77214	blood	UBERON	UBERON:0000178	Ilha da Principe	GAZ	GAZ:00001172	1.68023	degree	UO	UO:0000185	7.3895	degree	UO	UO:0000185	Capture and Data Collection	PR_MIC_100406
Principe	20100410	Eidolon helvum	NCBITAXON	NCBITaxon:77214	blood	UBERON	UBERON:0000178	Ilha da Principe	GAZ	GAZ:00001172	1.58971	degree	UO	UO:0000185	7.3373	degree	UO	UO:0000185	Capture and Data Collection	PR_NOV_100410
Principe	20100411	Eidolon helvum	NCBITAXON	NCBITaxon:77214	blood	UBERON	UBERON:0000178	Ilha da Principe	GAZ	GAZ:00001172	1.58971	degree	UO	UO:0000185	7.3373	degree	UO	UO:0000185	Capture and Data Collection	PR_NOV_100411
Principe	20100412	Eidolon helvum	NCBITAXON	NCBITaxon:77214	blood	UBERON	UBERON:0000178	Ilha da Principe	GAZ	GAZ:00001172	1.58971	degree	UO	UO:0000185	7.3373	degree	UO	UO:0000185	Capture and Data Collection	PR_NOV_100412
SaoTome	20100418	Eidolon helvum	NCBITAXON	NCBITaxon:77214	blood	UBERON	UBERON:0000178	Ilha de Sao Tome	GAZ	GAZ:00001171	0.23873	degree	UO	UO:0000185	6.4815	degree	UO	UO:0000185	Capture and Data Collection	ST_BIN_100418
SaoTome	20100420	Eidolon helvum	NCBITAXON	NCBITaxon:77214	blood	UBERON	UBERON:0000178	Ilha de Sao Tome	GAZ	GAZ:00001171	0.04298	degree	UO	UO:0000185	6.54426	degree	UO	UO:0000185	Capture and Data Collection	ST_BAL_100420
SaoTome	20100420	Eidolon helvum	NCBITAXON	NCBITaxon:77214	blood	UBERON	UBERON:0000178	Ilha de Sao Tome	GAZ	GAZ:00001171	0.02887	degree	UO	UO:0000185	6.53198	degree	UO	UO:0000185	Capture and Data Collection	ST_ALE_100420
SaoTome	20100421	Eidolon helvum	NCBITAXON	NCBITaxon:77214	blood	UBERON	UBERON:0000178	Ilha de Sao Tome	GAZ	GAZ:00001171	0.02887	degree	UO	UO:0000185	6.53198	degree	UO	UO:0000185	Capture and Data Collection	ST_ALE_100421
Annobon	20100511	Eidolon helvum	NCBITAXON	NCBITaxon:77214	blood	UBERON	UBERON:0000178	Annobon Island	GAZ	GAZ:00016171	-1.45918	degree	UO	UO:0000185	5.6453	degree	UO	UO:0000185	Capture and Data Collection	AN_MAB_100511
Annobon	20100512	Eidolon helvum	NCBITAXON	NCBITaxon:77214	blood	UBERON	UBERON:0000178	Annobon Island	GAZ	GAZ:00016171	-1.45918	degree	UO	UO:0000185	5.6453	degree	UO	UO:0000185	Capture and Data Collection	AN_MAB_100512
Annobon	20100513	Eidolon helvum	NCBITAXON	NCBITaxon:77214	blood	UBERON	UBERON:0000178	Annobon Island	GAZ	GAZ:00016171	-1.45918	degree	UO	UO:0000185	5.6453	degree	UO	UO:0000185	Capture and Data Collection	AN_MAB_100513
Annobon	20100514	Eidolon helvum	NCBITAXON	NCBITaxon:77214	blood	UBERON	UBERON:0000178	Annobon Island	GAZ	GAZ:00016171	-1.45918	degree	UO	UO:0000185	5.6453	degree	UO	UO:0000185	Capture and Data Collection	AN_MAB_100514
Ghana	20100517	Eidolon helvum	NCBITAXON	NCBITaxon:77214	blood	UBERON	UBERON:0000178	Accra	GAZ	GAZ:00052733	5.5882	degree	UO	UO:0000185	-0.18239	degree	UO	UO:0000185	Capture and Data Collection	GH_37H_100517
Ghana	20100518	Eidolon helvum	NCBITAXON	NCBITaxon:77214	blood	UBERON	UBERON:0000178	Accra	GAZ	GAZ:00052733	5.5882	degree	UO	UO:0000185	-0.18239	degree	UO	UO:0000185	Capture and Data Collection	GH_37H_100518
Ghana	20100519	Eidolon helvum	NCBITAXON	NCBITaxon:77214	blood	UBERON	UBERON:0000178	Accra	GAZ	GAZ:00052733	5.5882	degree	UO	UO:0000185	-0.18239	degree	UO	UO:0000185	Capture and Data Collection	GH_37H_100519
Ghana	20100521	Eidolon helvum	NCBITAXON	NCBITaxon:77214	blood	UBERON	UBERON:0000178	Accra	GAZ	GAZ:00052733	5.62	degree	UO	UO:0000185	-0.21	degree	UO	UO:0000185	Capture and Data Collection	GH_ZOO_100521
Bioko	20100522	Eidolon helvum	NCBITAXON	NCBITaxon:77214	blood	UBERON	UBERON:0000178	Municipality of Malabo	GAZ	GAZ:00235647	3.74708	degree	UO	UO:0000185	8.77013	degree	UO	UO:0000185	Capture and Data Collection	BI_HES_100522
Bioko	20100524	Eidolon helvum	NCBITAXON	NCBITaxon:77214	blood	UBERON	UBERON:0000178	Municipality of Malabo	GAZ	GAZ:00235647	3.75211	degree	UO	UO:0000185	8.7723	degree	UO	UO:0000185	Capture and Data Collection	BI_SPE_100524
Bioko	20100525	Eidolon helvum	NCBITAXON	NCBITaxon:77214	blood	UBERON	UBERON:0000178	Municipality of Malabo	GAZ	GAZ:00235647	3.75211	degree	UO	UO:0000185	8.7723	degree	UO	UO:0000185	Capture and Data Collection	BI_SPE_100525
Bioko	20100526	Eidolon helvum	NCBITAXON	NCBITaxon:77214	blood	UBERON	UBERON:0000178	Municipality of Malabo	GAZ	GAZ:00235647	3.75211	degree	UO	UO:0000185	8.7723	degree	UO	UO:0000185	Capture and Data Collection	BI_SPE_100526
Bioko	20100527	Eidolon helvum	NCBITAXON	NCBITaxon:77214	blood	UBERON	UBERON:0000178	Municipality of Malabo	GAZ	GAZ:00235647	3.75211	degree	UO	UO:0000185	8.7723	degree	UO	UO:0000185	Capture and Data Collection	BI_SPE_100527
Bioko	20100527	Eidolon helvum	NCBITAXON	NCBITaxon:77214	blood	UBERON	UBERON:0000178	Municipality of Malabo	GAZ	GAZ:00235647	3.74708	degree	UO	UO:0000185	8.77013	degree	UO	UO:0000185	Capture and Data Collection	BI_HES_100527
Ghana	20100720	Eidolon helvum	NCBITAXON	NCBITaxon:77214	blood	UBERON	UBERON:0000178	Accra	GAZ	GAZ:00052733	5.5882	degree	UO	UO:0000185	-0.18239	degree	UO	UO:0000185	Capture and Data Collection	GH_37H_100720
Ghana	20100721	Eidolon helvum	NCBITAXON	NCBITaxon:77214	blood	UBERON	UBERON:0000178	Accra	GAZ	GAZ:00052733	5.5882	degree	UO	UO:0000185	-0.18239	degree	UO	UO:0000185	Capture and Data Collection	GH_37H_100721
Tanzania	20100804	Eidolon helvum	NCBITAXON	NCBITaxon:77214	blood	UBERON	UBERON:0000178	Morogoro	GAZ	GAZ:00009910	-6.82331	degree	UO	UO:0000185	37.66622	degree	UO	UO:0000185	Capture and Data Collection	TZ_MOR_100804
Tanzania	20100805	Eidolon helvum	NCBITAXON	NCBITaxon:77214	blood	UBERON	UBERON:0000178	Morogoro	GAZ	GAZ:00009910	-6.82331	degree	UO	UO:0000185	37.66622	degree	UO	UO:0000185	Capture and Data Collection	TZ_MOR_100805
Tanzania	20100806	Eidolon helvum	NCBITAXON	NCBITaxon:77214	blood	UBERON	UBERON:0000178	Morogoro	GAZ	GAZ:00009910	-6.82331	degree	UO	UO:0000185	37.66622	degree	UO	UO:0000185	Capture and Data Collection	TZ_MOR_100806
Tanzania	20100807	Eidolon helvum	NCBITAXON	NCBITaxon:77214	blood	UBERON	UBERON:0000178	Morogoro	GAZ	GAZ:00009910	-6.82331	degree	UO	UO:0000185	37.66622	degree	UO	UO:0000185	Capture and Data Collection	TZ_MOR_100807
Tanzania	20100810	Eidolon helvum	NCBITAXON	NCBITaxon:77214	blood	UBERON	UBERON:0000178	Dar es Salaam Region	GAZ	GAZ:00003738	-6.80135	degree	UO	UO:0000185	39.28302	degree	UO	UO:0000185	Capture and Data Collection	TZ_DL2_100810
Tanzania	20100811	Eidolon helvum	NCBITAXON	NCBITaxon:77214	blood	UBERON	UBERON:0000178	Dar es Salaam Region	GAZ	GAZ:00003738	-6.80135	degree	UO	UO:0000185	39.28302	degree	UO	UO:0000185	Capture and Data Collection	TZ_DL2_100811
Tanzania	20100812	Eidolon helvum	NCBITAXON	NCBITaxon:77214	blood	UBERON	UBERON:0000178	Dar es Salaam Region	GAZ	GAZ:00003738	-6.80135	degree	UO	UO:0000185	39.28302	degree	UO	UO:0000185	Capture and Data Collection	TZ_DL2_100812
Ghana	20100926	Eidolon helvum	NCBITAXON	NCBITaxon:77214	blood	UBERON	UBERON:0000178	Accra	GAZ	GAZ:00052733	5.5882	degree	UO	UO:0000185	-0.18239	degree	UO	UO:0000185	Capture and Data Collection	GH_37H_100926
Ghana	20100927	Eidolon helvum	NCBITAXON	NCBITaxon:77214	blood	UBERON	UBERON:0000178	Accra	GAZ	GAZ:00052733	5.5882	degree	UO	UO:0000185	-0.18239	degree	UO	UO:0000185	Capture and Data Collection	GH_37H_100927
Ghana	20101027	Eidolon helvum	NCBITAXON	NCBITaxon:77214	blood	UBERON	UBERON:0000178	Accra	GAZ	GAZ:00052733	5.5882	degree	UO	UO:0000185	-0.18239	degree	UO	UO:0000185	Capture and Data Collection	GH_37H_101027
Ghana	20101029	Eidolon helvum	NCBITAXON	NCBITaxon:77214	blood	UBERON	UBERON:0000178	Accra	GAZ	GAZ:00052733	5.5882	degree	UO	UO:0000185	-0.18239	degree	UO	UO:0000185	Capture and Data Collection	GH_37H_101029
Annobon	20111027	Eidolon helvum	NCBITAXON	NCBITaxon:77214	blood	UBERON	UBERON:0000178	Annobon Island	GAZ	GAZ:00016171	-1.41808	degree	UO	UO:0000185	5.62104	degree	UO	UO:0000185	Capture and Data Collection	AN_PAL_111027
Annobon	20111028	Eidolon helvum	NCBITAXON	NCBITaxon:77214	blood	UBERON	UBERON:0000178	Annobon Island	GAZ	GAZ:00016171	-1.41808	degree	UO	UO:0000185	5.62104	degree	UO	UO:0000185	Capture and Data Collection	AN_PAL_111028
Annobon	20111029	Eidolon helvum	NCBITAXON	NCBITaxon:77214	blood	UBERON	UBERON:0000178	Annobon Island	GAZ	GAZ:00016171	-1.41808	degree	UO	UO:0000185	5.62104	degree	UO	UO:0000185	Capture and Data Collection	AN_PAL_111029
Annobon	20111030	Eidolon helvum	NCBITAXON	NCBITaxon:77214	blood	UBERON	UBERON:0000178	Annobon Island	GAZ	GAZ:00016171	-1.41808	degree	UO	UO:0000185	5.62104	degree	UO	UO:0000185	Capture and Data Collection	AN_PAL_111030
Annobon	20111031	Eidolon helvum	NCBITAXON	NCBITaxon:77214	blood	UBERON	UBERON:0000178	Annobon Island	GAZ	GAZ:00016171	-1.41808	degree	UO	UO:0000185	5.62104	degree	UO	UO:0000185	Capture and Data Collection	AN_PAL_111031
Annobon	20111101	Eidolon helvum	NCBITAXON	NCBITaxon:77214	blood	UBERON	UBERON:0000178	Annobon Island	GAZ	GAZ:00016171	-1.41808	degree	UO	UO:0000185	5.62104	degree	UO	UO:0000185	Capture and Data Collection	AN_PAL_111101
Annobon	20111102	Eidolon helvum	NCBITAXON	NCBITaxon:77214	blood	UBERON	UBERON:0000178	Annobon Island	GAZ	GAZ:00016171	-1.41808	degree	UO	UO:0000185	5.62104	degree	UO	UO:0000185	Capture and Data Collection	AN_PAL_111102
Annobon	20111103	Eidolon helvum	NCBITAXON	NCBITaxon:77214	blood	UBERON	UBERON:0000178	Annobon Island	GAZ	GAZ:00016171	-1.41808	degree	UO	UO:0000185	5.62104	degree	UO	UO:0000185	Capture and Data Collection	AN_PAL_111103
Annobon	20111104	Eidolon helvum	NCBITAXON	NCBITaxon:77214	blood	UBERON	UBERON:0000178	Annobon Island	GAZ	GAZ:00016171	-1.41808	degree	UO	UO:0000185	5.62104	degree	UO	UO:0000185	Capture and Data Collection	AN_PAL_111104
Annobon	20140617	Eidolon helvum	NCBITAXON	NCBITaxon:77214	blood	UBERON	UBERON:0000178	Annobon Island	GAZ	GAZ:00016171	-1.459736	degree	UO	UO:0000185	5.630429	degree	UO	UO:0000185	Capture and Data Collection	AN_VIT_140617
Annobon	20140618	Eidolon helvum	NCBITAXON	NCBITaxon:77214	blood	UBERON	UBERON:0000178	Annobon Island	GAZ	GAZ:00016171	-1.459736	degree	UO	UO:0000185	5.630429	degree	UO	UO:0000185	Capture and Data Collection	AN_VIT_140618
Annobon	20140619	Eidolon helvum	NCBITAXON	NCBITaxon:77214	blood	UBERON	UBERON:0000178	Annobon Island	GAZ	GAZ:00016171	-1.459736	degree	UO	UO:0000185	5.630429	degree	UO	UO:0000185	Capture and Data Collection	AN_VIT_140619
Annobon	20140620	Eidolon helvum	NCBITAXON	NCBITaxon:77214	blood	UBERON	UBERON:0000178	Annobon Island	GAZ	GAZ:00016171	-1.459736	degree	UO	UO:0000185	5.630429	degree	UO	UO:0000185	Capture and Data Collection	AN_VIT_140620
SaoTome	NA	Eidolon helvum	NCBITAXON	NCBITaxon:77214	blood	UBERON	UBERON:0000178	Ilha de Sao Tome	GAZ	GAZ:00001171									Capture and Data Collection	ST_UNK
Principe	NA	Eidolon helvum	NCBITAXON	NCBITaxon:77214	blood	UBERON	UBERON:0000178	Ilha da Principe	GAZ	GAZ:00001172									Capture and Data Collection	PR_UNK
Annobon	NA	Eidolon helvum	NCBITAXON	NCBITaxon:77214	blood	UBERON	UBERON:0000178	Annobon Island	GAZ	GAZ:00016171									Capture and Data Collection	AN_UNK
Bioko	NA	Eidolon helvum	NCBITAXON	NCBITaxon:77214	blood	UBERON	UBERON:0000178	Bioko Island	GAZ	GAZ:00016172									Capture and Data Collection	BI_UNK
RioMuni	NA	Eidolon helvum	NCBITAXON	NCBITaxon:77214	blood	UBERON	UBERON:0000178	Rio Muni	GAZ	GAZ:00235668									Capture and Data Collection	RM_UNK
