# Supplementary material for: Bat trait, genetic and pathogen data from large-scale investigations of African fruit bats, Eidolon helvum
Source: Sci Data. 2016 Aug 1;3:160049. doi: 10.1038/sdata.2016.49 (PMC4968192; doi:10.1038/sdata.2016.49)
Supplement: Supplementary file 1 [file sdata201649-isa1.zip › a_genotype_Peel.txt]

Sample Name	Protocol REF	Assay Name	Raw Data File	Comment[Data Repository]	Comment[Data Record Accession]	Comment[Data Record URI]
KE_K03_070629	Molecular methods - genotyping	KE_068	Eidolon data 2007_2014_Openaccess.csv	Dryad	doi:10.5061/dryad.2fp34	http://dx.doi.org/10.5061/dryad.2fp34
KE_K03_070629	Molecular methods - genotyping	KE_069	Eidolon data 2007_2014_Openaccess.csv	Dryad	doi:10.5061/dryad.2fp35	http://dx.doi.org/10.5061/dryad.2fp35
KE_K03_070629	Molecular methods - genotyping	KE_070	Eidolon data 2007_2014_Openaccess.csv	Dryad	doi:10.5061/dryad.2fp36	http://dx.doi.org/10.5061/dryad.2fp36
KE_K03_070629	Molecular methods - genotyping	KE_071	Eidolon data 2007_2014_Openaccess.csv	Dryad	doi:10.5061/dryad.2fp37	http://dx.doi.org/10.5061/dryad.2fp37
KE_K03_070630	Molecular methods - genotyping	KE_072	Eidolon data 2007_2014_Openaccess.csv	Dryad	doi:10.5061/dryad.2fp38	http://dx.doi.org/10.5061/dryad.2fp38
KE_K03_070630	Molecular methods - genotyping	KE_073	Eidolon data 2007_2014_Openaccess.csv	Dryad	doi:10.5061/dryad.2fp39	http://dx.doi.org/10.5061/dryad.2fp39
KE_K03_070630	Molecular methods - genotyping	KE_074	Eidolon data 2007_2014_Openaccess.csv	Dryad	doi:10.5061/dryad.2fp40	http://dx.doi.org/10.5061/dryad.2fp40
KE_K05_070630	Molecular methods - genotyping	KE_077	Eidolon data 2007_2014_Openaccess.csv	Dryad	doi:10.5061/dryad.2fp41	http://dx.doi.org/10.5061/dryad.2fp41
KE_K03_070630	Molecular methods - genotyping	KE_078	Eidolon data 2007_2014_Openaccess.csv	Dryad	doi:10.5061/dryad.2fp42	http://dx.doi.org/10.5061/dryad.2fp42
KE_K03_070630	Molecular methods - genotyping	KE_079	Eidolon data 2007_2014_Openaccess.csv	Dryad	doi:10.5061/dryad.2fp43	http://dx.doi.org/10.5061/dryad.2fp43
KE_K05_070630	Molecular methods - genotyping	KE_082	Eidolon data 2007_2014_Openaccess.csv	Dryad	doi:10.5061/dryad.2fp44	http://dx.doi.org/10.5061/dryad.2fp44
KE_K03_070630	Molecular methods - genotyping	KE_088	Eidolon data 2007_2014_Openaccess.csv	Dryad	doi:10.5061/dryad.2fp45	http://dx.doi.org/10.5061/dryad.2fp45
KE_K05_070630	Molecular methods - genotyping	KE_089	Eidolon data 2007_2014_Openaccess.csv	Dryad	doi:10.5061/dryad.2fp46	http://dx.doi.org/10.5061/dryad.2fp46
KE_K05_070630	Molecular methods - genotyping	KE_090	Eidolon data 2007_2014_Openaccess.csv	Dryad	doi:10.5061/dryad.2fp47	http://dx.doi.org/10.5061/dryad.2fp47
KE_K05_070630	Molecular methods - genotyping	KE_091	Eidolon data 2007_2014_Openaccess.csv	Dryad	doi:10.5061/dryad.2fp48	http://dx.doi.org/10.5061/dryad.2fp48
KE_K05_070630	Molecular methods - genotyping	KE_092	Eidolon data 2007_2014_Openaccess.csv	Dryad	doi:10.5061/dryad.2fp49	http://dx.doi.org/10.5061/dryad.2fp49
KE_K05_070630	Molecular methods - genotyping	KE_094	Eidolon data 2007_2014_Openaccess.csv	Dryad	doi:10.5061/dryad.2fp50	http://dx.doi.org/10.5061/dryad.2fp50
KE_K05_070630	Molecular methods - genotyping	KE_095	Eidolon data 2007_2014_Openaccess.csv	Dryad	doi:10.5061/dryad.2fp51	http://dx.doi.org/10.5061/dryad.2fp51
KE_K05_070630	Molecular methods - genotyping	KE_096	Eidolon data 2007_2014_Openaccess.csv	Dryad	doi:10.5061/dryad.2fp52	http://dx.doi.org/10.5061/dryad.2fp52
KE_K05_070630	Molecular methods - genotyping	KE_097	Eidolon data 2007_2014_Openaccess.csv	Dryad	doi:10.5061/dryad.2fp53	http://dx.doi.org/10.5061/dryad.2fp53
GH_37H_080123	Molecular methods - genotyping	GH_E001	Eidolon data 2007_2014_Openaccess.csv	Dryad	doi:10.5061/dryad.2fp54	http://dx.doi.org/10.5061/dryad.2fp54
GH_37H_080123	Molecular methods - genotyping	GH_E002	Eidolon data 2007_2014_Openaccess.csv	Dryad	doi:10.5061/dryad.2fp55	http://dx.doi.org/10.5061/dryad.2fp55
GH_37H_080124	Molecular methods - genotyping	GH_E012	Eidolon data 2007_2014_Openaccess.csv	Dryad	doi:10.5061/dryad.2fp56	http://dx.doi.org/10.5061/dryad.2fp56
GH_37H_080124	Molecular methods - genotyping	GH_E013	Eidolon data 2007_2014_Openaccess.csv	Dryad	doi:10.5061/dryad.2fp57	http://dx.doi.org/10.5061/dryad.2fp57
GH_37H_080124	Molecular methods - genotyping	GH_E018	Eidolon data 2007_2014_Openaccess.csv	Dryad	doi:10.5061/dryad.2fp58	http://dx.doi.org/10.5061/dryad.2fp58
GH_37H_080124	Molecular methods - genotyping	GH_E021	Eidolon data 2007_2014_Openaccess.csv	Dryad	doi:10.5061/dryad.2fp59	http://dx.doi.org/10.5061/dryad.2fp59
GH_37H_080124	Molecular methods - genotyping	GH_E009	Eidolon data 2007_2014_Openaccess.csv	Dryad	doi:10.5061/dryad.2fp60	http://dx.doi.org/10.5061/dryad.2fp60
GH_37H_080125	Molecular methods - genotyping	GH_E025	Eidolon data 2007_2014_Openaccess.csv	Dryad	doi:10.5061/dryad.2fp61	http://dx.doi.org/10.5061/dryad.2fp61
GH_37H_080131	Molecular methods - genotyping	GH_E029	Eidolon data 2007_2014_Openaccess.csv	Dryad	doi:10.5061/dryad.2fp62	http://dx.doi.org/10.5061/dryad.2fp62
GH_37H_080131	Molecular methods - genotyping	GH_E031	Eidolon data 2007_2014_Openaccess.csv	Dryad	doi:10.5061/dryad.2fp63	http://dx.doi.org/10.5061/dryad.2fp63
GH_37H_080131	Molecular methods - genotyping	GH_E033	Eidolon data 2007_2014_Openaccess.csv	Dryad	doi:10.5061/dryad.2fp64	http://dx.doi.org/10.5061/dryad.2fp64
GH_37H_080201	Molecular methods - genotyping	GH_E042	Eidolon data 2007_2014_Openaccess.csv	Dryad	doi:10.5061/dryad.2fp65	http://dx.doi.org/10.5061/dryad.2fp65
GH_37H_080317	Molecular methods - genotyping	GH_E053	Eidolon data 2007_2014_Openaccess.csv	Dryad	doi:10.5061/dryad.2fp66	http://dx.doi.org/10.5061/dryad.2fp66
GH_37H_080317	Molecular methods - genotyping	GH_E055	Eidolon data 2007_2014_Openaccess.csv	Dryad	doi:10.5061/dryad.2fp67	http://dx.doi.org/10.5061/dryad.2fp67
GH_37H_080317	Molecular methods - genotyping	GH_E056	Eidolon data 2007_2014_Openaccess.csv	Dryad	doi:10.5061/dryad.2fp68	http://dx.doi.org/10.5061/dryad.2fp68
GH_37H_080318	Molecular methods - genotyping	GH_E051	Eidolon data 2007_2014_Openaccess.csv	Dryad	doi:10.5061/dryad.2fp69	http://dx.doi.org/10.5061/dryad.2fp69
GH_37H_080318	Molecular methods - genotyping	GH_E057	Eidolon data 2007_2014_Openaccess.csv	Dryad	doi:10.5061/dryad.2fp70	http://dx.doi.org/10.5061/dryad.2fp70
GH_37H_080318	Molecular methods - genotyping	GH_E058	Eidolon data 2007_2014_Openaccess.csv	Dryad	doi:10.5061/dryad.2fp71	http://dx.doi.org/10.5061/dryad.2fp71
GH_37H_080318	Molecular methods - genotyping	GH_E060	Eidolon data 2007_2014_Openaccess.csv	Dryad	doi:10.5061/dryad.2fp72	http://dx.doi.org/10.5061/dryad.2fp72
GH_37H_080319	Molecular methods - genotyping	GH_E064	Eidolon data 2007_2014_Openaccess.csv	Dryad	doi:10.5061/dryad.2fp73	http://dx.doi.org/10.5061/dryad.2fp73
DR_KIS_080621	Molecular methods - genotyping	DR_104	Eidolon data 2007_2014_Openaccess.csv	Dryad	doi:10.5061/dryad.2fp74	http://dx.doi.org/10.5061/dryad.2fp74
DR_KIS_080621	Molecular methods - genotyping	DR_105	Eidolon data 2007_2014_Openaccess.csv	Dryad	doi:10.5061/dryad.2fp75	http://dx.doi.org/10.5061/dryad.2fp75
DR_KIS_080621	Molecular methods - genotyping	DR_106	Eidolon data 2007_2014_Openaccess.csv	Dryad	doi:10.5061/dryad.2fp76	http://dx.doi.org/10.5061/dryad.2fp76
DR_KIS_080621	Molecular methods - genotyping	DR_107	Eidolon data 2007_2014_Openaccess.csv	Dryad	doi:10.5061/dryad.2fp77	http://dx.doi.org/10.5061/dryad.2fp77
DR_KIS_080621	Molecular methods - genotyping	DR_108	Eidolon data 2007_2014_Openaccess.csv	Dryad	doi:10.5061/dryad.2fp78	http://dx.doi.org/10.5061/dryad.2fp78
DR_KIS_080621	Molecular methods - genotyping	DR_109	Eidolon data 2007_2014_Openaccess.csv	Dryad	doi:10.5061/dryad.2fp79	http://dx.doi.org/10.5061/dryad.2fp79
DR_KIS_080628	Molecular methods - genotyping	DR_110	Eidolon data 2007_2014_Openaccess.csv	Dryad	doi:10.5061/dryad.2fp80	http://dx.doi.org/10.5061/dryad.2fp80
DR_KIS_080628	Molecular methods - genotyping	DR_111	Eidolon data 2007_2014_Openaccess.csv	Dryad	doi:10.5061/dryad.2fp81	http://dx.doi.org/10.5061/dryad.2fp81
DR_KIS_080628	Molecular methods - genotyping	DR_112	Eidolon data 2007_2014_Openaccess.csv	Dryad	doi:10.5061/dryad.2fp82	http://dx.doi.org/10.5061/dryad.2fp82
DR_KIS_080628	Molecular methods - genotyping	DR_113	Eidolon data 2007_2014_Openaccess.csv	Dryad	doi:10.5061/dryad.2fp83	http://dx.doi.org/10.5061/dryad.2fp83
DR_KIS_080628	Molecular methods - genotyping	DR_114	Eidolon data 2007_2014_Openaccess.csv	Dryad	doi:10.5061/dryad.2fp84	http://dx.doi.org/10.5061/dryad.2fp84
DR_KIS_080628	Molecular methods - genotyping	DR_115	Eidolon data 2007_2014_Openaccess.csv	Dryad	doi:10.5061/dryad.2fp85	http://dx.doi.org/10.5061/dryad.2fp85
DR_KIS_080628	Molecular methods - genotyping	DR_116	Eidolon data 2007_2014_Openaccess.csv	Dryad	doi:10.5061/dryad.2fp86	http://dx.doi.org/10.5061/dryad.2fp86
DR_KIS_080628	Molecular methods - genotyping	DR_117	Eidolon data 2007_2014_Openaccess.csv	Dryad	doi:10.5061/dryad.2fp87	http://dx.doi.org/10.5061/dryad.2fp87
DR_KIS_080702	Molecular methods - genotyping	DR_119	Eidolon data 2007_2014_Openaccess.csv	Dryad	doi:10.5061/dryad.2fp88	http://dx.doi.org/10.5061/dryad.2fp88
DR_KIS_080702	Molecular methods - genotyping	DR_120	Eidolon data 2007_2014_Openaccess.csv	Dryad	doi:10.5061/dryad.2fp89	http://dx.doi.org/10.5061/dryad.2fp89
DR_KIS_080702	Molecular methods - genotyping	DR_122	Eidolon data 2007_2014_Openaccess.csv	Dryad	doi:10.5061/dryad.2fp90	http://dx.doi.org/10.5061/dryad.2fp90
DR_KIS_080702	Molecular methods - genotyping	DR_124	Eidolon data 2007_2014_Openaccess.csv	Dryad	doi:10.5061/dryad.2fp91	http://dx.doi.org/10.5061/dryad.2fp91
DR_KIS_080702	Molecular methods - genotyping	DR_130	Eidolon data 2007_2014_Openaccess.csv	Dryad	doi:10.5061/dryad.2fp92	http://dx.doi.org/10.5061/dryad.2fp92
DR_KIS_080702	Molecular methods - genotyping	DR_131	Eidolon data 2007_2014_Openaccess.csv	Dryad	doi:10.5061/dryad.2fp93	http://dx.doi.org/10.5061/dryad.2fp93
DR_KIS_080702	Molecular methods - genotyping	DR_132	Eidolon data 2007_2014_Openaccess.csv	Dryad	doi:10.5061/dryad.2fp94	http://dx.doi.org/10.5061/dryad.2fp94
ZA_KH2_081127	Molecular methods - genotyping	ZA_006	Eidolon data 2007_2014_Openaccess.csv	Dryad	doi:10.5061/dryad.2fp95	http://dx.doi.org/10.5061/dryad.2fp95
ZA_KH2_081127	Molecular methods - genotyping	ZA_008	Eidolon data 2007_2014_Openaccess.csv	Dryad	doi:10.5061/dryad.2fp96	http://dx.doi.org/10.5061/dryad.2fp96
ZA_KH2_081127	Molecular methods - genotyping	ZA_021	Eidolon data 2007_2014_Openaccess.csv	Dryad	doi:10.5061/dryad.2fp97	http://dx.doi.org/10.5061/dryad.2fp97
ZA_KH2_081127	Molecular methods - genotyping	ZA_023	Eidolon data 2007_2014_Openaccess.csv	Dryad	doi:10.5061/dryad.2fp98	http://dx.doi.org/10.5061/dryad.2fp98
ZA_KH2_081127	Molecular methods - genotyping	ZA_025	Eidolon data 2007_2014_Openaccess.csv	Dryad	doi:10.5061/dryad.2fp99	http://dx.doi.org/10.5061/dryad.2fp99
ZA_KFB_081129	Molecular methods - genotyping	ZA_075	Eidolon data 2007_2014_Openaccess.csv	Dryad	doi:10.5061/dryad.2fp100	http://dx.doi.org/10.5061/dryad.2fp100
ZA_KFB_081129	Molecular methods - genotyping	ZA_077	Eidolon data 2007_2014_Openaccess.csv	Dryad	doi:10.5061/dryad.2fp101	http://dx.doi.org/10.5061/dryad.2fp101
ZA_KFB_081129	Molecular methods - genotyping	ZA_082	Eidolon data 2007_2014_Openaccess.csv	Dryad	doi:10.5061/dryad.2fp102	http://dx.doi.org/10.5061/dryad.2fp102
ZA_KFB_081129	Molecular methods - genotyping	ZA_085	Eidolon data 2007_2014_Openaccess.csv	Dryad	doi:10.5061/dryad.2fp103	http://dx.doi.org/10.5061/dryad.2fp103
ZA_KFB_081129	Molecular methods - genotyping	ZA_089	Eidolon data 2007_2014_Openaccess.csv	Dryad	doi:10.5061/dryad.2fp104	http://dx.doi.org/10.5061/dryad.2fp104
ZA_KFB_081129	Molecular methods - genotyping	ZA_090	Eidolon data 2007_2014_Openaccess.csv	Dryad	doi:10.5061/dryad.2fp105	http://dx.doi.org/10.5061/dryad.2fp105
ZA_KFB_081129	Molecular methods - genotyping	ZA_091	Eidolon data 2007_2014_Openaccess.csv	Dryad	doi:10.5061/dryad.2fp106	http://dx.doi.org/10.5061/dryad.2fp106
ZA_KFB_081129	Molecular methods - genotyping	ZA_102	Eidolon data 2007_2014_Openaccess.csv	Dryad	doi:10.5061/dryad.2fp107	http://dx.doi.org/10.5061/dryad.2fp107
ZA_KFB_081129	Molecular methods - genotyping	ZA_106	Eidolon data 2007_2014_Openaccess.csv	Dryad	doi:10.5061/dryad.2fp108	http://dx.doi.org/10.5061/dryad.2fp108
ZA_KSW_081202	Molecular methods - genotyping	ZA_032	Eidolon data 2007_2014_Openaccess.csv	Dryad	doi:10.5061/dryad.2fp109	http://dx.doi.org/10.5061/dryad.2fp109
ZA_KSW_081202	Molecular methods - genotyping	ZA_033	Eidolon data 2007_2014_Openaccess.csv	Dryad	doi:10.5061/dryad.2fp110	http://dx.doi.org/10.5061/dryad.2fp110
ZA_KH1_081203	Molecular methods - genotyping	ZA_035	Eidolon data 2007_2014_Openaccess.csv	Dryad	doi:10.5061/dryad.2fp111	http://dx.doi.org/10.5061/dryad.2fp111
ZA_KH1_081203	Molecular methods - genotyping	ZA_041	Eidolon data 2007_2014_Openaccess.csv	Dryad	doi:10.5061/dryad.2fp112	http://dx.doi.org/10.5061/dryad.2fp112
ZA_KH1_081203	Molecular methods - genotyping	ZA_042	Eidolon data 2007_2014_Openaccess.csv	Dryad	doi:10.5061/dryad.2fp113	http://dx.doi.org/10.5061/dryad.2fp113
ZA_KH1_081203	Molecular methods - genotyping	ZA_043	Eidolon data 2007_2014_Openaccess.csv	Dryad	doi:10.5061/dryad.2fp114	http://dx.doi.org/10.5061/dryad.2fp114
MA_BLA_081218	Molecular methods - genotyping	MA_047	Eidolon data 2007_2014_Openaccess.csv	Dryad	doi:10.5061/dryad.2fp115	http://dx.doi.org/10.5061/dryad.2fp115
MA_BLA_081218	Molecular methods - genotyping	MA_048	Eidolon data 2007_2014_Openaccess.csv	Dryad	doi:10.5061/dryad.2fp116	http://dx.doi.org/10.5061/dryad.2fp116
MA_BLA_081218	Molecular methods - genotyping	MA_049	Eidolon data 2007_2014_Openaccess.csv	Dryad	doi:10.5061/dryad.2fp117	http://dx.doi.org/10.5061/dryad.2fp117
MA_BLA_081218	Molecular methods - genotyping	MA_050	Eidolon data 2007_2014_Openaccess.csv	Dryad	doi:10.5061/dryad.2fp118	http://dx.doi.org/10.5061/dryad.2fp118
MA_BLA_081218	Molecular methods - genotyping	MA_051	Eidolon data 2007_2014_Openaccess.csv	Dryad	doi:10.5061/dryad.2fp119	http://dx.doi.org/10.5061/dryad.2fp119
MA_BLA_081218	Molecular methods - genotyping	MA_052	Eidolon data 2007_2014_Openaccess.csv	Dryad	doi:10.5061/dryad.2fp120	http://dx.doi.org/10.5061/dryad.2fp120
MA_BLA_081218	Molecular methods - genotyping	MA_053	Eidolon data 2007_2014_Openaccess.csv	Dryad	doi:10.5061/dryad.2fp121	http://dx.doi.org/10.5061/dryad.2fp121
MA_BLA_081218	Molecular methods - genotyping	MA_054	Eidolon data 2007_2014_Openaccess.csv	Dryad	doi:10.5061/dryad.2fp122	http://dx.doi.org/10.5061/dryad.2fp122
MA_BLA_081218	Molecular methods - genotyping	MA_055	Eidolon data 2007_2014_Openaccess.csv	Dryad	doi:10.5061/dryad.2fp123	http://dx.doi.org/10.5061/dryad.2fp123
MA_BLA_081218	Molecular methods - genotyping	MA_056	Eidolon data 2007_2014_Openaccess.csv	Dryad	doi:10.5061/dryad.2fp124	http://dx.doi.org/10.5061/dryad.2fp124
MA_BLA_081218	Molecular methods - genotyping	MA_057	Eidolon data 2007_2014_Openaccess.csv	Dryad	doi:10.5061/dryad.2fp125	http://dx.doi.org/10.5061/dryad.2fp125
MA_BLA_081218	Molecular methods - genotyping	MA_058	Eidolon data 2007_2014_Openaccess.csv	Dryad	doi:10.5061/dryad.2fp126	http://dx.doi.org/10.5061/dryad.2fp126
MA_BLA_081218	Molecular methods - genotyping	MA_059	Eidolon data 2007_2014_Openaccess.csv	Dryad	doi:10.5061/dryad.2fp127	http://dx.doi.org/10.5061/dryad.2fp127
MA_BLA_081218	Molecular methods - genotyping	MA_060	Eidolon data 2007_2014_Openaccess.csv	Dryad	doi:10.5061/dryad.2fp128	http://dx.doi.org/10.5061/dryad.2fp128
MA_BLA_081218	Molecular methods - genotyping	MA_061	Eidolon data 2007_2014_Openaccess.csv	Dryad	doi:10.5061/dryad.2fp129	http://dx.doi.org/10.5061/dryad.2fp129
MA_BLA_081218	Molecular methods - genotyping	MA_062	Eidolon data 2007_2014_Openaccess.csv	Dryad	doi:10.5061/dryad.2fp130	http://dx.doi.org/10.5061/dryad.2fp130
MA_BLA_081218	Molecular methods - genotyping	MA_063	Eidolon data 2007_2014_Openaccess.csv	Dryad	doi:10.5061/dryad.2fp131	http://dx.doi.org/10.5061/dryad.2fp131
MA_BLA_081218	Molecular methods - genotyping	MA_064	Eidolon data 2007_2014_Openaccess.csv	Dryad	doi:10.5061/dryad.2fp132	http://dx.doi.org/10.5061/dryad.2fp132
MA_BLA_081218	Molecular methods - genotyping	MA_065	Eidolon data 2007_2014_Openaccess.csv	Dryad	doi:10.5061/dryad.2fp133	http://dx.doi.org/10.5061/dryad.2fp133
MA_BLA_081218	Molecular methods - genotyping	MA_066	Eidolon data 2007_2014_Openaccess.csv	Dryad	doi:10.5061/dryad.2fp134	http://dx.doi.org/10.5061/dryad.2fp134
MA_BLA_081218	Molecular methods - genotyping	MA_067	Eidolon data 2007_2014_Openaccess.csv	Dryad	doi:10.5061/dryad.2fp135	http://dx.doi.org/10.5061/dryad.2fp135
MA_BLA_081218	Molecular methods - genotyping	MA_068	Eidolon data 2007_2014_Openaccess.csv	Dryad	doi:10.5061/dryad.2fp136	http://dx.doi.org/10.5061/dryad.2fp136
MA_BLA_081218	Molecular methods - genotyping	MA_069	Eidolon data 2007_2014_Openaccess.csv	Dryad	doi:10.5061/dryad.2fp137	http://dx.doi.org/10.5061/dryad.2fp137
MA_BLA_081218	Molecular methods - genotyping	MA_070	Eidolon data 2007_2014_Openaccess.csv	Dryad	doi:10.5061/dryad.2fp138	http://dx.doi.org/10.5061/dryad.2fp138
TZ_DAO_090827	Molecular methods - genotyping	TZ_001	Eidolon data 2007_2014_Openaccess.csv	Dryad	doi:10.5061/dryad.2fp139	http://dx.doi.org/10.5061/dryad.2fp139
TZ_DAL_090827	Molecular methods - genotyping	TZ_002	Eidolon data 2007_2014_Openaccess.csv	Dryad	doi:10.5061/dryad.2fp140	http://dx.doi.org/10.5061/dryad.2fp140
TZ_DAL_090827	Molecular methods - genotyping	TZ_003	Eidolon data 2007_2014_Openaccess.csv	Dryad	doi:10.5061/dryad.2fp141	http://dx.doi.org/10.5061/dryad.2fp141
TZ_DAL_090827	Molecular methods - genotyping	TZ_004	Eidolon data 2007_2014_Openaccess.csv	Dryad	doi:10.5061/dryad.2fp142	http://dx.doi.org/10.5061/dryad.2fp142
TZ_DAL_090827	Molecular methods - genotyping	TZ_005	Eidolon data 2007_2014_Openaccess.csv	Dryad	doi:10.5061/dryad.2fp143	http://dx.doi.org/10.5061/dryad.2fp143
TZ_DAL_090827	Molecular methods - genotyping	TZ_006	Eidolon data 2007_2014_Openaccess.csv	Dryad	doi:10.5061/dryad.2fp144	http://dx.doi.org/10.5061/dryad.2fp144
TZ_DAL_090827	Molecular methods - genotyping	TZ_007	Eidolon data 2007_2014_Openaccess.csv	Dryad	doi:10.5061/dryad.2fp145	http://dx.doi.org/10.5061/dryad.2fp145
TZ_DAL_090827	Molecular methods - genotyping	TZ_008	Eidolon data 2007_2014_Openaccess.csv	Dryad	doi:10.5061/dryad.2fp146	http://dx.doi.org/10.5061/dryad.2fp146
TZ_DAL_090827	Molecular methods - genotyping	TZ_009	Eidolon data 2007_2014_Openaccess.csv	Dryad	doi:10.5061/dryad.2fp147	http://dx.doi.org/10.5061/dryad.2fp147
TZ_DAL_090827	Molecular methods - genotyping	TZ_010	Eidolon data 2007_2014_Openaccess.csv	Dryad	doi:10.5061/dryad.2fp148	http://dx.doi.org/10.5061/dryad.2fp148
TZ_DAL_090829	Molecular methods - genotyping	TZ_011	Eidolon data 2007_2014_Openaccess.csv	Dryad	doi:10.5061/dryad.2fp149	http://dx.doi.org/10.5061/dryad.2fp149
TZ_DAL_090829	Molecular methods - genotyping	TZ_012	Eidolon data 2007_2014_Openaccess.csv	Dryad	doi:10.5061/dryad.2fp150	http://dx.doi.org/10.5061/dryad.2fp150
TZ_DAL_090829	Molecular methods - genotyping	TZ_013	Eidolon data 2007_2014_Openaccess.csv	Dryad	doi:10.5061/dryad.2fp151	http://dx.doi.org/10.5061/dryad.2fp151
TZ_DAL_090829	Molecular methods - genotyping	TZ_020	Eidolon data 2007_2014_Openaccess.csv	Dryad	doi:10.5061/dryad.2fp152	http://dx.doi.org/10.5061/dryad.2fp152
TZ_DAL_090829	Molecular methods - genotyping	TZ_021	Eidolon data 2007_2014_Openaccess.csv	Dryad	doi:10.5061/dryad.2fp153	http://dx.doi.org/10.5061/dryad.2fp153
TZ_DAL_090831	Molecular methods - genotyping	TZ_028	Eidolon data 2007_2014_Openaccess.csv	Dryad	doi:10.5061/dryad.2fp154	http://dx.doi.org/10.5061/dryad.2fp154
TZ_DAL_090831	Molecular methods - genotyping	TZ_037	Eidolon data 2007_2014_Openaccess.csv	Dryad	doi:10.5061/dryad.2fp155	http://dx.doi.org/10.5061/dryad.2fp155
TZ_DAL_090901	Molecular methods - genotyping	TZ_040	Eidolon data 2007_2014_Openaccess.csv	Dryad	doi:10.5061/dryad.2fp156	http://dx.doi.org/10.5061/dryad.2fp156
TZ_DAL_090901	Molecular methods - genotyping	TZ_041	Eidolon data 2007_2014_Openaccess.csv	Dryad	doi:10.5061/dryad.2fp157	http://dx.doi.org/10.5061/dryad.2fp157
TZ_DAL_090901	Molecular methods - genotyping	TZ_044	Eidolon data 2007_2014_Openaccess.csv	Dryad	doi:10.5061/dryad.2fp158	http://dx.doi.org/10.5061/dryad.2fp158
TZ_DAL_090901	Molecular methods - genotyping	TZ_045	Eidolon data 2007_2014_Openaccess.csv	Dryad	doi:10.5061/dryad.2fp159	http://dx.doi.org/10.5061/dryad.2fp159
TZ_MOR_090907	Molecular methods - genotyping	TZ_072	Eidolon data 2007_2014_Openaccess.csv	Dryad	doi:10.5061/dryad.2fp160	http://dx.doi.org/10.5061/dryad.2fp160
TZ_MOR_090910	Molecular methods - genotyping	TZ_134	Eidolon data 2007_2014_Openaccess.csv	Dryad	doi:10.5061/dryad.2fp161	http://dx.doi.org/10.5061/dryad.2fp161
UG_JIB_090927	Molecular methods - genotyping	UG_178	Eidolon data 2007_2014_Openaccess.csv	Dryad	doi:10.5061/dryad.2fp162	http://dx.doi.org/10.5061/dryad.2fp162
UG_JIT_090930	Molecular methods - genotyping	UG_180	Eidolon data 2007_2014_Openaccess.csv	Dryad	doi:10.5061/dryad.2fp163	http://dx.doi.org/10.5061/dryad.2fp163
UG_KAM_091003	Molecular methods - genotyping	UG_186	Eidolon data 2007_2014_Openaccess.csv	Dryad	doi:10.5061/dryad.2fp164	http://dx.doi.org/10.5061/dryad.2fp164
UG_KAM_091003	Molecular methods - genotyping	UG_187	Eidolon data 2007_2014_Openaccess.csv	Dryad	doi:10.5061/dryad.2fp165	http://dx.doi.org/10.5061/dryad.2fp165
UG_KAM_091003	Molecular methods - genotyping	UG_188	Eidolon data 2007_2014_Openaccess.csv	Dryad	doi:10.5061/dryad.2fp166	http://dx.doi.org/10.5061/dryad.2fp166
UG_KAM_091003	Molecular methods - genotyping	UG_189	Eidolon data 2007_2014_Openaccess.csv	Dryad	doi:10.5061/dryad.2fp167	http://dx.doi.org/10.5061/dryad.2fp167
UG_KAM_091003	Molecular methods - genotyping	UG_190	Eidolon data 2007_2014_Openaccess.csv	Dryad	doi:10.5061/dryad.2fp168	http://dx.doi.org/10.5061/dryad.2fp168
ST_CRU_100324	Molecular methods - genotyping	ST_001	Eidolon data 2007_2014_Openaccess.csv	Dryad	doi:10.5061/dryad.2fp169	http://dx.doi.org/10.5061/dryad.2fp169
ST_CRU_100324	Molecular methods - genotyping	ST_002	Eidolon data 2007_2014_Openaccess.csv	Dryad	doi:10.5061/dryad.2fp170	http://dx.doi.org/10.5061/dryad.2fp170
ST_CRU_100324	Molecular methods - genotyping	ST_003	Eidolon data 2007_2014_Openaccess.csv	Dryad	doi:10.5061/dryad.2fp171	http://dx.doi.org/10.5061/dryad.2fp171
ST_RON_100325	Molecular methods - genotyping	ST_004	Eidolon data 2007_2014_Openaccess.csv	Dryad	doi:10.5061/dryad.2fp172	http://dx.doi.org/10.5061/dryad.2fp172
ST_CAN_100326	Molecular methods - genotyping	ST_005	Eidolon data 2007_2014_Openaccess.csv	Dryad	doi:10.5061/dryad.2fp173	http://dx.doi.org/10.5061/dryad.2fp173
ST_CAN_100326	Molecular methods - genotyping	ST_006	Eidolon data 2007_2014_Openaccess.csv	Dryad	doi:10.5061/dryad.2fp174	http://dx.doi.org/10.5061/dryad.2fp174
ST_CAN_100326	Molecular methods - genotyping	ST_007	Eidolon data 2007_2014_Openaccess.csv	Dryad	doi:10.5061/dryad.2fp175	http://dx.doi.org/10.5061/dryad.2fp175
ST_CAN_100326	Molecular methods - genotyping	ST_008	Eidolon data 2007_2014_Openaccess.csv	Dryad	doi:10.5061/dryad.2fp176	http://dx.doi.org/10.5061/dryad.2fp176
ST_CAN_100326	Molecular methods - genotyping	ST_009	Eidolon data 2007_2014_Openaccess.csv	Dryad	doi:10.5061/dryad.2fp177	http://dx.doi.org/10.5061/dryad.2fp177
ST_CAN_100326	Molecular methods - genotyping	ST_010	Eidolon data 2007_2014_Openaccess.csv	Dryad	doi:10.5061/dryad.2fp178	http://dx.doi.org/10.5061/dryad.2fp178
ST_CAN_100326	Molecular methods - genotyping	ST_011	Eidolon data 2007_2014_Openaccess.csv	Dryad	doi:10.5061/dryad.2fp179	http://dx.doi.org/10.5061/dryad.2fp179
ST_CRU_100329	Molecular methods - genotyping	ST_012	Eidolon data 2007_2014_Openaccess.csv	Dryad	doi:10.5061/dryad.2fp180	http://dx.doi.org/10.5061/dryad.2fp180
ST_CRU_100329	Molecular methods - genotyping	ST_013	Eidolon data 2007_2014_Openaccess.csv	Dryad	doi:10.5061/dryad.2fp181	http://dx.doi.org/10.5061/dryad.2fp181
ST_CRU_100329	Molecular methods - genotyping	ST_014	Eidolon data 2007_2014_Openaccess.csv	Dryad	doi:10.5061/dryad.2fp182	http://dx.doi.org/10.5061/dryad.2fp182
ST_BAL_100331	Molecular methods - genotyping	ST_017	Eidolon data 2007_2014_Openaccess.csv	Dryad	doi:10.5061/dryad.2fp183	http://dx.doi.org/10.5061/dryad.2fp183
ST_BAL_100331	Molecular methods - genotyping	ST_018	Eidolon data 2007_2014_Openaccess.csv	Dryad	doi:10.5061/dryad.2fp184	http://dx.doi.org/10.5061/dryad.2fp184
ST_BAL_100331	Molecular methods - genotyping	ST_019	Eidolon data 2007_2014_Openaccess.csv	Dryad	doi:10.5061/dryad.2fp185	http://dx.doi.org/10.5061/dryad.2fp185
ST_BAL_100331	Molecular methods - genotyping	ST_020	Eidolon data 2007_2014_Openaccess.csv	Dryad	doi:10.5061/dryad.2fp186	http://dx.doi.org/10.5061/dryad.2fp186
ST_BAL_100331	Molecular methods - genotyping	ST_021	Eidolon data 2007_2014_Openaccess.csv	Dryad	doi:10.5061/dryad.2fp187	http://dx.doi.org/10.5061/dryad.2fp187
ST_BAL_100331	Molecular methods - genotyping	ST_022	Eidolon data 2007_2014_Openaccess.csv	Dryad	doi:10.5061/dryad.2fp188	http://dx.doi.org/10.5061/dryad.2fp188
ST_BAL_100331	Molecular methods - genotyping	ST_023	Eidolon data 2007_2014_Openaccess.csv	Dryad	doi:10.5061/dryad.2fp189	http://dx.doi.org/10.5061/dryad.2fp189
ST_BAL_100331	Molecular methods - genotyping	ST_024	Eidolon data 2007_2014_Openaccess.csv	Dryad	doi:10.5061/dryad.2fp190	http://dx.doi.org/10.5061/dryad.2fp190
ST_BAL_100331	Molecular methods - genotyping	ST_025	Eidolon data 2007_2014_Openaccess.csv	Dryad	doi:10.5061/dryad.2fp191	http://dx.doi.org/10.5061/dryad.2fp191
ST_BAL_100331	Molecular methods - genotyping	ST_026	Eidolon data 2007_2014_Openaccess.csv	Dryad	doi:10.5061/dryad.2fp192	http://dx.doi.org/10.5061/dryad.2fp192
ST_BAL_100331	Molecular methods - genotyping	ST_027	Eidolon data 2007_2014_Openaccess.csv	Dryad	doi:10.5061/dryad.2fp193	http://dx.doi.org/10.5061/dryad.2fp193
ST_BAL_100331	Molecular methods - genotyping	ST_028	Eidolon data 2007_2014_Openaccess.csv	Dryad	doi:10.5061/dryad.2fp194	http://dx.doi.org/10.5061/dryad.2fp194
ST_BAL_100331	Molecular methods - genotyping	ST_029	Eidolon data 2007_2014_Openaccess.csv	Dryad	doi:10.5061/dryad.2fp195	http://dx.doi.org/10.5061/dryad.2fp195
ST_BAL_100331	Molecular methods - genotyping	ST_030	Eidolon data 2007_2014_Openaccess.csv	Dryad	doi:10.5061/dryad.2fp196	http://dx.doi.org/10.5061/dryad.2fp196
ST_BAL_100331	Molecular methods - genotyping	ST_031	Eidolon data 2007_2014_Openaccess.csv	Dryad	doi:10.5061/dryad.2fp197	http://dx.doi.org/10.5061/dryad.2fp197
ST_BAL_100331	Molecular methods - genotyping	ST_032	Eidolon data 2007_2014_Openaccess.csv	Dryad	doi:10.5061/dryad.2fp198	http://dx.doi.org/10.5061/dryad.2fp198
ST_ALE_100331	Molecular methods - genotyping	ST_033	Eidolon data 2007_2014_Openaccess.csv	Dryad	doi:10.5061/dryad.2fp199	http://dx.doi.org/10.5061/dryad.2fp199
ST_ALE_100331	Molecular methods - genotyping	ST_034	Eidolon data 2007_2014_Openaccess.csv	Dryad	doi:10.5061/dryad.2fp200	http://dx.doi.org/10.5061/dryad.2fp200
ST_ALE_100331	Molecular methods - genotyping	ST_035	Eidolon data 2007_2014_Openaccess.csv	Dryad	doi:10.5061/dryad.2fp201	http://dx.doi.org/10.5061/dryad.2fp201
ST_ALE_100331	Molecular methods - genotyping	ST_036	Eidolon data 2007_2014_Openaccess.csv	Dryad	doi:10.5061/dryad.2fp202	http://dx.doi.org/10.5061/dryad.2fp202
ST_ALE_100331	Molecular methods - genotyping	ST_037	Eidolon data 2007_2014_Openaccess.csv	Dryad	doi:10.5061/dryad.2fp203	http://dx.doi.org/10.5061/dryad.2fp203
ST_ALE_100331	Molecular methods - genotyping	ST_038	Eidolon data 2007_2014_Openaccess.csv	Dryad	doi:10.5061/dryad.2fp204	http://dx.doi.org/10.5061/dryad.2fp204
ST_ALE_100331	Molecular methods - genotyping	ST_039	Eidolon data 2007_2014_Openaccess.csv	Dryad	doi:10.5061/dryad.2fp205	http://dx.doi.org/10.5061/dryad.2fp205
ST_ALE_100331	Molecular methods - genotyping	ST_040	Eidolon data 2007_2014_Openaccess.csv	Dryad	doi:10.5061/dryad.2fp206	http://dx.doi.org/10.5061/dryad.2fp206
ST_ALE_100331	Molecular methods - genotyping	ST_041	Eidolon data 2007_2014_Openaccess.csv	Dryad	doi:10.5061/dryad.2fp207	http://dx.doi.org/10.5061/dryad.2fp207
ST_ALE_100331	Molecular methods - genotyping	ST_042	Eidolon data 2007_2014_Openaccess.csv	Dryad	doi:10.5061/dryad.2fp208	http://dx.doi.org/10.5061/dryad.2fp208
ST_ALE_100331	Molecular methods - genotyping	ST_043	Eidolon data 2007_2014_Openaccess.csv	Dryad	doi:10.5061/dryad.2fp209	http://dx.doi.org/10.5061/dryad.2fp209
ST_ALE_100331	Molecular methods - genotyping	ST_044	Eidolon data 2007_2014_Openaccess.csv	Dryad	doi:10.5061/dryad.2fp210	http://dx.doi.org/10.5061/dryad.2fp210
ST_CEH_100403	Molecular methods - genotyping	ST_045	Eidolon data 2007_2014_Openaccess.csv	Dryad	doi:10.5061/dryad.2fp211	http://dx.doi.org/10.5061/dryad.2fp211
ST_CEH_100403	Molecular methods - genotyping	ST_046	Eidolon data 2007_2014_Openaccess.csv	Dryad	doi:10.5061/dryad.2fp212	http://dx.doi.org/10.5061/dryad.2fp212
ST_CEH_100403	Molecular methods - genotyping	ST_047	Eidolon data 2007_2014_Openaccess.csv	Dryad	doi:10.5061/dryad.2fp213	http://dx.doi.org/10.5061/dryad.2fp213
ST_CEH_100403	Molecular methods - genotyping	ST_048	Eidolon data 2007_2014_Openaccess.csv	Dryad	doi:10.5061/dryad.2fp214	http://dx.doi.org/10.5061/dryad.2fp214
ST_CEH_100403	Molecular methods - genotyping	ST_049	Eidolon data 2007_2014_Openaccess.csv	Dryad	doi:10.5061/dryad.2fp215	http://dx.doi.org/10.5061/dryad.2fp215
ST_CEH_100403	Molecular methods - genotyping	ST_050	Eidolon data 2007_2014_Openaccess.csv	Dryad	doi:10.5061/dryad.2fp216	http://dx.doi.org/10.5061/dryad.2fp216
ST_CEH_100403	Molecular methods - genotyping	ST_051	Eidolon data 2007_2014_Openaccess.csv	Dryad	doi:10.5061/dryad.2fp217	http://dx.doi.org/10.5061/dryad.2fp217
ST_CEH_100403	Molecular methods - genotyping	ST_052	Eidolon data 2007_2014_Openaccess.csv	Dryad	doi:10.5061/dryad.2fp218	http://dx.doi.org/10.5061/dryad.2fp218
ST_CEH_100403	Molecular methods - genotyping	ST_053	Eidolon data 2007_2014_Openaccess.csv	Dryad	doi:10.5061/dryad.2fp219	http://dx.doi.org/10.5061/dryad.2fp219
ST_CEH_100403	Molecular methods - genotyping	ST_054	Eidolon data 2007_2014_Openaccess.csv	Dryad	doi:10.5061/dryad.2fp220	http://dx.doi.org/10.5061/dryad.2fp220
ST_CEH_100403	Molecular methods - genotyping	ST_055	Eidolon data 2007_2014_Openaccess.csv	Dryad	doi:10.5061/dryad.2fp221	http://dx.doi.org/10.5061/dryad.2fp221
ST_CAL_100403	Molecular methods - genotyping	ST_056	Eidolon data 2007_2014_Openaccess.csv	Dryad	doi:10.5061/dryad.2fp222	http://dx.doi.org/10.5061/dryad.2fp222
ST_CAL_100403	Molecular methods - genotyping	ST_057	Eidolon data 2007_2014_Openaccess.csv	Dryad	doi:10.5061/dryad.2fp223	http://dx.doi.org/10.5061/dryad.2fp223
ST_CAL_100403	Molecular methods - genotyping	ST_058	Eidolon data 2007_2014_Openaccess.csv	Dryad	doi:10.5061/dryad.2fp224	http://dx.doi.org/10.5061/dryad.2fp224
ST_CAL_100403	Molecular methods - genotyping	ST_059	Eidolon data 2007_2014_Openaccess.csv	Dryad	doi:10.5061/dryad.2fp225	http://dx.doi.org/10.5061/dryad.2fp225
ST_CAL_100403	Molecular methods - genotyping	ST_060	Eidolon data 2007_2014_Openaccess.csv	Dryad	doi:10.5061/dryad.2fp226	http://dx.doi.org/10.5061/dryad.2fp226
ST_CAL_100403	Molecular methods - genotyping	ST_061	Eidolon data 2007_2014_Openaccess.csv	Dryad	doi:10.5061/dryad.2fp227	http://dx.doi.org/10.5061/dryad.2fp227
ST_CAL_100403	Molecular methods - genotyping	ST_062	Eidolon data 2007_2014_Openaccess.csv	Dryad	doi:10.5061/dryad.2fp228	http://dx.doi.org/10.5061/dryad.2fp228
ST_CAL_100403	Molecular methods - genotyping	ST_063	Eidolon data 2007_2014_Openaccess.csv	Dryad	doi:10.5061/dryad.2fp229	http://dx.doi.org/10.5061/dryad.2fp229
ST_CAL_100403	Molecular methods - genotyping	ST_064	Eidolon data 2007_2014_Openaccess.csv	Dryad	doi:10.5061/dryad.2fp230	http://dx.doi.org/10.5061/dryad.2fp230
ST_CAL_100403	Molecular methods - genotyping	ST_065	Eidolon data 2007_2014_Openaccess.csv	Dryad	doi:10.5061/dryad.2fp231	http://dx.doi.org/10.5061/dryad.2fp231
ST_CAL_100403	Molecular methods - genotyping	ST_066	Eidolon data 2007_2014_Openaccess.csv	Dryad	doi:10.5061/dryad.2fp232	http://dx.doi.org/10.5061/dryad.2fp232
ST_CAL_100403	Molecular methods - genotyping	ST_067	Eidolon data 2007_2014_Openaccess.csv	Dryad	doi:10.5061/dryad.2fp233	http://dx.doi.org/10.5061/dryad.2fp233
ST_CAL_100403	Molecular methods - genotyping	ST_068	Eidolon data 2007_2014_Openaccess.csv	Dryad	doi:10.5061/dryad.2fp234	http://dx.doi.org/10.5061/dryad.2fp234
ST_CAL_100403	Molecular methods - genotyping	ST_069	Eidolon data 2007_2014_Openaccess.csv	Dryad	doi:10.5061/dryad.2fp235	http://dx.doi.org/10.5061/dryad.2fp235
PR_MIC_100406	Molecular methods - genotyping	PR_200	Eidolon data 2007_2014_Openaccess.csv	Dryad	doi:10.5061/dryad.2fp236	http://dx.doi.org/10.5061/dryad.2fp236
PR_NOV_100410	Molecular methods - genotyping	PR_201	Eidolon data 2007_2014_Openaccess.csv	Dryad	doi:10.5061/dryad.2fp237	http://dx.doi.org/10.5061/dryad.2fp237
PR_NOV_100410	Molecular methods - genotyping	PR_202	Eidolon data 2007_2014_Openaccess.csv	Dryad	doi:10.5061/dryad.2fp238	http://dx.doi.org/10.5061/dryad.2fp238
PR_NOV_100410	Molecular methods - genotyping	PR_203	Eidolon data 2007_2014_Openaccess.csv	Dryad	doi:10.5061/dryad.2fp239	http://dx.doi.org/10.5061/dryad.2fp239
PR_NOV_100411	Molecular methods - genotyping	PR_204	Eidolon data 2007_2014_Openaccess.csv	Dryad	doi:10.5061/dryad.2fp240	http://dx.doi.org/10.5061/dryad.2fp240
PR_NOV_100411	Molecular methods - genotyping	PR_205	Eidolon data 2007_2014_Openaccess.csv	Dryad	doi:10.5061/dryad.2fp241	http://dx.doi.org/10.5061/dryad.2fp241
PR_NOV_100411	Molecular methods - genotyping	PR_206	Eidolon data 2007_2014_Openaccess.csv	Dryad	doi:10.5061/dryad.2fp242	http://dx.doi.org/10.5061/dryad.2fp242
PR_NOV_100411	Molecular methods - genotyping	PR_207	Eidolon data 2007_2014_Openaccess.csv	Dryad	doi:10.5061/dryad.2fp243	http://dx.doi.org/10.5061/dryad.2fp243
PR_NOV_100411	Molecular methods - genotyping	PR_208	Eidolon data 2007_2014_Openaccess.csv	Dryad	doi:10.5061/dryad.2fp244	http://dx.doi.org/10.5061/dryad.2fp244
PR_NOV_100411	Molecular methods - genotyping	PR_209	Eidolon data 2007_2014_Openaccess.csv	Dryad	doi:10.5061/dryad.2fp245	http://dx.doi.org/10.5061/dryad.2fp245
PR_NOV_100411	Molecular methods - genotyping	PR_210	Eidolon data 2007_2014_Openaccess.csv	Dryad	doi:10.5061/dryad.2fp246	http://dx.doi.org/10.5061/dryad.2fp246
PR_NOV_100411	Molecular methods - genotyping	PR_211	Eidolon data 2007_2014_Openaccess.csv	Dryad	doi:10.5061/dryad.2fp247	http://dx.doi.org/10.5061/dryad.2fp247
PR_NOV_100411	Molecular methods - genotyping	PR_212	Eidolon data 2007_2014_Openaccess.csv	Dryad	doi:10.5061/dryad.2fp248	http://dx.doi.org/10.5061/dryad.2fp248
PR_NOV_100411	Molecular methods - genotyping	PR_213	Eidolon data 2007_2014_Openaccess.csv	Dryad	doi:10.5061/dryad.2fp249	http://dx.doi.org/10.5061/dryad.2fp249
PR_NOV_100411	Molecular methods - genotyping	PR_214	Eidolon data 2007_2014_Openaccess.csv	Dryad	doi:10.5061/dryad.2fp250	http://dx.doi.org/10.5061/dryad.2fp250
PR_NOV_100411	Molecular methods - genotyping	PR_215	Eidolon data 2007_2014_Openaccess.csv	Dryad	doi:10.5061/dryad.2fp251	http://dx.doi.org/10.5061/dryad.2fp251
PR_NOV_100411	Molecular methods - genotyping	PR_216	Eidolon data 2007_2014_Openaccess.csv	Dryad	doi:10.5061/dryad.2fp252	http://dx.doi.org/10.5061/dryad.2fp252
PR_NOV_100411	Molecular methods - genotyping	PR_217	Eidolon data 2007_2014_Openaccess.csv	Dryad	doi:10.5061/dryad.2fp253	http://dx.doi.org/10.5061/dryad.2fp253
PR_NOV_100411	Molecular methods - genotyping	PR_218	Eidolon data 2007_2014_Openaccess.csv	Dryad	doi:10.5061/dryad.2fp254	http://dx.doi.org/10.5061/dryad.2fp254
PR_NOV_100411	Molecular methods - genotyping	PR_219	Eidolon data 2007_2014_Openaccess.csv	Dryad	doi:10.5061/dryad.2fp255	http://dx.doi.org/10.5061/dryad.2fp255
PR_NOV_100411	Molecular methods - genotyping	PR_221	Eidolon data 2007_2014_Openaccess.csv	Dryad	doi:10.5061/dryad.2fp256	http://dx.doi.org/10.5061/dryad.2fp256
PR_NOV_100411	Molecular methods - genotyping	PR_222	Eidolon data 2007_2014_Openaccess.csv	Dryad	doi:10.5061/dryad.2fp257	http://dx.doi.org/10.5061/dryad.2fp257
PR_NOV_100411	Molecular methods - genotyping	PR_223	Eidolon data 2007_2014_Openaccess.csv	Dryad	doi:10.5061/dryad.2fp258	http://dx.doi.org/10.5061/dryad.2fp258
PR_NOV_100411	Molecular methods - genotyping	PR_224	Eidolon data 2007_2014_Openaccess.csv	Dryad	doi:10.5061/dryad.2fp259	http://dx.doi.org/10.5061/dryad.2fp259
PR_NOV_100411	Molecular methods - genotyping	PR_226	Eidolon data 2007_2014_Openaccess.csv	Dryad	doi:10.5061/dryad.2fp260	http://dx.doi.org/10.5061/dryad.2fp260
PR_NOV_100411	Molecular methods - genotyping	PR_227	Eidolon data 2007_2014_Openaccess.csv	Dryad	doi:10.5061/dryad.2fp261	http://dx.doi.org/10.5061/dryad.2fp261
PR_NOV_100412	Molecular methods - genotyping	PR_228	Eidolon data 2007_2014_Openaccess.csv	Dryad	doi:10.5061/dryad.2fp262	http://dx.doi.org/10.5061/dryad.2fp262
PR_NOV_100412	Molecular methods - genotyping	PR_229	Eidolon data 2007_2014_Openaccess.csv	Dryad	doi:10.5061/dryad.2fp263	http://dx.doi.org/10.5061/dryad.2fp263
PR_NOV_100412	Molecular methods - genotyping	PR_230	Eidolon data 2007_2014_Openaccess.csv	Dryad	doi:10.5061/dryad.2fp264	http://dx.doi.org/10.5061/dryad.2fp264
PR_NOV_100412	Molecular methods - genotyping	PR_231	Eidolon data 2007_2014_Openaccess.csv	Dryad	doi:10.5061/dryad.2fp265	http://dx.doi.org/10.5061/dryad.2fp265
PR_NOV_100412	Molecular methods - genotyping	PR_232	Eidolon data 2007_2014_Openaccess.csv	Dryad	doi:10.5061/dryad.2fp266	http://dx.doi.org/10.5061/dryad.2fp266
PR_NOV_100412	Molecular methods - genotyping	PR_233	Eidolon data 2007_2014_Openaccess.csv	Dryad	doi:10.5061/dryad.2fp267	http://dx.doi.org/10.5061/dryad.2fp267
PR_NOV_100412	Molecular methods - genotyping	PR_234	Eidolon data 2007_2014_Openaccess.csv	Dryad	doi:10.5061/dryad.2fp268	http://dx.doi.org/10.5061/dryad.2fp268
PR_NOV_100412	Molecular methods - genotyping	PR_235	Eidolon data 2007_2014_Openaccess.csv	Dryad	doi:10.5061/dryad.2fp269	http://dx.doi.org/10.5061/dryad.2fp269
PR_NOV_100412	Molecular methods - genotyping	PR_236	Eidolon data 2007_2014_Openaccess.csv	Dryad	doi:10.5061/dryad.2fp270	http://dx.doi.org/10.5061/dryad.2fp270
PR_NOV_100412	Molecular methods - genotyping	PR_237	Eidolon data 2007_2014_Openaccess.csv	Dryad	doi:10.5061/dryad.2fp271	http://dx.doi.org/10.5061/dryad.2fp271
PR_NOV_100412	Molecular methods - genotyping	PR_238	Eidolon data 2007_2014_Openaccess.csv	Dryad	doi:10.5061/dryad.2fp272	http://dx.doi.org/10.5061/dryad.2fp272
PR_NOV_100412	Molecular methods - genotyping	PR_239	Eidolon data 2007_2014_Openaccess.csv	Dryad	doi:10.5061/dryad.2fp273	http://dx.doi.org/10.5061/dryad.2fp273
PR_NOV_100412	Molecular methods - genotyping	PR_240	Eidolon data 2007_2014_Openaccess.csv	Dryad	doi:10.5061/dryad.2fp274	http://dx.doi.org/10.5061/dryad.2fp274
PR_NOV_100412	Molecular methods - genotyping	PR_241	Eidolon data 2007_2014_Openaccess.csv	Dryad	doi:10.5061/dryad.2fp275	http://dx.doi.org/10.5061/dryad.2fp275
PR_NOV_100412	Molecular methods - genotyping	PR_242	Eidolon data 2007_2014_Openaccess.csv	Dryad	doi:10.5061/dryad.2fp276	http://dx.doi.org/10.5061/dryad.2fp276
PR_NOV_100412	Molecular methods - genotyping	PR_243	Eidolon data 2007_2014_Openaccess.csv	Dryad	doi:10.5061/dryad.2fp277	http://dx.doi.org/10.5061/dryad.2fp277
PR_NOV_100412	Molecular methods - genotyping	PR_244	Eidolon data 2007_2014_Openaccess.csv	Dryad	doi:10.5061/dryad.2fp278	http://dx.doi.org/10.5061/dryad.2fp278
PR_NOV_100412	Molecular methods - genotyping	PR_245	Eidolon data 2007_2014_Openaccess.csv	Dryad	doi:10.5061/dryad.2fp279	http://dx.doi.org/10.5061/dryad.2fp279
PR_NOV_100412	Molecular methods - genotyping	PR_246	Eidolon data 2007_2014_Openaccess.csv	Dryad	doi:10.5061/dryad.2fp280	http://dx.doi.org/10.5061/dryad.2fp280
PR_NOV_100412	Molecular methods - genotyping	PR_247	Eidolon data 2007_2014_Openaccess.csv	Dryad	doi:10.5061/dryad.2fp281	http://dx.doi.org/10.5061/dryad.2fp281
PR_NOV_100412	Molecular methods - genotyping	PR_248	Eidolon data 2007_2014_Openaccess.csv	Dryad	doi:10.5061/dryad.2fp282	http://dx.doi.org/10.5061/dryad.2fp282
PR_NOV_100412	Molecular methods - genotyping	PR_249	Eidolon data 2007_2014_Openaccess.csv	Dryad	doi:10.5061/dryad.2fp283	http://dx.doi.org/10.5061/dryad.2fp283
PR_NOV_100412	Molecular methods - genotyping	PR_250	Eidolon data 2007_2014_Openaccess.csv	Dryad	doi:10.5061/dryad.2fp284	http://dx.doi.org/10.5061/dryad.2fp284
PR_NOV_100412	Molecular methods - genotyping	PR_252	Eidolon data 2007_2014_Openaccess.csv	Dryad	doi:10.5061/dryad.2fp285	http://dx.doi.org/10.5061/dryad.2fp285
PR_NOV_100412	Molecular methods - genotyping	PR_253	Eidolon data 2007_2014_Openaccess.csv	Dryad	doi:10.5061/dryad.2fp286	http://dx.doi.org/10.5061/dryad.2fp286
PR_NOV_100412	Molecular methods - genotyping	PR_254	Eidolon data 2007_2014_Openaccess.csv	Dryad	doi:10.5061/dryad.2fp287	http://dx.doi.org/10.5061/dryad.2fp287
PR_NOV_100412	Molecular methods - genotyping	PR_255	Eidolon data 2007_2014_Openaccess.csv	Dryad	doi:10.5061/dryad.2fp288	http://dx.doi.org/10.5061/dryad.2fp288
PR_NOV_100412	Molecular methods - genotyping	PR_256	Eidolon data 2007_2014_Openaccess.csv	Dryad	doi:10.5061/dryad.2fp289	http://dx.doi.org/10.5061/dryad.2fp289
PR_NOV_100412	Molecular methods - genotyping	PR_257	Eidolon data 2007_2014_Openaccess.csv	Dryad	doi:10.5061/dryad.2fp290	http://dx.doi.org/10.5061/dryad.2fp290
PR_NOV_100412	Molecular methods - genotyping	PR_258	Eidolon data 2007_2014_Openaccess.csv	Dryad	doi:10.5061/dryad.2fp291	http://dx.doi.org/10.5061/dryad.2fp291
PR_NOV_100412	Molecular methods - genotyping	PR_259	Eidolon data 2007_2014_Openaccess.csv	Dryad	doi:10.5061/dryad.2fp292	http://dx.doi.org/10.5061/dryad.2fp292
PR_NOV_100412	Molecular methods - genotyping	PR_260	Eidolon data 2007_2014_Openaccess.csv	Dryad	doi:10.5061/dryad.2fp293	http://dx.doi.org/10.5061/dryad.2fp293
PR_NOV_100412	Molecular methods - genotyping	PR_261	Eidolon data 2007_2014_Openaccess.csv	Dryad	doi:10.5061/dryad.2fp294	http://dx.doi.org/10.5061/dryad.2fp294
PR_NOV_100412	Molecular methods - genotyping	PR_262	Eidolon data 2007_2014_Openaccess.csv	Dryad	doi:10.5061/dryad.2fp295	http://dx.doi.org/10.5061/dryad.2fp295
PR_NOV_100412	Molecular methods - genotyping	PR_263	Eidolon data 2007_2014_Openaccess.csv	Dryad	doi:10.5061/dryad.2fp296	http://dx.doi.org/10.5061/dryad.2fp296
ST_BIN_100418	Molecular methods - genotyping	ST_070	Eidolon data 2007_2014_Openaccess.csv	Dryad	doi:10.5061/dryad.2fp297	http://dx.doi.org/10.5061/dryad.2fp297
ST_BIN_100418	Molecular methods - genotyping	ST_071	Eidolon data 2007_2014_Openaccess.csv	Dryad	doi:10.5061/dryad.2fp298	http://dx.doi.org/10.5061/dryad.2fp298
ST_BIN_100418	Molecular methods - genotyping	ST_072	Eidolon data 2007_2014_Openaccess.csv	Dryad	doi:10.5061/dryad.2fp299	http://dx.doi.org/10.5061/dryad.2fp299
ST_BIN_100418	Molecular methods - genotyping	ST_073	Eidolon data 2007_2014_Openaccess.csv	Dryad	doi:10.5061/dryad.2fp300	http://dx.doi.org/10.5061/dryad.2fp300
ST_BIN_100418	Molecular methods - genotyping	ST_074	Eidolon data 2007_2014_Openaccess.csv	Dryad	doi:10.5061/dryad.2fp301	http://dx.doi.org/10.5061/dryad.2fp301
ST_BAL_100420	Molecular methods - genotyping	ST_075	Eidolon data 2007_2014_Openaccess.csv	Dryad	doi:10.5061/dryad.2fp302	http://dx.doi.org/10.5061/dryad.2fp302
ST_BAL_100420	Molecular methods - genotyping	ST_076	Eidolon data 2007_2014_Openaccess.csv	Dryad	doi:10.5061/dryad.2fp303	http://dx.doi.org/10.5061/dryad.2fp303
ST_BAL_100420	Molecular methods - genotyping	ST_077	Eidolon data 2007_2014_Openaccess.csv	Dryad	doi:10.5061/dryad.2fp304	http://dx.doi.org/10.5061/dryad.2fp304
ST_BAL_100420	Molecular methods - genotyping	ST_078	Eidolon data 2007_2014_Openaccess.csv	Dryad	doi:10.5061/dryad.2fp305	http://dx.doi.org/10.5061/dryad.2fp305
ST_BAL_100420	Molecular methods - genotyping	ST_079	Eidolon data 2007_2014_Openaccess.csv	Dryad	doi:10.5061/dryad.2fp306	http://dx.doi.org/10.5061/dryad.2fp306
ST_BAL_100420	Molecular methods - genotyping	ST_080	Eidolon data 2007_2014_Openaccess.csv	Dryad	doi:10.5061/dryad.2fp307	http://dx.doi.org/10.5061/dryad.2fp307
ST_BAL_100420	Molecular methods - genotyping	ST_081	Eidolon data 2007_2014_Openaccess.csv	Dryad	doi:10.5061/dryad.2fp308	http://dx.doi.org/10.5061/dryad.2fp308
ST_BAL_100420	Molecular methods - genotyping	ST_082	Eidolon data 2007_2014_Openaccess.csv	Dryad	doi:10.5061/dryad.2fp309	http://dx.doi.org/10.5061/dryad.2fp309
ST_BAL_100420	Molecular methods - genotyping	ST_083	Eidolon data 2007_2014_Openaccess.csv	Dryad	doi:10.5061/dryad.2fp310	http://dx.doi.org/10.5061/dryad.2fp310
ST_BAL_100420	Molecular methods - genotyping	ST_084	Eidolon data 2007_2014_Openaccess.csv	Dryad	doi:10.5061/dryad.2fp311	http://dx.doi.org/10.5061/dryad.2fp311
ST_BAL_100420	Molecular methods - genotyping	ST_085	Eidolon data 2007_2014_Openaccess.csv	Dryad	doi:10.5061/dryad.2fp312	http://dx.doi.org/10.5061/dryad.2fp312
ST_BAL_100420	Molecular methods - genotyping	ST_086	Eidolon data 2007_2014_Openaccess.csv	Dryad	doi:10.5061/dryad.2fp313	http://dx.doi.org/10.5061/dryad.2fp313
ST_BAL_100420	Molecular methods - genotyping	ST_087	Eidolon data 2007_2014_Openaccess.csv	Dryad	doi:10.5061/dryad.2fp314	http://dx.doi.org/10.5061/dryad.2fp314
ST_BAL_100420	Molecular methods - genotyping	ST_088	Eidolon data 2007_2014_Openaccess.csv	Dryad	doi:10.5061/dryad.2fp315	http://dx.doi.org/10.5061/dryad.2fp315
ST_BAL_100420	Molecular methods - genotyping	ST_089	Eidolon data 2007_2014_Openaccess.csv	Dryad	doi:10.5061/dryad.2fp316	http://dx.doi.org/10.5061/dryad.2fp316
ST_BAL_100420	Molecular methods - genotyping	ST_090	Eidolon data 2007_2014_Openaccess.csv	Dryad	doi:10.5061/dryad.2fp317	http://dx.doi.org/10.5061/dryad.2fp317
ST_BAL_100420	Molecular methods - genotyping	ST_091	Eidolon data 2007_2014_Openaccess.csv	Dryad	doi:10.5061/dryad.2fp318	http://dx.doi.org/10.5061/dryad.2fp318
ST_BAL_100420	Molecular methods - genotyping	ST_092	Eidolon data 2007_2014_Openaccess.csv	Dryad	doi:10.5061/dryad.2fp319	http://dx.doi.org/10.5061/dryad.2fp319
ST_BAL_100420	Molecular methods - genotyping	ST_093	Eidolon data 2007_2014_Openaccess.csv	Dryad	doi:10.5061/dryad.2fp320	http://dx.doi.org/10.5061/dryad.2fp320
ST_ALE_100420	Molecular methods - genotyping	ST_094	Eidolon data 2007_2014_Openaccess.csv	Dryad	doi:10.5061/dryad.2fp321	http://dx.doi.org/10.5061/dryad.2fp321
ST_ALE_100420	Molecular methods - genotyping	ST_095	Eidolon data 2007_2014_Openaccess.csv	Dryad	doi:10.5061/dryad.2fp322	http://dx.doi.org/10.5061/dryad.2fp322
ST_ALE_100420	Molecular methods - genotyping	ST_096	Eidolon data 2007_2014_Openaccess.csv	Dryad	doi:10.5061/dryad.2fp323	http://dx.doi.org/10.5061/dryad.2fp323
ST_ALE_100420	Molecular methods - genotyping	ST_097	Eidolon data 2007_2014_Openaccess.csv	Dryad	doi:10.5061/dryad.2fp324	http://dx.doi.org/10.5061/dryad.2fp324
ST_ALE_100420	Molecular methods - genotyping	ST_098	Eidolon data 2007_2014_Openaccess.csv	Dryad	doi:10.5061/dryad.2fp325	http://dx.doi.org/10.5061/dryad.2fp325
ST_ALE_100420	Molecular methods - genotyping	ST_099	Eidolon data 2007_2014_Openaccess.csv	Dryad	doi:10.5061/dryad.2fp326	http://dx.doi.org/10.5061/dryad.2fp326
ST_ALE_100420	Molecular methods - genotyping	ST_100	Eidolon data 2007_2014_Openaccess.csv	Dryad	doi:10.5061/dryad.2fp327	http://dx.doi.org/10.5061/dryad.2fp327
ST_ALE_100421	Molecular methods - genotyping	ST_101	Eidolon data 2007_2014_Openaccess.csv	Dryad	doi:10.5061/dryad.2fp328	http://dx.doi.org/10.5061/dryad.2fp328
ST_ALE_100421	Molecular methods - genotyping	ST_102	Eidolon data 2007_2014_Openaccess.csv	Dryad	doi:10.5061/dryad.2fp329	http://dx.doi.org/10.5061/dryad.2fp329
ST_ALE_100421	Molecular methods - genotyping	ST_103	Eidolon data 2007_2014_Openaccess.csv	Dryad	doi:10.5061/dryad.2fp330	http://dx.doi.org/10.5061/dryad.2fp330
ST_ALE_100421	Molecular methods - genotyping	ST_104	Eidolon data 2007_2014_Openaccess.csv	Dryad	doi:10.5061/dryad.2fp331	http://dx.doi.org/10.5061/dryad.2fp331
AN_MAB_100511	Molecular methods - genotyping	AN_300	Eidolon data 2007_2014_Openaccess.csv	Dryad	doi:10.5061/dryad.2fp332	http://dx.doi.org/10.5061/dryad.2fp332
AN_MAB_100511	Molecular methods - genotyping	AN_301	Eidolon data 2007_2014_Openaccess.csv	Dryad	doi:10.5061/dryad.2fp333	http://dx.doi.org/10.5061/dryad.2fp333
AN_MAB_100511	Molecular methods - genotyping	AN_302	Eidolon data 2007_2014_Openaccess.csv	Dryad	doi:10.5061/dryad.2fp334	http://dx.doi.org/10.5061/dryad.2fp334
AN_MAB_100511	Molecular methods - genotyping	AN_303	Eidolon data 2007_2014_Openaccess.csv	Dryad	doi:10.5061/dryad.2fp335	http://dx.doi.org/10.5061/dryad.2fp335
AN_MAB_100511	Molecular methods - genotyping	AN_304	Eidolon data 2007_2014_Openaccess.csv	Dryad	doi:10.5061/dryad.2fp336	http://dx.doi.org/10.5061/dryad.2fp336
AN_MAB_100511	Molecular methods - genotyping	AN_305	Eidolon data 2007_2014_Openaccess.csv	Dryad	doi:10.5061/dryad.2fp337	http://dx.doi.org/10.5061/dryad.2fp337
AN_MAB_100511	Molecular methods - genotyping	AN_306	Eidolon data 2007_2014_Openaccess.csv	Dryad	doi:10.5061/dryad.2fp338	http://dx.doi.org/10.5061/dryad.2fp338
AN_MAB_100511	Molecular methods - genotyping	AN_307	Eidolon data 2007_2014_Openaccess.csv	Dryad	doi:10.5061/dryad.2fp339	http://dx.doi.org/10.5061/dryad.2fp339
AN_MAB_100512	Molecular methods - genotyping	AN_308	Eidolon data 2007_2014_Openaccess.csv	Dryad	doi:10.5061/dryad.2fp340	http://dx.doi.org/10.5061/dryad.2fp340
AN_MAB_100512	Molecular methods - genotyping	AN_309	Eidolon data 2007_2014_Openaccess.csv	Dryad	doi:10.5061/dryad.2fp341	http://dx.doi.org/10.5061/dryad.2fp341
AN_MAB_100512	Molecular methods - genotyping	AN_310	Eidolon data 2007_2014_Openaccess.csv	Dryad	doi:10.5061/dryad.2fp342	http://dx.doi.org/10.5061/dryad.2fp342
AN_MAB_100512	Molecular methods - genotyping	AN_311	Eidolon data 2007_2014_Openaccess.csv	Dryad	doi:10.5061/dryad.2fp343	http://dx.doi.org/10.5061/dryad.2fp343
AN_MAB_100512	Molecular methods - genotyping	AN_312	Eidolon data 2007_2014_Openaccess.csv	Dryad	doi:10.5061/dryad.2fp344	http://dx.doi.org/10.5061/dryad.2fp344
AN_MAB_100512	Molecular methods - genotyping	AN_313	Eidolon data 2007_2014_Openaccess.csv	Dryad	doi:10.5061/dryad.2fp345	http://dx.doi.org/10.5061/dryad.2fp345
AN_MAB_100512	Molecular methods - genotyping	AN_314	Eidolon data 2007_2014_Openaccess.csv	Dryad	doi:10.5061/dryad.2fp346	http://dx.doi.org/10.5061/dryad.2fp346
AN_MAB_100512	Molecular methods - genotyping	AN_315	Eidolon data 2007_2014_Openaccess.csv	Dryad	doi:10.5061/dryad.2fp347	http://dx.doi.org/10.5061/dryad.2fp347
AN_MAB_100512	Molecular methods - genotyping	AN_316	Eidolon data 2007_2014_Openaccess.csv	Dryad	doi:10.5061/dryad.2fp348	http://dx.doi.org/10.5061/dryad.2fp348
AN_MAB_100512	Molecular methods - genotyping	AN_317	Eidolon data 2007_2014_Openaccess.csv	Dryad	doi:10.5061/dryad.2fp349	http://dx.doi.org/10.5061/dryad.2fp349
AN_MAB_100512	Molecular methods - genotyping	AN_318	Eidolon data 2007_2014_Openaccess.csv	Dryad	doi:10.5061/dryad.2fp350	http://dx.doi.org/10.5061/dryad.2fp350
AN_MAB_100512	Molecular methods - genotyping	AN_319	Eidolon data 2007_2014_Openaccess.csv	Dryad	doi:10.5061/dryad.2fp351	http://dx.doi.org/10.5061/dryad.2fp351
AN_MAB_100512	Molecular methods - genotyping	AN_320	Eidolon data 2007_2014_Openaccess.csv	Dryad	doi:10.5061/dryad.2fp352	http://dx.doi.org/10.5061/dryad.2fp352
AN_MAB_100512	Molecular methods - genotyping	AN_321	Eidolon data 2007_2014_Openaccess.csv	Dryad	doi:10.5061/dryad.2fp353	http://dx.doi.org/10.5061/dryad.2fp353
AN_MAB_100512	Molecular methods - genotyping	AN_322	Eidolon data 2007_2014_Openaccess.csv	Dryad	doi:10.5061/dryad.2fp354	http://dx.doi.org/10.5061/dryad.2fp354
AN_MAB_100512	Molecular methods - genotyping	AN_323	Eidolon data 2007_2014_Openaccess.csv	Dryad	doi:10.5061/dryad.2fp355	http://dx.doi.org/10.5061/dryad.2fp355
AN_MAB_100512	Molecular methods - genotyping	AN_324	Eidolon data 2007_2014_Openaccess.csv	Dryad	doi:10.5061/dryad.2fp356	http://dx.doi.org/10.5061/dryad.2fp356
AN_MAB_100512	Molecular methods - genotyping	AN_325	Eidolon data 2007_2014_Openaccess.csv	Dryad	doi:10.5061/dryad.2fp357	http://dx.doi.org/10.5061/dryad.2fp357
AN_MAB_100512	Molecular methods - genotyping	AN_326	Eidolon data 2007_2014_Openaccess.csv	Dryad	doi:10.5061/dryad.2fp358	http://dx.doi.org/10.5061/dryad.2fp358
AN_MAB_100512	Molecular methods - genotyping	AN_327	Eidolon data 2007_2014_Openaccess.csv	Dryad	doi:10.5061/dryad.2fp359	http://dx.doi.org/10.5061/dryad.2fp359
AN_MAB_100512	Molecular methods - genotyping	AN_328	Eidolon data 2007_2014_Openaccess.csv	Dryad	doi:10.5061/dryad.2fp360	http://dx.doi.org/10.5061/dryad.2fp360
AN_MAB_100512	Molecular methods - genotyping	AN_329	Eidolon data 2007_2014_Openaccess.csv	Dryad	doi:10.5061/dryad.2fp361	http://dx.doi.org/10.5061/dryad.2fp361
AN_MAB_100512	Molecular methods - genotyping	AN_330	Eidolon data 2007_2014_Openaccess.csv	Dryad	doi:10.5061/dryad.2fp362	http://dx.doi.org/10.5061/dryad.2fp362
AN_MAB_100512	Molecular methods - genotyping	AN_331	Eidolon data 2007_2014_Openaccess.csv	Dryad	doi:10.5061/dryad.2fp363	http://dx.doi.org/10.5061/dryad.2fp363
AN_MAB_100512	Molecular methods - genotyping	AN_332	Eidolon data 2007_2014_Openaccess.csv	Dryad	doi:10.5061/dryad.2fp364	http://dx.doi.org/10.5061/dryad.2fp364
AN_MAB_100512	Molecular methods - genotyping	AN_333	Eidolon data 2007_2014_Openaccess.csv	Dryad	doi:10.5061/dryad.2fp365	http://dx.doi.org/10.5061/dryad.2fp365
AN_MAB_100512	Molecular methods - genotyping	AN_334	Eidolon data 2007_2014_Openaccess.csv	Dryad	doi:10.5061/dryad.2fp366	http://dx.doi.org/10.5061/dryad.2fp366
AN_MAB_100512	Molecular methods - genotyping	AN_335	Eidolon data 2007_2014_Openaccess.csv	Dryad	doi:10.5061/dryad.2fp367	http://dx.doi.org/10.5061/dryad.2fp367
AN_MAB_100512	Molecular methods - genotyping	AN_336	Eidolon data 2007_2014_Openaccess.csv	Dryad	doi:10.5061/dryad.2fp368	http://dx.doi.org/10.5061/dryad.2fp368
AN_MAB_100513	Molecular methods - genotyping	AN_337	Eidolon data 2007_2014_Openaccess.csv	Dryad	doi:10.5061/dryad.2fp369	http://dx.doi.org/10.5061/dryad.2fp369
AN_MAB_100513	Molecular methods - genotyping	AN_338	Eidolon data 2007_2014_Openaccess.csv	Dryad	doi:10.5061/dryad.2fp370	http://dx.doi.org/10.5061/dryad.2fp370
AN_MAB_100513	Molecular methods - genotyping	AN_339	Eidolon data 2007_2014_Openaccess.csv	Dryad	doi:10.5061/dryad.2fp371	http://dx.doi.org/10.5061/dryad.2fp371
AN_MAB_100513	Molecular methods - genotyping	AN_340	Eidolon data 2007_2014_Openaccess.csv	Dryad	doi:10.5061/dryad.2fp372	http://dx.doi.org/10.5061/dryad.2fp372
AN_MAB_100513	Molecular methods - genotyping	AN_341	Eidolon data 2007_2014_Openaccess.csv	Dryad	doi:10.5061/dryad.2fp373	http://dx.doi.org/10.5061/dryad.2fp373
AN_MAB_100513	Molecular methods - genotyping	AN_342	Eidolon data 2007_2014_Openaccess.csv	Dryad	doi:10.5061/dryad.2fp374	http://dx.doi.org/10.5061/dryad.2fp374
AN_MAB_100513	Molecular methods - genotyping	AN_343	Eidolon data 2007_2014_Openaccess.csv	Dryad	doi:10.5061/dryad.2fp375	http://dx.doi.org/10.5061/dryad.2fp375
AN_MAB_100513	Molecular methods - genotyping	AN_344	Eidolon data 2007_2014_Openaccess.csv	Dryad	doi:10.5061/dryad.2fp376	http://dx.doi.org/10.5061/dryad.2fp376
AN_MAB_100513	Molecular methods - genotyping	AN_345	Eidolon data 2007_2014_Openaccess.csv	Dryad	doi:10.5061/dryad.2fp377	http://dx.doi.org/10.5061/dryad.2fp377
AN_MAB_100513	Molecular methods - genotyping	AN_346	Eidolon data 2007_2014_Openaccess.csv	Dryad	doi:10.5061/dryad.2fp378	http://dx.doi.org/10.5061/dryad.2fp378
AN_MAB_100513	Molecular methods - genotyping	AN_347	Eidolon data 2007_2014_Openaccess.csv	Dryad	doi:10.5061/dryad.2fp379	http://dx.doi.org/10.5061/dryad.2fp379
AN_MAB_100513	Molecular methods - genotyping	AN_348	Eidolon data 2007_2014_Openaccess.csv	Dryad	doi:10.5061/dryad.2fp380	http://dx.doi.org/10.5061/dryad.2fp380
AN_MAB_100513	Molecular methods - genotyping	AN_349	Eidolon data 2007_2014_Openaccess.csv	Dryad	doi:10.5061/dryad.2fp381	http://dx.doi.org/10.5061/dryad.2fp381
AN_MAB_100513	Molecular methods - genotyping	AN_350	Eidolon data 2007_2014_Openaccess.csv	Dryad	doi:10.5061/dryad.2fp382	http://dx.doi.org/10.5061/dryad.2fp382
AN_MAB_100513	Molecular methods - genotyping	AN_351	Eidolon data 2007_2014_Openaccess.csv	Dryad	doi:10.5061/dryad.2fp383	http://dx.doi.org/10.5061/dryad.2fp383
AN_MAB_100513	Molecular methods - genotyping	AN_352	Eidolon data 2007_2014_Openaccess.csv	Dryad	doi:10.5061/dryad.2fp384	http://dx.doi.org/10.5061/dryad.2fp384
AN_MAB_100513	Molecular methods - genotyping	AN_353	Eidolon data 2007_2014_Openaccess.csv	Dryad	doi:10.5061/dryad.2fp385	http://dx.doi.org/10.5061/dryad.2fp385
AN_MAB_100513	Molecular methods - genotyping	AN_354	Eidolon data 2007_2014_Openaccess.csv	Dryad	doi:10.5061/dryad.2fp386	http://dx.doi.org/10.5061/dryad.2fp386
AN_MAB_100513	Molecular methods - genotyping	AN_355	Eidolon data 2007_2014_Openaccess.csv	Dryad	doi:10.5061/dryad.2fp387	http://dx.doi.org/10.5061/dryad.2fp387
AN_MAB_100513	Molecular methods - genotyping	AN_356	Eidolon data 2007_2014_Openaccess.csv	Dryad	doi:10.5061/dryad.2fp388	http://dx.doi.org/10.5061/dryad.2fp388
AN_MAB_100513	Molecular methods - genotyping	AN_357	Eidolon data 2007_2014_Openaccess.csv	Dryad	doi:10.5061/dryad.2fp389	http://dx.doi.org/10.5061/dryad.2fp389
AN_MAB_100513	Molecular methods - genotyping	AN_358	Eidolon data 2007_2014_Openaccess.csv	Dryad	doi:10.5061/dryad.2fp390	http://dx.doi.org/10.5061/dryad.2fp390
AN_MAB_100513	Molecular methods - genotyping	AN_359	Eidolon data 2007_2014_Openaccess.csv	Dryad	doi:10.5061/dryad.2fp391	http://dx.doi.org/10.5061/dryad.2fp391
AN_MAB_100513	Molecular methods - genotyping	AN_360	Eidolon data 2007_2014_Openaccess.csv	Dryad	doi:10.5061/dryad.2fp392	http://dx.doi.org/10.5061/dryad.2fp392
AN_MAB_100513	Molecular methods - genotyping	AN_361	Eidolon data 2007_2014_Openaccess.csv	Dryad	doi:10.5061/dryad.2fp393	http://dx.doi.org/10.5061/dryad.2fp393
AN_MAB_100513	Molecular methods - genotyping	AN_362	Eidolon data 2007_2014_Openaccess.csv	Dryad	doi:10.5061/dryad.2fp394	http://dx.doi.org/10.5061/dryad.2fp394
AN_MAB_100513	Molecular methods - genotyping	AN_363	Eidolon data 2007_2014_Openaccess.csv	Dryad	doi:10.5061/dryad.2fp395	http://dx.doi.org/10.5061/dryad.2fp395
AN_MAB_100513	Molecular methods - genotyping	AN_364	Eidolon data 2007_2014_Openaccess.csv	Dryad	doi:10.5061/dryad.2fp396	http://dx.doi.org/10.5061/dryad.2fp396
AN_MAB_100514	Molecular methods - genotyping	AN_365	Eidolon data 2007_2014_Openaccess.csv	Dryad	doi:10.5061/dryad.2fp397	http://dx.doi.org/10.5061/dryad.2fp397
AN_MAB_100514	Molecular methods - genotyping	AN_366	Eidolon data 2007_2014_Openaccess.csv	Dryad	doi:10.5061/dryad.2fp398	http://dx.doi.org/10.5061/dryad.2fp398
AN_MAB_100514	Molecular methods - genotyping	AN_367	Eidolon data 2007_2014_Openaccess.csv	Dryad	doi:10.5061/dryad.2fp399	http://dx.doi.org/10.5061/dryad.2fp399
AN_MAB_100514	Molecular methods - genotyping	AN_368	Eidolon data 2007_2014_Openaccess.csv	Dryad	doi:10.5061/dryad.2fp400	http://dx.doi.org/10.5061/dryad.2fp400
AN_MAB_100514	Molecular methods - genotyping	AN_369	Eidolon data 2007_2014_Openaccess.csv	Dryad	doi:10.5061/dryad.2fp401	http://dx.doi.org/10.5061/dryad.2fp401
AN_MAB_100514	Molecular methods - genotyping	AN_370	Eidolon data 2007_2014_Openaccess.csv	Dryad	doi:10.5061/dryad.2fp402	http://dx.doi.org/10.5061/dryad.2fp402
AN_MAB_100514	Molecular methods - genotyping	AN_371	Eidolon data 2007_2014_Openaccess.csv	Dryad	doi:10.5061/dryad.2fp403	http://dx.doi.org/10.5061/dryad.2fp403
AN_MAB_100514	Molecular methods - genotyping	AN_372	Eidolon data 2007_2014_Openaccess.csv	Dryad	doi:10.5061/dryad.2fp404	http://dx.doi.org/10.5061/dryad.2fp404
AN_MAB_100514	Molecular methods - genotyping	AN_373	Eidolon data 2007_2014_Openaccess.csv	Dryad	doi:10.5061/dryad.2fp405	http://dx.doi.org/10.5061/dryad.2fp405
AN_MAB_100514	Molecular methods - genotyping	AN_374	Eidolon data 2007_2014_Openaccess.csv	Dryad	doi:10.5061/dryad.2fp406	http://dx.doi.org/10.5061/dryad.2fp406
BI_HES_100522	Molecular methods - genotyping	BI_400	Eidolon data 2007_2014_Openaccess.csv	Dryad	doi:10.5061/dryad.2fp407	http://dx.doi.org/10.5061/dryad.2fp407
BI_HES_100522	Molecular methods - genotyping	BI_401	Eidolon data 2007_2014_Openaccess.csv	Dryad	doi:10.5061/dryad.2fp408	http://dx.doi.org/10.5061/dryad.2fp408
BI_SPE_100524	Molecular methods - genotyping	BI_402	Eidolon data 2007_2014_Openaccess.csv	Dryad	doi:10.5061/dryad.2fp409	http://dx.doi.org/10.5061/dryad.2fp409
BI_SPE_100524	Molecular methods - genotyping	BI_403	Eidolon data 2007_2014_Openaccess.csv	Dryad	doi:10.5061/dryad.2fp410	http://dx.doi.org/10.5061/dryad.2fp410
BI_SPE_100524	Molecular methods - genotyping	BI_404	Eidolon data 2007_2014_Openaccess.csv	Dryad	doi:10.5061/dryad.2fp411	http://dx.doi.org/10.5061/dryad.2fp411
BI_SPE_100524	Molecular methods - genotyping	BI_405	Eidolon data 2007_2014_Openaccess.csv	Dryad	doi:10.5061/dryad.2fp412	http://dx.doi.org/10.5061/dryad.2fp412
BI_SPE_100524	Molecular methods - genotyping	BI_406	Eidolon data 2007_2014_Openaccess.csv	Dryad	doi:10.5061/dryad.2fp413	http://dx.doi.org/10.5061/dryad.2fp413
BI_SPE_100524	Molecular methods - genotyping	BI_407	Eidolon data 2007_2014_Openaccess.csv	Dryad	doi:10.5061/dryad.2fp414	http://dx.doi.org/10.5061/dryad.2fp414
BI_SPE_100524	Molecular methods - genotyping	BI_408	Eidolon data 2007_2014_Openaccess.csv	Dryad	doi:10.5061/dryad.2fp415	http://dx.doi.org/10.5061/dryad.2fp415
BI_SPE_100524	Molecular methods - genotyping	BI_409	Eidolon data 2007_2014_Openaccess.csv	Dryad	doi:10.5061/dryad.2fp416	http://dx.doi.org/10.5061/dryad.2fp416
BI_SPE_100524	Molecular methods - genotyping	BI_410	Eidolon data 2007_2014_Openaccess.csv	Dryad	doi:10.5061/dryad.2fp417	http://dx.doi.org/10.5061/dryad.2fp417
BI_SPE_100524	Molecular methods - genotyping	BI_411	Eidolon data 2007_2014_Openaccess.csv	Dryad	doi:10.5061/dryad.2fp418	http://dx.doi.org/10.5061/dryad.2fp418
BI_SPE_100524	Molecular methods - genotyping	BI_412	Eidolon data 2007_2014_Openaccess.csv	Dryad	doi:10.5061/dryad.2fp419	http://dx.doi.org/10.5061/dryad.2fp419
BI_SPE_100524	Molecular methods - genotyping	BI_413	Eidolon data 2007_2014_Openaccess.csv	Dryad	doi:10.5061/dryad.2fp420	http://dx.doi.org/10.5061/dryad.2fp420
BI_SPE_100524	Molecular methods - genotyping	BI_414	Eidolon data 2007_2014_Openaccess.csv	Dryad	doi:10.5061/dryad.2fp421	http://dx.doi.org/10.5061/dryad.2fp421
BI_SPE_100524	Molecular methods - genotyping	BI_415	Eidolon data 2007_2014_Openaccess.csv	Dryad	doi:10.5061/dryad.2fp422	http://dx.doi.org/10.5061/dryad.2fp422
BI_SPE_100524	Molecular methods - genotyping	BI_416	Eidolon data 2007_2014_Openaccess.csv	Dryad	doi:10.5061/dryad.2fp423	http://dx.doi.org/10.5061/dryad.2fp423
BI_SPE_100524	Molecular methods - genotyping	BI_417	Eidolon data 2007_2014_Openaccess.csv	Dryad	doi:10.5061/dryad.2fp424	http://dx.doi.org/10.5061/dryad.2fp424
BI_SPE_100524	Molecular methods - genotyping	BI_418	Eidolon data 2007_2014_Openaccess.csv	Dryad	doi:10.5061/dryad.2fp425	http://dx.doi.org/10.5061/dryad.2fp425
BI_SPE_100524	Molecular methods - genotyping	BI_419	Eidolon data 2007_2014_Openaccess.csv	Dryad	doi:10.5061/dryad.2fp426	http://dx.doi.org/10.5061/dryad.2fp426
BI_SPE_100525	Molecular methods - genotyping	BI_420	Eidolon data 2007_2014_Openaccess.csv	Dryad	doi:10.5061/dryad.2fp427	http://dx.doi.org/10.5061/dryad.2fp427
BI_SPE_100525	Molecular methods - genotyping	BI_421	Eidolon data 2007_2014_Openaccess.csv	Dryad	doi:10.5061/dryad.2fp428	http://dx.doi.org/10.5061/dryad.2fp428
BI_SPE_100525	Molecular methods - genotyping	BI_422	Eidolon data 2007_2014_Openaccess.csv	Dryad	doi:10.5061/dryad.2fp429	http://dx.doi.org/10.5061/dryad.2fp429
BI_SPE_100525	Molecular methods - genotyping	BI_423	Eidolon data 2007_2014_Openaccess.csv	Dryad	doi:10.5061/dryad.2fp430	http://dx.doi.org/10.5061/dryad.2fp430
BI_SPE_100525	Molecular methods - genotyping	BI_424	Eidolon data 2007_2014_Openaccess.csv	Dryad	doi:10.5061/dryad.2fp431	http://dx.doi.org/10.5061/dryad.2fp431
BI_SPE_100525	Molecular methods - genotyping	BI_425	Eidolon data 2007_2014_Openaccess.csv	Dryad	doi:10.5061/dryad.2fp432	http://dx.doi.org/10.5061/dryad.2fp432
BI_SPE_100525	Molecular methods - genotyping	BI_426	Eidolon data 2007_2014_Openaccess.csv	Dryad	doi:10.5061/dryad.2fp433	http://dx.doi.org/10.5061/dryad.2fp433
BI_SPE_100525	Molecular methods - genotyping	BI_427	Eidolon data 2007_2014_Openaccess.csv	Dryad	doi:10.5061/dryad.2fp434	http://dx.doi.org/10.5061/dryad.2fp434
BI_SPE_100525	Molecular methods - genotyping	BI_428	Eidolon data 2007_2014_Openaccess.csv	Dryad	doi:10.5061/dryad.2fp435	http://dx.doi.org/10.5061/dryad.2fp435
BI_SPE_100525	Molecular methods - genotyping	BI_429	Eidolon data 2007_2014_Openaccess.csv	Dryad	doi:10.5061/dryad.2fp436	http://dx.doi.org/10.5061/dryad.2fp436
BI_SPE_100525	Molecular methods - genotyping	BI_430	Eidolon data 2007_2014_Openaccess.csv	Dryad	doi:10.5061/dryad.2fp437	http://dx.doi.org/10.5061/dryad.2fp437
BI_SPE_100525	Molecular methods - genotyping	BI_431	Eidolon data 2007_2014_Openaccess.csv	Dryad	doi:10.5061/dryad.2fp438	http://dx.doi.org/10.5061/dryad.2fp438
BI_SPE_100525	Molecular methods - genotyping	BI_432	Eidolon data 2007_2014_Openaccess.csv	Dryad	doi:10.5061/dryad.2fp439	http://dx.doi.org/10.5061/dryad.2fp439
BI_SPE_100525	Molecular methods - genotyping	BI_433	Eidolon data 2007_2014_Openaccess.csv	Dryad	doi:10.5061/dryad.2fp440	http://dx.doi.org/10.5061/dryad.2fp440
BI_SPE_100525	Molecular methods - genotyping	BI_434	Eidolon data 2007_2014_Openaccess.csv	Dryad	doi:10.5061/dryad.2fp441	http://dx.doi.org/10.5061/dryad.2fp441
BI_SPE_100525	Molecular methods - genotyping	BI_435	Eidolon data 2007_2014_Openaccess.csv	Dryad	doi:10.5061/dryad.2fp442	http://dx.doi.org/10.5061/dryad.2fp442
BI_SPE_100525	Molecular methods - genotyping	BI_436	Eidolon data 2007_2014_Openaccess.csv	Dryad	doi:10.5061/dryad.2fp443	http://dx.doi.org/10.5061/dryad.2fp443
BI_SPE_100525	Molecular methods - genotyping	BI_437	Eidolon data 2007_2014_Openaccess.csv	Dryad	doi:10.5061/dryad.2fp444	http://dx.doi.org/10.5061/dryad.2fp444
BI_SPE_100525	Molecular methods - genotyping	BI_438	Eidolon data 2007_2014_Openaccess.csv	Dryad	doi:10.5061/dryad.2fp445	http://dx.doi.org/10.5061/dryad.2fp445
BI_SPE_100525	Molecular methods - genotyping	BI_439	Eidolon data 2007_2014_Openaccess.csv	Dryad	doi:10.5061/dryad.2fp446	http://dx.doi.org/10.5061/dryad.2fp446
BI_SPE_100525	Molecular methods - genotyping	BI_440	Eidolon data 2007_2014_Openaccess.csv	Dryad	doi:10.5061/dryad.2fp447	http://dx.doi.org/10.5061/dryad.2fp447
BI_SPE_100525	Molecular methods - genotyping	BI_441	Eidolon data 2007_2014_Openaccess.csv	Dryad	doi:10.5061/dryad.2fp448	http://dx.doi.org/10.5061/dryad.2fp448
BI_SPE_100525	Molecular methods - genotyping	BI_442	Eidolon data 2007_2014_Openaccess.csv	Dryad	doi:10.5061/dryad.2fp449	http://dx.doi.org/10.5061/dryad.2fp449
BI_SPE_100525	Molecular methods - genotyping	BI_443	Eidolon data 2007_2014_Openaccess.csv	Dryad	doi:10.5061/dryad.2fp450	http://dx.doi.org/10.5061/dryad.2fp450
BI_SPE_100525	Molecular methods - genotyping	BI_444	Eidolon data 2007_2014_Openaccess.csv	Dryad	doi:10.5061/dryad.2fp451	http://dx.doi.org/10.5061/dryad.2fp451
BI_SPE_100525	Molecular methods - genotyping	BI_445	Eidolon data 2007_2014_Openaccess.csv	Dryad	doi:10.5061/dryad.2fp452	http://dx.doi.org/10.5061/dryad.2fp452
BI_SPE_100526	Molecular methods - genotyping	BI_447	Eidolon data 2007_2014_Openaccess.csv	Dryad	doi:10.5061/dryad.2fp453	http://dx.doi.org/10.5061/dryad.2fp453
BI_SPE_100526	Molecular methods - genotyping	BI_448	Eidolon data 2007_2014_Openaccess.csv	Dryad	doi:10.5061/dryad.2fp454	http://dx.doi.org/10.5061/dryad.2fp454
BI_SPE_100526	Molecular methods - genotyping	BI_449	Eidolon data 2007_2014_Openaccess.csv	Dryad	doi:10.5061/dryad.2fp455	http://dx.doi.org/10.5061/dryad.2fp455
BI_SPE_100526	Molecular methods - genotyping	BI_450	Eidolon data 2007_2014_Openaccess.csv	Dryad	doi:10.5061/dryad.2fp456	http://dx.doi.org/10.5061/dryad.2fp456
BI_SPE_100526	Molecular methods - genotyping	BI_451	Eidolon data 2007_2014_Openaccess.csv	Dryad	doi:10.5061/dryad.2fp457	http://dx.doi.org/10.5061/dryad.2fp457
BI_SPE_100526	Molecular methods - genotyping	BI_452	Eidolon data 2007_2014_Openaccess.csv	Dryad	doi:10.5061/dryad.2fp458	http://dx.doi.org/10.5061/dryad.2fp458
BI_SPE_100526	Molecular methods - genotyping	BI_453	Eidolon data 2007_2014_Openaccess.csv	Dryad	doi:10.5061/dryad.2fp459	http://dx.doi.org/10.5061/dryad.2fp459
BI_SPE_100526	Molecular methods - genotyping	BI_454	Eidolon data 2007_2014_Openaccess.csv	Dryad	doi:10.5061/dryad.2fp460	http://dx.doi.org/10.5061/dryad.2fp460
BI_SPE_100526	Molecular methods - genotyping	BI_455	Eidolon data 2007_2014_Openaccess.csv	Dryad	doi:10.5061/dryad.2fp461	http://dx.doi.org/10.5061/dryad.2fp461
BI_SPE_100526	Molecular methods - genotyping	BI_456	Eidolon data 2007_2014_Openaccess.csv	Dryad	doi:10.5061/dryad.2fp462	http://dx.doi.org/10.5061/dryad.2fp462
BI_SPE_100526	Molecular methods - genotyping	BI_457	Eidolon data 2007_2014_Openaccess.csv	Dryad	doi:10.5061/dryad.2fp463	http://dx.doi.org/10.5061/dryad.2fp463
BI_SPE_100526	Molecular methods - genotyping	BI_458	Eidolon data 2007_2014_Openaccess.csv	Dryad	doi:10.5061/dryad.2fp464	http://dx.doi.org/10.5061/dryad.2fp464
BI_SPE_100526	Molecular methods - genotyping	BI_459	Eidolon data 2007_2014_Openaccess.csv	Dryad	doi:10.5061/dryad.2fp465	http://dx.doi.org/10.5061/dryad.2fp465
BI_SPE_100526	Molecular methods - genotyping	BI_460	Eidolon data 2007_2014_Openaccess.csv	Dryad	doi:10.5061/dryad.2fp466	http://dx.doi.org/10.5061/dryad.2fp466
BI_SPE_100526	Molecular methods - genotyping	BI_461	Eidolon data 2007_2014_Openaccess.csv	Dryad	doi:10.5061/dryad.2fp467	http://dx.doi.org/10.5061/dryad.2fp467
BI_SPE_100526	Molecular methods - genotyping	BI_462	Eidolon data 2007_2014_Openaccess.csv	Dryad	doi:10.5061/dryad.2fp468	http://dx.doi.org/10.5061/dryad.2fp468
BI_SPE_100526	Molecular methods - genotyping	BI_463	Eidolon data 2007_2014_Openaccess.csv	Dryad	doi:10.5061/dryad.2fp469	http://dx.doi.org/10.5061/dryad.2fp469
BI_SPE_100526	Molecular methods - genotyping	BI_464	Eidolon data 2007_2014_Openaccess.csv	Dryad	doi:10.5061/dryad.2fp470	http://dx.doi.org/10.5061/dryad.2fp470
BI_SPE_100526	Molecular methods - genotyping	BI_465	Eidolon data 2007_2014_Openaccess.csv	Dryad	doi:10.5061/dryad.2fp471	http://dx.doi.org/10.5061/dryad.2fp471
BI_SPE_100526	Molecular methods - genotyping	BI_466	Eidolon data 2007_2014_Openaccess.csv	Dryad	doi:10.5061/dryad.2fp472	http://dx.doi.org/10.5061/dryad.2fp472
BI_SPE_100526	Molecular methods - genotyping	BI_467	Eidolon data 2007_2014_Openaccess.csv	Dryad	doi:10.5061/dryad.2fp473	http://dx.doi.org/10.5061/dryad.2fp473
BI_SPE_100526	Molecular methods - genotyping	BI_468	Eidolon data 2007_2014_Openaccess.csv	Dryad	doi:10.5061/dryad.2fp474	http://dx.doi.org/10.5061/dryad.2fp474
BI_SPE_100526	Molecular methods - genotyping	BI_469	Eidolon data 2007_2014_Openaccess.csv	Dryad	doi:10.5061/dryad.2fp475	http://dx.doi.org/10.5061/dryad.2fp475
BI_SPE_100526	Molecular methods - genotyping	BI_470	Eidolon data 2007_2014_Openaccess.csv	Dryad	doi:10.5061/dryad.2fp476	http://dx.doi.org/10.5061/dryad.2fp476
BI_SPE_100526	Molecular methods - genotyping	BI_471	Eidolon data 2007_2014_Openaccess.csv	Dryad	doi:10.5061/dryad.2fp477	http://dx.doi.org/10.5061/dryad.2fp477
BI_SPE_100526	Molecular methods - genotyping	BI_472	Eidolon data 2007_2014_Openaccess.csv	Dryad	doi:10.5061/dryad.2fp478	http://dx.doi.org/10.5061/dryad.2fp478
BI_SPE_100526	Molecular methods - genotyping	BI_473	Eidolon data 2007_2014_Openaccess.csv	Dryad	doi:10.5061/dryad.2fp479	http://dx.doi.org/10.5061/dryad.2fp479
BI_SPE_100526	Molecular methods - genotyping	BI_474	Eidolon data 2007_2014_Openaccess.csv	Dryad	doi:10.5061/dryad.2fp480	http://dx.doi.org/10.5061/dryad.2fp480
BI_SPE_100526	Molecular methods - genotyping	BI_475	Eidolon data 2007_2014_Openaccess.csv	Dryad	doi:10.5061/dryad.2fp481	http://dx.doi.org/10.5061/dryad.2fp481
BI_SPE_100526	Molecular methods - genotyping	BI_476	Eidolon data 2007_2014_Openaccess.csv	Dryad	doi:10.5061/dryad.2fp482	http://dx.doi.org/10.5061/dryad.2fp482
BI_SPE_100526	Molecular methods - genotyping	BI_477	Eidolon data 2007_2014_Openaccess.csv	Dryad	doi:10.5061/dryad.2fp483	http://dx.doi.org/10.5061/dryad.2fp483
BI_SPE_100526	Molecular methods - genotyping	BI_478	Eidolon data 2007_2014_Openaccess.csv	Dryad	doi:10.5061/dryad.2fp484	http://dx.doi.org/10.5061/dryad.2fp484
BI_SPE_100526	Molecular methods - genotyping	BI_479	Eidolon data 2007_2014_Openaccess.csv	Dryad	doi:10.5061/dryad.2fp485	http://dx.doi.org/10.5061/dryad.2fp485
BI_SPE_100526	Molecular methods - genotyping	BI_480	Eidolon data 2007_2014_Openaccess.csv	Dryad	doi:10.5061/dryad.2fp486	http://dx.doi.org/10.5061/dryad.2fp486
BI_SPE_100527	Molecular methods - genotyping	BI_483	Eidolon data 2007_2014_Openaccess.csv	Dryad	doi:10.5061/dryad.2fp487	http://dx.doi.org/10.5061/dryad.2fp487
BI_SPE_100527	Molecular methods - genotyping	BI_484	Eidolon data 2007_2014_Openaccess.csv	Dryad	doi:10.5061/dryad.2fp488	http://dx.doi.org/10.5061/dryad.2fp488
BI_SPE_100527	Molecular methods - genotyping	BI_485	Eidolon data 2007_2014_Openaccess.csv	Dryad	doi:10.5061/dryad.2fp489	http://dx.doi.org/10.5061/dryad.2fp489
BI_SPE_100527	Molecular methods - genotyping	BI_486	Eidolon data 2007_2014_Openaccess.csv	Dryad	doi:10.5061/dryad.2fp490	http://dx.doi.org/10.5061/dryad.2fp490
BI_SPE_100527	Molecular methods - genotyping	BI_487	Eidolon data 2007_2014_Openaccess.csv	Dryad	doi:10.5061/dryad.2fp491	http://dx.doi.org/10.5061/dryad.2fp491
BI_SPE_100527	Molecular methods - genotyping	BI_488	Eidolon data 2007_2014_Openaccess.csv	Dryad	doi:10.5061/dryad.2fp492	http://dx.doi.org/10.5061/dryad.2fp492
BI_SPE_100527	Molecular methods - genotyping	BI_489	Eidolon data 2007_2014_Openaccess.csv	Dryad	doi:10.5061/dryad.2fp493	http://dx.doi.org/10.5061/dryad.2fp493
BI_SPE_100527	Molecular methods - genotyping	BI_491	Eidolon data 2007_2014_Openaccess.csv	Dryad	doi:10.5061/dryad.2fp494	http://dx.doi.org/10.5061/dryad.2fp494
BI_SPE_100527	Molecular methods - genotyping	BI_492	Eidolon data 2007_2014_Openaccess.csv	Dryad	doi:10.5061/dryad.2fp495	http://dx.doi.org/10.5061/dryad.2fp495
BI_SPE_100527	Molecular methods - genotyping	BI_493	Eidolon data 2007_2014_Openaccess.csv	Dryad	doi:10.5061/dryad.2fp496	http://dx.doi.org/10.5061/dryad.2fp496
BI_SPE_100527	Molecular methods - genotyping	BI_494	Eidolon data 2007_2014_Openaccess.csv	Dryad	doi:10.5061/dryad.2fp497	http://dx.doi.org/10.5061/dryad.2fp497
BI_SPE_100527	Molecular methods - genotyping	BI_495	Eidolon data 2007_2014_Openaccess.csv	Dryad	doi:10.5061/dryad.2fp498	http://dx.doi.org/10.5061/dryad.2fp498
BI_SPE_100527	Molecular methods - genotyping	BI_496	Eidolon data 2007_2014_Openaccess.csv	Dryad	doi:10.5061/dryad.2fp499	http://dx.doi.org/10.5061/dryad.2fp499
BI_SPE_100527	Molecular methods - genotyping	BI_497	Eidolon data 2007_2014_Openaccess.csv	Dryad	doi:10.5061/dryad.2fp500	http://dx.doi.org/10.5061/dryad.2fp500
BI_SPE_100527	Molecular methods - genotyping	BI_498	Eidolon data 2007_2014_Openaccess.csv	Dryad	doi:10.5061/dryad.2fp501	http://dx.doi.org/10.5061/dryad.2fp501
BI_SPE_100527	Molecular methods - genotyping	BI_499	Eidolon data 2007_2014_Openaccess.csv	Dryad	doi:10.5061/dryad.2fp502	http://dx.doi.org/10.5061/dryad.2fp502
BI_SPE_100527	Molecular methods - genotyping	BI_500	Eidolon data 2007_2014_Openaccess.csv	Dryad	doi:10.5061/dryad.2fp503	http://dx.doi.org/10.5061/dryad.2fp503
BI_SPE_100527	Molecular methods - genotyping	BI_501	Eidolon data 2007_2014_Openaccess.csv	Dryad	doi:10.5061/dryad.2fp504	http://dx.doi.org/10.5061/dryad.2fp504
BI_SPE_100527	Molecular methods - genotyping	BI_502	Eidolon data 2007_2014_Openaccess.csv	Dryad	doi:10.5061/dryad.2fp505	http://dx.doi.org/10.5061/dryad.2fp505
BI_SPE_100527	Molecular methods - genotyping	BI_503	Eidolon data 2007_2014_Openaccess.csv	Dryad	doi:10.5061/dryad.2fp506	http://dx.doi.org/10.5061/dryad.2fp506
BI_SPE_100527	Molecular methods - genotyping	BI_504	Eidolon data 2007_2014_Openaccess.csv	Dryad	doi:10.5061/dryad.2fp507	http://dx.doi.org/10.5061/dryad.2fp507
BI_SPE_100527	Molecular methods - genotyping	BI_505	Eidolon data 2007_2014_Openaccess.csv	Dryad	doi:10.5061/dryad.2fp508	http://dx.doi.org/10.5061/dryad.2fp508
BI_SPE_100527	Molecular methods - genotyping	BI_506	Eidolon data 2007_2014_Openaccess.csv	Dryad	doi:10.5061/dryad.2fp509	http://dx.doi.org/10.5061/dryad.2fp509
TZ_MOR_100805	Molecular methods - genotyping	TZ_226	Eidolon data 2007_2014_Openaccess.csv	Dryad	doi:10.5061/dryad.2fp510	http://dx.doi.org/10.5061/dryad.2fp510
TZ_MOR_100805	Molecular methods - genotyping	TZ_227	Eidolon data 2007_2014_Openaccess.csv	Dryad	doi:10.5061/dryad.2fp511	http://dx.doi.org/10.5061/dryad.2fp511
TZ_MOR_100805	Molecular methods - genotyping	TZ_231	Eidolon data 2007_2014_Openaccess.csv	Dryad	doi:10.5061/dryad.2fp512	http://dx.doi.org/10.5061/dryad.2fp512
TZ_MOR_100805	Molecular methods - genotyping	TZ_233	Eidolon data 2007_2014_Openaccess.csv	Dryad	doi:10.5061/dryad.2fp513	http://dx.doi.org/10.5061/dryad.2fp513
TZ_MOR_100805	Molecular methods - genotyping	TZ_234	Eidolon data 2007_2014_Openaccess.csv	Dryad	doi:10.5061/dryad.2fp514	http://dx.doi.org/10.5061/dryad.2fp514
TZ_MOR_100805	Molecular methods - genotyping	TZ_235	Eidolon data 2007_2014_Openaccess.csv	Dryad	doi:10.5061/dryad.2fp515	http://dx.doi.org/10.5061/dryad.2fp515
TZ_MOR_100805	Molecular methods - genotyping	TZ_237	Eidolon data 2007_2014_Openaccess.csv	Dryad	doi:10.5061/dryad.2fp516	http://dx.doi.org/10.5061/dryad.2fp516
TZ_MOR_100805	Molecular methods - genotyping	TZ_245	Eidolon data 2007_2014_Openaccess.csv	Dryad	doi:10.5061/dryad.2fp517	http://dx.doi.org/10.5061/dryad.2fp517
TZ_MOR_100805	Molecular methods - genotyping	TZ_246	Eidolon data 2007_2014_Openaccess.csv	Dryad	doi:10.5061/dryad.2fp518	http://dx.doi.org/10.5061/dryad.2fp518
TZ_MOR_100806	Molecular methods - genotyping	TZ_248	Eidolon data 2007_2014_Openaccess.csv	Dryad	doi:10.5061/dryad.2fp519	http://dx.doi.org/10.5061/dryad.2fp519
TZ_MOR_100806	Molecular methods - genotyping	TZ_250	Eidolon data 2007_2014_Openaccess.csv	Dryad	doi:10.5061/dryad.2fp520	http://dx.doi.org/10.5061/dryad.2fp520
TZ_MOR_100806	Molecular methods - genotyping	TZ_255	Eidolon data 2007_2014_Openaccess.csv	Dryad	doi:10.5061/dryad.2fp521	http://dx.doi.org/10.5061/dryad.2fp521
TZ_MOR_100806	Molecular methods - genotyping	TZ_256	Eidolon data 2007_2014_Openaccess.csv	Dryad	doi:10.5061/dryad.2fp522	http://dx.doi.org/10.5061/dryad.2fp522
TZ_MOR_100806	Molecular methods - genotyping	TZ_258	Eidolon data 2007_2014_Openaccess.csv	Dryad	doi:10.5061/dryad.2fp523	http://dx.doi.org/10.5061/dryad.2fp523
TZ_MOR_100806	Molecular methods - genotyping	TZ_259	Eidolon data 2007_2014_Openaccess.csv	Dryad	doi:10.5061/dryad.2fp524	http://dx.doi.org/10.5061/dryad.2fp524
TZ_MOR_100806	Molecular methods - genotyping	TZ_260	Eidolon data 2007_2014_Openaccess.csv	Dryad	doi:10.5061/dryad.2fp525	http://dx.doi.org/10.5061/dryad.2fp525
TZ_MOR_100806	Molecular methods - genotyping	TZ_261	Eidolon data 2007_2014_Openaccess.csv	Dryad	doi:10.5061/dryad.2fp526	http://dx.doi.org/10.5061/dryad.2fp526
TZ_MOR_100806	Molecular methods - genotyping	TZ_262	Eidolon data 2007_2014_Openaccess.csv	Dryad	doi:10.5061/dryad.2fp527	http://dx.doi.org/10.5061/dryad.2fp527
TZ_MOR_100806	Molecular methods - genotyping	TZ_263	Eidolon data 2007_2014_Openaccess.csv	Dryad	doi:10.5061/dryad.2fp528	http://dx.doi.org/10.5061/dryad.2fp528
TZ_MOR_100807	Molecular methods - genotyping	TZ_264	Eidolon data 2007_2014_Openaccess.csv	Dryad	doi:10.5061/dryad.2fp529	http://dx.doi.org/10.5061/dryad.2fp529
TZ_MOR_100807	Molecular methods - genotyping	TZ_266	Eidolon data 2007_2014_Openaccess.csv	Dryad	doi:10.5061/dryad.2fp530	http://dx.doi.org/10.5061/dryad.2fp530
TZ_MOR_100807	Molecular methods - genotyping	TZ_267	Eidolon data 2007_2014_Openaccess.csv	Dryad	doi:10.5061/dryad.2fp531	http://dx.doi.org/10.5061/dryad.2fp531
TZ_MOR_100807	Molecular methods - genotyping	TZ_271	Eidolon data 2007_2014_Openaccess.csv	Dryad	doi:10.5061/dryad.2fp532	http://dx.doi.org/10.5061/dryad.2fp532
TZ_MOR_100807	Molecular methods - genotyping	TZ_273	Eidolon data 2007_2014_Openaccess.csv	Dryad	doi:10.5061/dryad.2fp533	http://dx.doi.org/10.5061/dryad.2fp533
TZ_MOR_100807	Molecular methods - genotyping	TZ_274	Eidolon data 2007_2014_Openaccess.csv	Dryad	doi:10.5061/dryad.2fp534	http://dx.doi.org/10.5061/dryad.2fp534
TZ_MOR_100807	Molecular methods - genotyping	TZ_275	Eidolon data 2007_2014_Openaccess.csv	Dryad	doi:10.5061/dryad.2fp535	http://dx.doi.org/10.5061/dryad.2fp535
ST_UNK	Molecular methods - genotyping	92 ST 101	Eidolon data 2007_2014_Openaccess.csv	Dryad	doi:10.5061/dryad.2fp536	http://dx.doi.org/10.5061/dryad.2fp536
ST_UNK	Molecular methods - genotyping	92 ST 17	Eidolon data 2007_2014_Openaccess.csv	Dryad	doi:10.5061/dryad.2fp537	http://dx.doi.org/10.5061/dryad.2fp537
ST_UNK	Molecular methods - genotyping	92 ST 18	Eidolon data 2007_2014_Openaccess.csv	Dryad	doi:10.5061/dryad.2fp538	http://dx.doi.org/10.5061/dryad.2fp538
ST_UNK	Molecular methods - genotyping	92 ST 19	Eidolon data 2007_2014_Openaccess.csv	Dryad	doi:10.5061/dryad.2fp539	http://dx.doi.org/10.5061/dryad.2fp539
PR_UNK	Molecular methods - genotyping	92 ST 44	Eidolon data 2007_2014_Openaccess.csv	Dryad	doi:10.5061/dryad.2fp540	http://dx.doi.org/10.5061/dryad.2fp540
PR_UNK	Molecular methods - genotyping	92 ST 46	Eidolon data 2007_2014_Openaccess.csv	Dryad	doi:10.5061/dryad.2fp541	http://dx.doi.org/10.5061/dryad.2fp541
PR_UNK	Molecular methods - genotyping	92 ST 48	Eidolon data 2007_2014_Openaccess.csv	Dryad	doi:10.5061/dryad.2fp542	http://dx.doi.org/10.5061/dryad.2fp542
PR_UNK	Molecular methods - genotyping	92 ST 92	Eidolon data 2007_2014_Openaccess.csv	Dryad	doi:10.5061/dryad.2fp543	http://dx.doi.org/10.5061/dryad.2fp543
AN_UNK	Molecular methods - genotyping	A-121	Eidolon data 2007_2014_Openaccess.csv	Dryad	doi:10.5061/dryad.2fp544	http://dx.doi.org/10.5061/dryad.2fp544
AN_UNK	Molecular methods - genotyping	A-1210	Eidolon data 2007_2014_Openaccess.csv	Dryad	doi:10.5061/dryad.2fp545	http://dx.doi.org/10.5061/dryad.2fp545
AN_UNK	Molecular methods - genotyping	A-122	Eidolon data 2007_2014_Openaccess.csv	Dryad	doi:10.5061/dryad.2fp546	http://dx.doi.org/10.5061/dryad.2fp546
AN_UNK	Molecular methods - genotyping	A-123	Eidolon data 2007_2014_Openaccess.csv	Dryad	doi:10.5061/dryad.2fp547	http://dx.doi.org/10.5061/dryad.2fp547
AN_UNK	Molecular methods - genotyping	A-124	Eidolon data 2007_2014_Openaccess.csv	Dryad	doi:10.5061/dryad.2fp548	http://dx.doi.org/10.5061/dryad.2fp548
AN_UNK	Molecular methods - genotyping	A-125	Eidolon data 2007_2014_Openaccess.csv	Dryad	doi:10.5061/dryad.2fp549	http://dx.doi.org/10.5061/dryad.2fp549
AN_UNK	Molecular methods - genotyping	A-127	Eidolon data 2007_2014_Openaccess.csv	Dryad	doi:10.5061/dryad.2fp550	http://dx.doi.org/10.5061/dryad.2fp550
AN_UNK	Molecular methods - genotyping	A-128	Eidolon data 2007_2014_Openaccess.csv	Dryad	doi:10.5061/dryad.2fp551	http://dx.doi.org/10.5061/dryad.2fp551
AN_UNK	Molecular methods - genotyping	A-129	Eidolon data 2007_2014_Openaccess.csv	Dryad	doi:10.5061/dryad.2fp552	http://dx.doi.org/10.5061/dryad.2fp552
BI_UNK	Molecular methods - genotyping	M-121	Eidolon data 2007_2014_Openaccess.csv	Dryad	doi:10.5061/dryad.2fp553	http://dx.doi.org/10.5061/dryad.2fp553
BI_UNK	Molecular methods - genotyping	M-1210	Eidolon data 2007_2014_Openaccess.csv	Dryad	doi:10.5061/dryad.2fp554	http://dx.doi.org/10.5061/dryad.2fp554
BI_UNK	Molecular methods - genotyping	M-122	Eidolon data 2007_2014_Openaccess.csv	Dryad	doi:10.5061/dryad.2fp555	http://dx.doi.org/10.5061/dryad.2fp555
BI_UNK	Molecular methods - genotyping	M-123	Eidolon data 2007_2014_Openaccess.csv	Dryad	doi:10.5061/dryad.2fp556	http://dx.doi.org/10.5061/dryad.2fp556
BI_UNK	Molecular methods - genotyping	M-124	Eidolon data 2007_2014_Openaccess.csv	Dryad	doi:10.5061/dryad.2fp557	http://dx.doi.org/10.5061/dryad.2fp557
BI_UNK	Molecular methods - genotyping	M-125	Eidolon data 2007_2014_Openaccess.csv	Dryad	doi:10.5061/dryad.2fp558	http://dx.doi.org/10.5061/dryad.2fp558
BI_UNK	Molecular methods - genotyping	M-129	Eidolon data 2007_2014_Openaccess.csv	Dryad	doi:10.5061/dryad.2fp559	http://dx.doi.org/10.5061/dryad.2fp559
PR_UNK	Molecular methods - genotyping	P-121	Eidolon data 2007_2014_Openaccess.csv	Dryad	doi:10.5061/dryad.2fp560	http://dx.doi.org/10.5061/dryad.2fp560
PR_UNK	Molecular methods - genotyping	P-1210	Eidolon data 2007_2014_Openaccess.csv	Dryad	doi:10.5061/dryad.2fp561	http://dx.doi.org/10.5061/dryad.2fp561
PR_UNK	Molecular methods - genotyping	P-122	Eidolon data 2007_2014_Openaccess.csv	Dryad	doi:10.5061/dryad.2fp562	http://dx.doi.org/10.5061/dryad.2fp562
PR_UNK	Molecular methods - genotyping	P-123	Eidolon data 2007_2014_Openaccess.csv	Dryad	doi:10.5061/dryad.2fp563	http://dx.doi.org/10.5061/dryad.2fp563
PR_UNK	Molecular methods - genotyping	P-124	Eidolon data 2007_2014_Openaccess.csv	Dryad	doi:10.5061/dryad.2fp564	http://dx.doi.org/10.5061/dryad.2fp564
PR_UNK	Molecular methods - genotyping	P-125	Eidolon data 2007_2014_Openaccess.csv	Dryad	doi:10.5061/dryad.2fp565	http://dx.doi.org/10.5061/dryad.2fp565
PR_UNK	Molecular methods - genotyping	P-126	Eidolon data 2007_2014_Openaccess.csv	Dryad	doi:10.5061/dryad.2fp566	http://dx.doi.org/10.5061/dryad.2fp566
PR_UNK	Molecular methods - genotyping	P-127	Eidolon data 2007_2014_Openaccess.csv	Dryad	doi:10.5061/dryad.2fp567	http://dx.doi.org/10.5061/dryad.2fp567
PR_UNK	Molecular methods - genotyping	P-128	Eidolon data 2007_2014_Openaccess.csv	Dryad	doi:10.5061/dryad.2fp568	http://dx.doi.org/10.5061/dryad.2fp568
PR_UNK	Molecular methods - genotyping	P-129	Eidolon data 2007_2014_Openaccess.csv	Dryad	doi:10.5061/dryad.2fp569	http://dx.doi.org/10.5061/dryad.2fp569
RM_UNK	Molecular methods - genotyping	RM-121	Eidolon data 2007_2014_Openaccess.csv	Dryad	doi:10.5061/dryad.2fp570	http://dx.doi.org/10.5061/dryad.2fp570
RM_UNK	Molecular methods - genotyping	RM-1210	Eidolon data 2007_2014_Openaccess.csv	Dryad	doi:10.5061/dryad.2fp571	http://dx.doi.org/10.5061/dryad.2fp571
RM_UNK	Molecular methods - genotyping	RM-122	Eidolon data 2007_2014_Openaccess.csv	Dryad	doi:10.5061/dryad.2fp572	http://dx.doi.org/10.5061/dryad.2fp572
RM_UNK	Molecular methods - genotyping	RM-123	Eidolon data 2007_2014_Openaccess.csv	Dryad	doi:10.5061/dryad.2fp573	http://dx.doi.org/10.5061/dryad.2fp573
RM_UNK	Molecular methods - genotyping	RM-124	Eidolon data 2007_2014_Openaccess.csv	Dryad	doi:10.5061/dryad.2fp574	http://dx.doi.org/10.5061/dryad.2fp574
RM_UNK	Molecular methods - genotyping	RM-125	Eidolon data 2007_2014_Openaccess.csv	Dryad	doi:10.5061/dryad.2fp575	http://dx.doi.org/10.5061/dryad.2fp575
RM_UNK	Molecular methods - genotyping	RM-126	Eidolon data 2007_2014_Openaccess.csv	Dryad	doi:10.5061/dryad.2fp576	http://dx.doi.org/10.5061/dryad.2fp576
RM_UNK	Molecular methods - genotyping	RM-128	Eidolon data 2007_2014_Openaccess.csv	Dryad	doi:10.5061/dryad.2fp577	http://dx.doi.org/10.5061/dryad.2fp577
RM_UNK	Molecular methods - genotyping	RM-129	Eidolon data 2007_2014_Openaccess.csv	Dryad	doi:10.5061/dryad.2fp578	http://dx.doi.org/10.5061/dryad.2fp578
ST_UNK	Molecular methods - genotyping	ST-121	Eidolon data 2007_2014_Openaccess.csv	Dryad	doi:10.5061/dryad.2fp579	http://dx.doi.org/10.5061/dryad.2fp579
ST_UNK	Molecular methods - genotyping	ST-1210	Eidolon data 2007_2014_Openaccess.csv	Dryad	doi:10.5061/dryad.2fp580	http://dx.doi.org/10.5061/dryad.2fp580
ST_UNK	Molecular methods - genotyping	ST-122	Eidolon data 2007_2014_Openaccess.csv	Dryad	doi:10.5061/dryad.2fp581	http://dx.doi.org/10.5061/dryad.2fp581
ST_UNK	Molecular methods - genotyping	ST-123	Eidolon data 2007_2014_Openaccess.csv	Dryad	doi:10.5061/dryad.2fp582	http://dx.doi.org/10.5061/dryad.2fp582
ST_UNK	Molecular methods - genotyping	ST-124	Eidolon data 2007_2014_Openaccess.csv	Dryad	doi:10.5061/dryad.2fp583	http://dx.doi.org/10.5061/dryad.2fp583
ST_UNK	Molecular methods - genotyping	ST-126	Eidolon data 2007_2014_Openaccess.csv	Dryad	doi:10.5061/dryad.2fp584	http://dx.doi.org/10.5061/dryad.2fp584
ST_UNK	Molecular methods - genotyping	ST-127	Eidolon data 2007_2014_Openaccess.csv	Dryad	doi:10.5061/dryad.2fp585	http://dx.doi.org/10.5061/dryad.2fp585
ST_UNK	Molecular methods - genotyping	ST-128	Eidolon data 2007_2014_Openaccess.csv	Dryad	doi:10.5061/dryad.2fp586	http://dx.doi.org/10.5061/dryad.2fp586
ST_UNK	Molecular methods - genotyping	ST-129	Eidolon data 2007_2014_Openaccess.csv	Dryad	doi:10.5061/dryad.2fp587	http://dx.doi.org/10.5061/dryad.2fp587
