# Supplementary material for: Bat trait, genetic and pathogen data from large-scale investigations of African fruit bats, Eidolon helvum
Source: Sci Data. 2016 Aug 1;3:160049. doi: 10.1038/sdata.2016.49 (PMC4968192; doi:10.1038/sdata.2016.49)
Supplement: Supplementary file 1 [file sdata201649-isa1.zip › a_serol_Peel.txt]

Sample Name	Protocol REF	Assay Name	Raw Data File	Comment[Data Repository]	Comment[Data Record Accession]	Comment[Data Record URI]
GH_37H_070126	Serological analyses	GH_07-079	Eidolon data 2007_2014_Openaccess.csv	Dryad Digital Repository	doi:10.5061/dryad.2fp34	http://dx.doi.org/10.5061/dryad.2fp34
GH_37H_070126	Serological analyses	GH_07-080	Eidolon data 2007_2014_Openaccess.csv	Dryad Digital Repository	doi:10.5061/dryad.2fp34	http://dx.doi.org/10.5061/dryad.2fp34
GH_37H_070126	Serological analyses	GH_07-081	Eidolon data 2007_2014_Openaccess.csv	Dryad Digital Repository	doi:10.5061/dryad.2fp34	http://dx.doi.org/10.5061/dryad.2fp34
GH_37H_070126	Serological analyses	GH_07-082	Eidolon data 2007_2014_Openaccess.csv	Dryad Digital Repository	doi:10.5061/dryad.2fp34	http://dx.doi.org/10.5061/dryad.2fp34
GH_37H_070126	Serological analyses	GH_07-083	Eidolon data 2007_2014_Openaccess.csv	Dryad Digital Repository	doi:10.5061/dryad.2fp34	http://dx.doi.org/10.5061/dryad.2fp34
GH_37H_070126	Serological analyses	GH_07-084	Eidolon data 2007_2014_Openaccess.csv	Dryad Digital Repository	doi:10.5061/dryad.2fp34	http://dx.doi.org/10.5061/dryad.2fp34
GH_37H_070126	Serological analyses	GH_07-085	Eidolon data 2007_2014_Openaccess.csv	Dryad Digital Repository	doi:10.5061/dryad.2fp34	http://dx.doi.org/10.5061/dryad.2fp34
GH_37H_070126	Serological analyses	GH_07-086	Eidolon data 2007_2014_Openaccess.csv	Dryad Digital Repository	doi:10.5061/dryad.2fp34	http://dx.doi.org/10.5061/dryad.2fp34
GH_37H_070126	Serological analyses	GH_07-087	Eidolon data 2007_2014_Openaccess.csv	Dryad Digital Repository	doi:10.5061/dryad.2fp34	http://dx.doi.org/10.5061/dryad.2fp34
GH_37H_070126	Serological analyses	GH_07-088	Eidolon data 2007_2014_Openaccess.csv	Dryad Digital Repository	doi:10.5061/dryad.2fp34	http://dx.doi.org/10.5061/dryad.2fp34
GH_37H_070126	Serological analyses	GH_07-089	Eidolon data 2007_2014_Openaccess.csv	Dryad Digital Repository	doi:10.5061/dryad.2fp34	http://dx.doi.org/10.5061/dryad.2fp34
GH_37H_070126	Serological analyses	GH_07-090	Eidolon data 2007_2014_Openaccess.csv	Dryad Digital Repository	doi:10.5061/dryad.2fp34	http://dx.doi.org/10.5061/dryad.2fp34
GH_37H_070126	Serological analyses	GH_07-091	Eidolon data 2007_2014_Openaccess.csv	Dryad Digital Repository	doi:10.5061/dryad.2fp34	http://dx.doi.org/10.5061/dryad.2fp34
GH_37H_070126	Serological analyses	GH_07-092	Eidolon data 2007_2014_Openaccess.csv	Dryad Digital Repository	doi:10.5061/dryad.2fp34	http://dx.doi.org/10.5061/dryad.2fp34
GH_37H_070126	Serological analyses	GH_07-093	Eidolon data 2007_2014_Openaccess.csv	Dryad Digital Repository	doi:10.5061/dryad.2fp34	http://dx.doi.org/10.5061/dryad.2fp34
GH_37H_070126	Serological analyses	GH_07-094	Eidolon data 2007_2014_Openaccess.csv	Dryad Digital Repository	doi:10.5061/dryad.2fp34	http://dx.doi.org/10.5061/dryad.2fp34
GH_37H_070126	Serological analyses	GH_07-095	Eidolon data 2007_2014_Openaccess.csv	Dryad Digital Repository	doi:10.5061/dryad.2fp34	http://dx.doi.org/10.5061/dryad.2fp34
GH_37H_070126	Serological analyses	GH_07-096	Eidolon data 2007_2014_Openaccess.csv	Dryad Digital Repository	doi:10.5061/dryad.2fp34	http://dx.doi.org/10.5061/dryad.2fp34
GH_37H_070126	Serological analyses	GH_07-097	Eidolon data 2007_2014_Openaccess.csv	Dryad Digital Repository	doi:10.5061/dryad.2fp34	http://dx.doi.org/10.5061/dryad.2fp34
GH_37H_070126	Serological analyses	GH_07-098	Eidolon data 2007_2014_Openaccess.csv	Dryad Digital Repository	doi:10.5061/dryad.2fp34	http://dx.doi.org/10.5061/dryad.2fp34
GH_37H_070126	Serological analyses	GH_07-099	Eidolon data 2007_2014_Openaccess.csv	Dryad Digital Repository	doi:10.5061/dryad.2fp34	http://dx.doi.org/10.5061/dryad.2fp34
GH_37H_070126	Serological analyses	GH_07-100	Eidolon data 2007_2014_Openaccess.csv	Dryad Digital Repository	doi:10.5061/dryad.2fp34	http://dx.doi.org/10.5061/dryad.2fp34
GH_37H_070126	Serological analyses	GH_07-101	Eidolon data 2007_2014_Openaccess.csv	Dryad Digital Repository	doi:10.5061/dryad.2fp34	http://dx.doi.org/10.5061/dryad.2fp34
GH_37H_070126	Serological analyses	GH_07-102	Eidolon data 2007_2014_Openaccess.csv	Dryad Digital Repository	doi:10.5061/dryad.2fp34	http://dx.doi.org/10.5061/dryad.2fp34
GH_37H_070127	Serological analyses	GH_07-103	Eidolon data 2007_2014_Openaccess.csv	Dryad Digital Repository	doi:10.5061/dryad.2fp34	http://dx.doi.org/10.5061/dryad.2fp34
GH_37H_070127	Serological analyses	GH_07-104	Eidolon data 2007_2014_Openaccess.csv	Dryad Digital Repository	doi:10.5061/dryad.2fp34	http://dx.doi.org/10.5061/dryad.2fp34
GH_37H_070127	Serological analyses	GH_07-105	Eidolon data 2007_2014_Openaccess.csv	Dryad Digital Repository	doi:10.5061/dryad.2fp34	http://dx.doi.org/10.5061/dryad.2fp34
GH_37H_070127	Serological analyses	GH_07-106	Eidolon data 2007_2014_Openaccess.csv	Dryad Digital Repository	doi:10.5061/dryad.2fp34	http://dx.doi.org/10.5061/dryad.2fp34
GH_37H_070127	Serological analyses	GH_07-107	Eidolon data 2007_2014_Openaccess.csv	Dryad Digital Repository	doi:10.5061/dryad.2fp34	http://dx.doi.org/10.5061/dryad.2fp34
GH_37H_070127	Serological analyses	GH_07-108	Eidolon data 2007_2014_Openaccess.csv	Dryad Digital Repository	doi:10.5061/dryad.2fp34	http://dx.doi.org/10.5061/dryad.2fp34
GH_37H_070127	Serological analyses	GH_07-109	Eidolon data 2007_2014_Openaccess.csv	Dryad Digital Repository	doi:10.5061/dryad.2fp34	http://dx.doi.org/10.5061/dryad.2fp34
GH_37H_070127	Serological analyses	GH_07-110	Eidolon data 2007_2014_Openaccess.csv	Dryad Digital Repository	doi:10.5061/dryad.2fp34	http://dx.doi.org/10.5061/dryad.2fp34
GH_37H_070127	Serological analyses	GH_07-111	Eidolon data 2007_2014_Openaccess.csv	Dryad Digital Repository	doi:10.5061/dryad.2fp34	http://dx.doi.org/10.5061/dryad.2fp34
GH_37H_070127	Serological analyses	GH_07-112	Eidolon data 2007_2014_Openaccess.csv	Dryad Digital Repository	doi:10.5061/dryad.2fp34	http://dx.doi.org/10.5061/dryad.2fp34
GH_37H_070127	Serological analyses	GH_07-113	Eidolon data 2007_2014_Openaccess.csv	Dryad Digital Repository	doi:10.5061/dryad.2fp34	http://dx.doi.org/10.5061/dryad.2fp34
GH_37H_070127	Serological analyses	GH_07-114	Eidolon data 2007_2014_Openaccess.csv	Dryad Digital Repository	doi:10.5061/dryad.2fp34	http://dx.doi.org/10.5061/dryad.2fp34
GH_37H_070127	Serological analyses	GH_07-115	Eidolon data 2007_2014_Openaccess.csv	Dryad Digital Repository	doi:10.5061/dryad.2fp34	http://dx.doi.org/10.5061/dryad.2fp34
GH_37H_070127	Serological analyses	GH_07-116	Eidolon data 2007_2014_Openaccess.csv	Dryad Digital Repository	doi:10.5061/dryad.2fp34	http://dx.doi.org/10.5061/dryad.2fp34
GH_37H_070127	Serological analyses	GH_07-117	Eidolon data 2007_2014_Openaccess.csv	Dryad Digital Repository	doi:10.5061/dryad.2fp34	http://dx.doi.org/10.5061/dryad.2fp34
GH_37H_070127	Serological analyses	GH_07-118	Eidolon data 2007_2014_Openaccess.csv	Dryad Digital Repository	doi:10.5061/dryad.2fp34	http://dx.doi.org/10.5061/dryad.2fp34
GH_37H_070127	Serological analyses	GH_07-119	Eidolon data 2007_2014_Openaccess.csv	Dryad Digital Repository	doi:10.5061/dryad.2fp34	http://dx.doi.org/10.5061/dryad.2fp34
GH_37H_070127	Serological analyses	GH_07-120	Eidolon data 2007_2014_Openaccess.csv	Dryad Digital Repository	doi:10.5061/dryad.2fp34	http://dx.doi.org/10.5061/dryad.2fp34
GH_37H_070127	Serological analyses	GH_07-121	Eidolon data 2007_2014_Openaccess.csv	Dryad Digital Repository	doi:10.5061/dryad.2fp34	http://dx.doi.org/10.5061/dryad.2fp34
GH_37H_070127	Serological analyses	GH_07-122	Eidolon data 2007_2014_Openaccess.csv	Dryad Digital Repository	doi:10.5061/dryad.2fp34	http://dx.doi.org/10.5061/dryad.2fp34
GH_37H_070127	Serological analyses	GH_07-123	Eidolon data 2007_2014_Openaccess.csv	Dryad Digital Repository	doi:10.5061/dryad.2fp34	http://dx.doi.org/10.5061/dryad.2fp34
GH_37H_070127	Serological analyses	GH_07-124	Eidolon data 2007_2014_Openaccess.csv	Dryad Digital Repository	doi:10.5061/dryad.2fp34	http://dx.doi.org/10.5061/dryad.2fp34
GH_37H_070127	Serological analyses	GH_07-125	Eidolon data 2007_2014_Openaccess.csv	Dryad Digital Repository	doi:10.5061/dryad.2fp34	http://dx.doi.org/10.5061/dryad.2fp34
GH_37H_070127	Serological analyses	GH_07-126	Eidolon data 2007_2014_Openaccess.csv	Dryad Digital Repository	doi:10.5061/dryad.2fp34	http://dx.doi.org/10.5061/dryad.2fp34
GH_37H_070128	Serological analyses	GH_07-127	Eidolon data 2007_2014_Openaccess.csv	Dryad Digital Repository	doi:10.5061/dryad.2fp34	http://dx.doi.org/10.5061/dryad.2fp34
GH_37H_070128	Serological analyses	GH_07-128	Eidolon data 2007_2014_Openaccess.csv	Dryad Digital Repository	doi:10.5061/dryad.2fp34	http://dx.doi.org/10.5061/dryad.2fp34
GH_37H_070128	Serological analyses	GH_07-129	Eidolon data 2007_2014_Openaccess.csv	Dryad Digital Repository	doi:10.5061/dryad.2fp34	http://dx.doi.org/10.5061/dryad.2fp34
GH_37H_070128	Serological analyses	GH_07-130	Eidolon data 2007_2014_Openaccess.csv	Dryad Digital Repository	doi:10.5061/dryad.2fp34	http://dx.doi.org/10.5061/dryad.2fp34
GH_37H_070128	Serological analyses	GH_07-131	Eidolon data 2007_2014_Openaccess.csv	Dryad Digital Repository	doi:10.5061/dryad.2fp34	http://dx.doi.org/10.5061/dryad.2fp34
GH_37H_070128	Serological analyses	GH_07-132	Eidolon data 2007_2014_Openaccess.csv	Dryad Digital Repository	doi:10.5061/dryad.2fp34	http://dx.doi.org/10.5061/dryad.2fp34
GH_37H_070128	Serological analyses	GH_07-133	Eidolon data 2007_2014_Openaccess.csv	Dryad Digital Repository	doi:10.5061/dryad.2fp34	http://dx.doi.org/10.5061/dryad.2fp34
GH_37H_070128	Serological analyses	GH_07-134	Eidolon data 2007_2014_Openaccess.csv	Dryad Digital Repository	doi:10.5061/dryad.2fp34	http://dx.doi.org/10.5061/dryad.2fp34
GH_37H_070128	Serological analyses	GH_07-135	Eidolon data 2007_2014_Openaccess.csv	Dryad Digital Repository	doi:10.5061/dryad.2fp34	http://dx.doi.org/10.5061/dryad.2fp34
GH_37H_070128	Serological analyses	GH_07-136	Eidolon data 2007_2014_Openaccess.csv	Dryad Digital Repository	doi:10.5061/dryad.2fp34	http://dx.doi.org/10.5061/dryad.2fp34
GH_37H_070128	Serological analyses	GH_07-137	Eidolon data 2007_2014_Openaccess.csv	Dryad Digital Repository	doi:10.5061/dryad.2fp34	http://dx.doi.org/10.5061/dryad.2fp34
GH_37H_070128	Serological analyses	GH_07-138	Eidolon data 2007_2014_Openaccess.csv	Dryad Digital Repository	doi:10.5061/dryad.2fp34	http://dx.doi.org/10.5061/dryad.2fp34
GH_37H_070128	Serological analyses	GH_07-139	Eidolon data 2007_2014_Openaccess.csv	Dryad Digital Repository	doi:10.5061/dryad.2fp34	http://dx.doi.org/10.5061/dryad.2fp34
GH_37H_070128	Serological analyses	GH_07-140	Eidolon data 2007_2014_Openaccess.csv	Dryad Digital Repository	doi:10.5061/dryad.2fp34	http://dx.doi.org/10.5061/dryad.2fp34
GH_37H_070128	Serological analyses	GH_07-141	Eidolon data 2007_2014_Openaccess.csv	Dryad Digital Repository	doi:10.5061/dryad.2fp34	http://dx.doi.org/10.5061/dryad.2fp34
KE_K05_070630	Serological analyses	KE_093	Eidolon data 2007_2014_Openaccess.csv	Dryad Digital Repository	doi:10.5061/dryad.2fp34	http://dx.doi.org/10.5061/dryad.2fp34
KE_K05_070630	Serological analyses	KE_098	Eidolon data 2007_2014_Openaccess.csv	Dryad Digital Repository	doi:10.5061/dryad.2fp34	http://dx.doi.org/10.5061/dryad.2fp34
KE_K05_070630	Serological analyses	KE_099	Eidolon data 2007_2014_Openaccess.csv	Dryad Digital Repository	doi:10.5061/dryad.2fp34	http://dx.doi.org/10.5061/dryad.2fp34
KE_K05_070630	Serological analyses	KE_100	Eidolon data 2007_2014_Openaccess.csv	Dryad Digital Repository	doi:10.5061/dryad.2fp34	http://dx.doi.org/10.5061/dryad.2fp34
KE_K05_070630	Serological analyses	KE_101	Eidolon data 2007_2014_Openaccess.csv	Dryad Digital Repository	doi:10.5061/dryad.2fp34	http://dx.doi.org/10.5061/dryad.2fp34
KE_K05_070630	Serological analyses	KE_102	Eidolon data 2007_2014_Openaccess.csv	Dryad Digital Repository	doi:10.5061/dryad.2fp34	http://dx.doi.org/10.5061/dryad.2fp34
KE_K05_070630	Serological analyses	KE_104	Eidolon data 2007_2014_Openaccess.csv	Dryad Digital Repository	doi:10.5061/dryad.2fp34	http://dx.doi.org/10.5061/dryad.2fp34
KE_K05_070630	Serological analyses	KE_105	Eidolon data 2007_2014_Openaccess.csv	Dryad Digital Repository	doi:10.5061/dryad.2fp34	http://dx.doi.org/10.5061/dryad.2fp34
KE_K05_070630	Serological analyses	KE_106	Eidolon data 2007_2014_Openaccess.csv	Dryad Digital Repository	doi:10.5061/dryad.2fp34	http://dx.doi.org/10.5061/dryad.2fp34
KE_K05_070630	Serological analyses	KE_112	Eidolon data 2007_2014_Openaccess.csv	Dryad Digital Repository	doi:10.5061/dryad.2fp34	http://dx.doi.org/10.5061/dryad.2fp34
KE_K05_070701	Serological analyses	KE_108	Eidolon data 2007_2014_Openaccess.csv	Dryad Digital Repository	doi:10.5061/dryad.2fp34	http://dx.doi.org/10.5061/dryad.2fp34
KE_K05_070701	Serological analyses	KE_109	Eidolon data 2007_2014_Openaccess.csv	Dryad Digital Repository	doi:10.5061/dryad.2fp34	http://dx.doi.org/10.5061/dryad.2fp34
KE_K05_070701	Serological analyses	KE_110	Eidolon data 2007_2014_Openaccess.csv	Dryad Digital Repository	doi:10.5061/dryad.2fp34	http://dx.doi.org/10.5061/dryad.2fp34
KE_K03_070701	Serological analyses	KE_111	Eidolon data 2007_2014_Openaccess.csv	Dryad Digital Repository	doi:10.5061/dryad.2fp34	http://dx.doi.org/10.5061/dryad.2fp34
KE_K05_070701	Serological analyses	KE_113	Eidolon data 2007_2014_Openaccess.csv	Dryad Digital Repository	doi:10.5061/dryad.2fp34	http://dx.doi.org/10.5061/dryad.2fp34
KE_K05_070701	Serological analyses	KE_114	Eidolon data 2007_2014_Openaccess.csv	Dryad Digital Repository	doi:10.5061/dryad.2fp34	http://dx.doi.org/10.5061/dryad.2fp34
KE_K05_070701	Serological analyses	KE_115	Eidolon data 2007_2014_Openaccess.csv	Dryad Digital Repository	doi:10.5061/dryad.2fp34	http://dx.doi.org/10.5061/dryad.2fp34
KE_K03_070701	Serological analyses	KE_116	Eidolon data 2007_2014_Openaccess.csv	Dryad Digital Repository	doi:10.5061/dryad.2fp34	http://dx.doi.org/10.5061/dryad.2fp34
KE_K05_070701	Serological analyses	KE_117	Eidolon data 2007_2014_Openaccess.csv	Dryad Digital Repository	doi:10.5061/dryad.2fp34	http://dx.doi.org/10.5061/dryad.2fp34
KE_K05_070701	Serological analyses	KE_118	Eidolon data 2007_2014_Openaccess.csv	Dryad Digital Repository	doi:10.5061/dryad.2fp34	http://dx.doi.org/10.5061/dryad.2fp34
KE_K05_070701	Serological analyses	KE_119	Eidolon data 2007_2014_Openaccess.csv	Dryad Digital Repository	doi:10.5061/dryad.2fp34	http://dx.doi.org/10.5061/dryad.2fp34
KE_K05_070701	Serological analyses	KE_120	Eidolon data 2007_2014_Openaccess.csv	Dryad Digital Repository	doi:10.5061/dryad.2fp34	http://dx.doi.org/10.5061/dryad.2fp34
KE_K05_070701	Serological analyses	KE_121	Eidolon data 2007_2014_Openaccess.csv	Dryad Digital Repository	doi:10.5061/dryad.2fp34	http://dx.doi.org/10.5061/dryad.2fp34
KE_K05_070701	Serological analyses	KE_123	Eidolon data 2007_2014_Openaccess.csv	Dryad Digital Repository	doi:10.5061/dryad.2fp34	http://dx.doi.org/10.5061/dryad.2fp34
KE_K05_070701	Serological analyses	KE_124	Eidolon data 2007_2014_Openaccess.csv	Dryad Digital Repository	doi:10.5061/dryad.2fp34	http://dx.doi.org/10.5061/dryad.2fp34
KE_K05_070701	Serological analyses	KE_125	Eidolon data 2007_2014_Openaccess.csv	Dryad Digital Repository	doi:10.5061/dryad.2fp34	http://dx.doi.org/10.5061/dryad.2fp34
KE_K05_070701	Serological analyses	KE_126	Eidolon data 2007_2014_Openaccess.csv	Dryad Digital Repository	doi:10.5061/dryad.2fp34	http://dx.doi.org/10.5061/dryad.2fp34
KE_K05_070701	Serological analyses	KE_127	Eidolon data 2007_2014_Openaccess.csv	Dryad Digital Repository	doi:10.5061/dryad.2fp34	http://dx.doi.org/10.5061/dryad.2fp34
KE_K05_070701	Serological analyses	KE_128	Eidolon data 2007_2014_Openaccess.csv	Dryad Digital Repository	doi:10.5061/dryad.2fp34	http://dx.doi.org/10.5061/dryad.2fp34
KE_K05_070701	Serological analyses	KE_129	Eidolon data 2007_2014_Openaccess.csv	Dryad Digital Repository	doi:10.5061/dryad.2fp34	http://dx.doi.org/10.5061/dryad.2fp34
KE_K05_070701	Serological analyses	KE_132	Eidolon data 2007_2014_Openaccess.csv	Dryad Digital Repository	doi:10.5061/dryad.2fp34	http://dx.doi.org/10.5061/dryad.2fp34
KE_K05_070701	Serological analyses	KE_133	Eidolon data 2007_2014_Openaccess.csv	Dryad Digital Repository	doi:10.5061/dryad.2fp34	http://dx.doi.org/10.5061/dryad.2fp34
KE_K05_070701	Serological analyses	KE_134	Eidolon data 2007_2014_Openaccess.csv	Dryad Digital Repository	doi:10.5061/dryad.2fp34	http://dx.doi.org/10.5061/dryad.2fp34
KE_K05_070701	Serological analyses	KE_135	Eidolon data 2007_2014_Openaccess.csv	Dryad Digital Repository	doi:10.5061/dryad.2fp34	http://dx.doi.org/10.5061/dryad.2fp34
KE_K03_070701	Serological analyses	KE_139	Eidolon data 2007_2014_Openaccess.csv	Dryad Digital Repository	doi:10.5061/dryad.2fp34	http://dx.doi.org/10.5061/dryad.2fp34
KE_K03_070701	Serological analyses	KE_140	Eidolon data 2007_2014_Openaccess.csv	Dryad Digital Repository	doi:10.5061/dryad.2fp34	http://dx.doi.org/10.5061/dryad.2fp34
KE_K05_070701	Serological analyses	KE_141	Eidolon data 2007_2014_Openaccess.csv	Dryad Digital Repository	doi:10.5061/dryad.2fp34	http://dx.doi.org/10.5061/dryad.2fp34
KE_K05_070701	Serological analyses	KE_142	Eidolon data 2007_2014_Openaccess.csv	Dryad Digital Repository	doi:10.5061/dryad.2fp34	http://dx.doi.org/10.5061/dryad.2fp34
KE_K05_070701	Serological analyses	KE_143	Eidolon data 2007_2014_Openaccess.csv	Dryad Digital Repository	doi:10.5061/dryad.2fp34	http://dx.doi.org/10.5061/dryad.2fp34
KE_K03_070702	Serological analyses	KE_145	Eidolon data 2007_2014_Openaccess.csv	Dryad Digital Repository	doi:10.5061/dryad.2fp34	http://dx.doi.org/10.5061/dryad.2fp34
KE_K03_070702	Serological analyses	KE_146	Eidolon data 2007_2014_Openaccess.csv	Dryad Digital Repository	doi:10.5061/dryad.2fp34	http://dx.doi.org/10.5061/dryad.2fp34
KE_K03_070702	Serological analyses	KE_148	Eidolon data 2007_2014_Openaccess.csv	Dryad Digital Repository	doi:10.5061/dryad.2fp34	http://dx.doi.org/10.5061/dryad.2fp34
KE_K05_070702	Serological analyses	KE_149	Eidolon data 2007_2014_Openaccess.csv	Dryad Digital Repository	doi:10.5061/dryad.2fp34	http://dx.doi.org/10.5061/dryad.2fp34
KE_K05_070702	Serological analyses	KE_150	Eidolon data 2007_2014_Openaccess.csv	Dryad Digital Repository	doi:10.5061/dryad.2fp34	http://dx.doi.org/10.5061/dryad.2fp34
KE_K05_070702	Serological analyses	KE_151	Eidolon data 2007_2014_Openaccess.csv	Dryad Digital Repository	doi:10.5061/dryad.2fp34	http://dx.doi.org/10.5061/dryad.2fp34
KE_K05_070702	Serological analyses	KE_163	Eidolon data 2007_2014_Openaccess.csv	Dryad Digital Repository	doi:10.5061/dryad.2fp34	http://dx.doi.org/10.5061/dryad.2fp34
KE_K05_070702	Serological analyses	KE_164	Eidolon data 2007_2014_Openaccess.csv	Dryad Digital Repository	doi:10.5061/dryad.2fp34	http://dx.doi.org/10.5061/dryad.2fp34
KE_K05_070702	Serological analyses	KE_165	Eidolon data 2007_2014_Openaccess.csv	Dryad Digital Repository	doi:10.5061/dryad.2fp34	http://dx.doi.org/10.5061/dryad.2fp34
KE_K05_070702	Serological analyses	KE_166	Eidolon data 2007_2014_Openaccess.csv	Dryad Digital Repository	doi:10.5061/dryad.2fp34	http://dx.doi.org/10.5061/dryad.2fp34
KE_K05_070702	Serological analyses	KE_167	Eidolon data 2007_2014_Openaccess.csv	Dryad Digital Repository	doi:10.5061/dryad.2fp34	http://dx.doi.org/10.5061/dryad.2fp34
KE_K05_070702	Serological analyses	KE_168	Eidolon data 2007_2014_Openaccess.csv	Dryad Digital Repository	doi:10.5061/dryad.2fp34	http://dx.doi.org/10.5061/dryad.2fp34
KE_K05_070702	Serological analyses	KE_169	Eidolon data 2007_2014_Openaccess.csv	Dryad Digital Repository	doi:10.5061/dryad.2fp34	http://dx.doi.org/10.5061/dryad.2fp34
KE_K05_070702	Serological analyses	KE_170	Eidolon data 2007_2014_Openaccess.csv	Dryad Digital Repository	doi:10.5061/dryad.2fp34	http://dx.doi.org/10.5061/dryad.2fp34
KE_K05_070702	Serological analyses	KE_171	Eidolon data 2007_2014_Openaccess.csv	Dryad Digital Repository	doi:10.5061/dryad.2fp34	http://dx.doi.org/10.5061/dryad.2fp34
KE_K05_070702	Serological analyses	KE_172	Eidolon data 2007_2014_Openaccess.csv	Dryad Digital Repository	doi:10.5061/dryad.2fp34	http://dx.doi.org/10.5061/dryad.2fp34
KE_K05_070702	Serological analyses	KE_173	Eidolon data 2007_2014_Openaccess.csv	Dryad Digital Repository	doi:10.5061/dryad.2fp34	http://dx.doi.org/10.5061/dryad.2fp34
KE_K05_070702	Serological analyses	KE_174	Eidolon data 2007_2014_Openaccess.csv	Dryad Digital Repository	doi:10.5061/dryad.2fp34	http://dx.doi.org/10.5061/dryad.2fp34
KE_K05_070702	Serological analyses	KE_175	Eidolon data 2007_2014_Openaccess.csv	Dryad Digital Repository	doi:10.5061/dryad.2fp34	http://dx.doi.org/10.5061/dryad.2fp34
KE_K05_070702	Serological analyses	KE_176	Eidolon data 2007_2014_Openaccess.csv	Dryad Digital Repository	doi:10.5061/dryad.2fp34	http://dx.doi.org/10.5061/dryad.2fp34
KE_K05_070702	Serological analyses	KE_177	Eidolon data 2007_2014_Openaccess.csv	Dryad Digital Repository	doi:10.5061/dryad.2fp34	http://dx.doi.org/10.5061/dryad.2fp34
KE_K05_070702	Serological analyses	KE_178	Eidolon data 2007_2014_Openaccess.csv	Dryad Digital Repository	doi:10.5061/dryad.2fp34	http://dx.doi.org/10.5061/dryad.2fp34
KE_K05_070702	Serological analyses	KE_180	Eidolon data 2007_2014_Openaccess.csv	Dryad Digital Repository	doi:10.5061/dryad.2fp34	http://dx.doi.org/10.5061/dryad.2fp34
KE_K05_070702	Serological analyses	KE_181	Eidolon data 2007_2014_Openaccess.csv	Dryad Digital Repository	doi:10.5061/dryad.2fp34	http://dx.doi.org/10.5061/dryad.2fp34
KE_K05_070702	Serological analyses	KE_182	Eidolon data 2007_2014_Openaccess.csv	Dryad Digital Repository	doi:10.5061/dryad.2fp34	http://dx.doi.org/10.5061/dryad.2fp34
KE_K05_070702	Serological analyses	KE_183	Eidolon data 2007_2014_Openaccess.csv	Dryad Digital Repository	doi:10.5061/dryad.2fp34	http://dx.doi.org/10.5061/dryad.2fp34
KE_K05_070702	Serological analyses	KE_184	Eidolon data 2007_2014_Openaccess.csv	Dryad Digital Repository	doi:10.5061/dryad.2fp34	http://dx.doi.org/10.5061/dryad.2fp34
KE_K05_070702	Serological analyses	KE_185	Eidolon data 2007_2014_Openaccess.csv	Dryad Digital Repository	doi:10.5061/dryad.2fp34	http://dx.doi.org/10.5061/dryad.2fp34
KE_K05_070702	Serological analyses	KE_186	Eidolon data 2007_2014_Openaccess.csv	Dryad Digital Repository	doi:10.5061/dryad.2fp34	http://dx.doi.org/10.5061/dryad.2fp34
KE_K05_070702	Serological analyses	KE_187	Eidolon data 2007_2014_Openaccess.csv	Dryad Digital Repository	doi:10.5061/dryad.2fp34	http://dx.doi.org/10.5061/dryad.2fp34
KE_K24_070720	Serological analyses	KE_877	Eidolon data 2007_2014_Openaccess.csv	Dryad Digital Repository	doi:10.5061/dryad.2fp34	http://dx.doi.org/10.5061/dryad.2fp34
KE_K24_070720	Serological analyses	KE_878	Eidolon data 2007_2014_Openaccess.csv	Dryad Digital Repository	doi:10.5061/dryad.2fp34	http://dx.doi.org/10.5061/dryad.2fp34
KE_K24_070720	Serological analyses	KE_879	Eidolon data 2007_2014_Openaccess.csv	Dryad Digital Repository	doi:10.5061/dryad.2fp34	http://dx.doi.org/10.5061/dryad.2fp34
KE_K24_070720	Serological analyses	KE_880	Eidolon data 2007_2014_Openaccess.csv	Dryad Digital Repository	doi:10.5061/dryad.2fp34	http://dx.doi.org/10.5061/dryad.2fp34
GH_37H_080122	Serological analyses	GH_001	Eidolon data 2007_2014_Openaccess.csv	Dryad Digital Repository	doi:10.5061/dryad.2fp34	http://dx.doi.org/10.5061/dryad.2fp34
GH_37H_080122	Serological analyses	GH_003	Eidolon data 2007_2014_Openaccess.csv	Dryad Digital Repository	doi:10.5061/dryad.2fp34	http://dx.doi.org/10.5061/dryad.2fp34
GH_37H_080123	Serological analyses	GH_010	Eidolon data 2007_2014_Openaccess.csv	Dryad Digital Repository	doi:10.5061/dryad.2fp34	http://dx.doi.org/10.5061/dryad.2fp34
GH_37H_080123	Serological analyses	GH_011	Eidolon data 2007_2014_Openaccess.csv	Dryad Digital Repository	doi:10.5061/dryad.2fp34	http://dx.doi.org/10.5061/dryad.2fp34
GH_37H_080123	Serological analyses	GH_012	Eidolon data 2007_2014_Openaccess.csv	Dryad Digital Repository	doi:10.5061/dryad.2fp34	http://dx.doi.org/10.5061/dryad.2fp34
GH_37H_080123	Serological analyses	GH_014	Eidolon data 2007_2014_Openaccess.csv	Dryad Digital Repository	doi:10.5061/dryad.2fp34	http://dx.doi.org/10.5061/dryad.2fp34
GH_37H_080123	Serological analyses	GH_015	Eidolon data 2007_2014_Openaccess.csv	Dryad Digital Repository	doi:10.5061/dryad.2fp34	http://dx.doi.org/10.5061/dryad.2fp34
GH_37H_080123	Serological analyses	GH_017	Eidolon data 2007_2014_Openaccess.csv	Dryad Digital Repository	doi:10.5061/dryad.2fp34	http://dx.doi.org/10.5061/dryad.2fp34
GH_37H_080123	Serological analyses	GH_018	Eidolon data 2007_2014_Openaccess.csv	Dryad Digital Repository	doi:10.5061/dryad.2fp34	http://dx.doi.org/10.5061/dryad.2fp34
GH_37H_080123	Serological analyses	GH_019	Eidolon data 2007_2014_Openaccess.csv	Dryad Digital Repository	doi:10.5061/dryad.2fp34	http://dx.doi.org/10.5061/dryad.2fp34
GH_37H_080123	Serological analyses	GH_020	Eidolon data 2007_2014_Openaccess.csv	Dryad Digital Repository	doi:10.5061/dryad.2fp34	http://dx.doi.org/10.5061/dryad.2fp34
GH_37H_080123	Serological analyses	GH_021	Eidolon data 2007_2014_Openaccess.csv	Dryad Digital Repository	doi:10.5061/dryad.2fp34	http://dx.doi.org/10.5061/dryad.2fp34
GH_37H_080123	Serological analyses	GH_022	Eidolon data 2007_2014_Openaccess.csv	Dryad Digital Repository	doi:10.5061/dryad.2fp34	http://dx.doi.org/10.5061/dryad.2fp34
GH_37H_080123	Serological analyses	GH_023	Eidolon data 2007_2014_Openaccess.csv	Dryad Digital Repository	doi:10.5061/dryad.2fp34	http://dx.doi.org/10.5061/dryad.2fp34
GH_37H_080123	Serological analyses	GH_024	Eidolon data 2007_2014_Openaccess.csv	Dryad Digital Repository	doi:10.5061/dryad.2fp34	http://dx.doi.org/10.5061/dryad.2fp34
GH_37H_080123	Serological analyses	GH_025	Eidolon data 2007_2014_Openaccess.csv	Dryad Digital Repository	doi:10.5061/dryad.2fp34	http://dx.doi.org/10.5061/dryad.2fp34
GH_37H_080123	Serological analyses	GH_006	Eidolon data 2007_2014_Openaccess.csv	Dryad Digital Repository	doi:10.5061/dryad.2fp34	http://dx.doi.org/10.5061/dryad.2fp34
GH_37H_080123	Serological analyses	GH_007	Eidolon data 2007_2014_Openaccess.csv	Dryad Digital Repository	doi:10.5061/dryad.2fp34	http://dx.doi.org/10.5061/dryad.2fp34
GH_37H_080123	Serological analyses	GH_008	Eidolon data 2007_2014_Openaccess.csv	Dryad Digital Repository	doi:10.5061/dryad.2fp34	http://dx.doi.org/10.5061/dryad.2fp34
GH_37H_080123	Serological analyses	GH_009	Eidolon data 2007_2014_Openaccess.csv	Dryad Digital Repository	doi:10.5061/dryad.2fp34	http://dx.doi.org/10.5061/dryad.2fp34
GH_37H_080124	Serological analyses	GH_026	Eidolon data 2007_2014_Openaccess.csv	Dryad Digital Repository	doi:10.5061/dryad.2fp34	http://dx.doi.org/10.5061/dryad.2fp34
GH_37H_080124	Serological analyses	GH_027	Eidolon data 2007_2014_Openaccess.csv	Dryad Digital Repository	doi:10.5061/dryad.2fp34	http://dx.doi.org/10.5061/dryad.2fp34
GH_37H_080124	Serological analyses	GH_028	Eidolon data 2007_2014_Openaccess.csv	Dryad Digital Repository	doi:10.5061/dryad.2fp34	http://dx.doi.org/10.5061/dryad.2fp34
GH_37H_080124	Serological analyses	GH_029	Eidolon data 2007_2014_Openaccess.csv	Dryad Digital Repository	doi:10.5061/dryad.2fp34	http://dx.doi.org/10.5061/dryad.2fp34
GH_37H_080124	Serological analyses	GH_030	Eidolon data 2007_2014_Openaccess.csv	Dryad Digital Repository	doi:10.5061/dryad.2fp34	http://dx.doi.org/10.5061/dryad.2fp34
GH_37H_080124	Serological analyses	GH_031	Eidolon data 2007_2014_Openaccess.csv	Dryad Digital Repository	doi:10.5061/dryad.2fp34	http://dx.doi.org/10.5061/dryad.2fp34
GH_37H_080124	Serological analyses	GH_032	Eidolon data 2007_2014_Openaccess.csv	Dryad Digital Repository	doi:10.5061/dryad.2fp34	http://dx.doi.org/10.5061/dryad.2fp34
GH_37H_080124	Serological analyses	GH_033	Eidolon data 2007_2014_Openaccess.csv	Dryad Digital Repository	doi:10.5061/dryad.2fp34	http://dx.doi.org/10.5061/dryad.2fp34
GH_37H_080124	Serological analyses	GH_034	Eidolon data 2007_2014_Openaccess.csv	Dryad Digital Repository	doi:10.5061/dryad.2fp34	http://dx.doi.org/10.5061/dryad.2fp34
GH_37H_080124	Serological analyses	GH_035	Eidolon data 2007_2014_Openaccess.csv	Dryad Digital Repository	doi:10.5061/dryad.2fp34	http://dx.doi.org/10.5061/dryad.2fp34
GH_37H_080124	Serological analyses	GH_036	Eidolon data 2007_2014_Openaccess.csv	Dryad Digital Repository	doi:10.5061/dryad.2fp34	http://dx.doi.org/10.5061/dryad.2fp34
GH_37H_080124	Serological analyses	GH_037	Eidolon data 2007_2014_Openaccess.csv	Dryad Digital Repository	doi:10.5061/dryad.2fp34	http://dx.doi.org/10.5061/dryad.2fp34
GH_37H_080124	Serological analyses	GH_038	Eidolon data 2007_2014_Openaccess.csv	Dryad Digital Repository	doi:10.5061/dryad.2fp34	http://dx.doi.org/10.5061/dryad.2fp34
GH_37H_080124	Serological analyses	GH_039	Eidolon data 2007_2014_Openaccess.csv	Dryad Digital Repository	doi:10.5061/dryad.2fp34	http://dx.doi.org/10.5061/dryad.2fp34
GH_37H_080124	Serological analyses	GH_040	Eidolon data 2007_2014_Openaccess.csv	Dryad Digital Repository	doi:10.5061/dryad.2fp34	http://dx.doi.org/10.5061/dryad.2fp34
GH_37H_080124	Serological analyses	GH_041	Eidolon data 2007_2014_Openaccess.csv	Dryad Digital Repository	doi:10.5061/dryad.2fp34	http://dx.doi.org/10.5061/dryad.2fp34
GH_37H_080124	Serological analyses	GH_042	Eidolon data 2007_2014_Openaccess.csv	Dryad Digital Repository	doi:10.5061/dryad.2fp34	http://dx.doi.org/10.5061/dryad.2fp34
GH_37H_080124	Serological analyses	GH_043	Eidolon data 2007_2014_Openaccess.csv	Dryad Digital Repository	doi:10.5061/dryad.2fp34	http://dx.doi.org/10.5061/dryad.2fp34
GH_37H_080124	Serological analyses	GH_044	Eidolon data 2007_2014_Openaccess.csv	Dryad Digital Repository	doi:10.5061/dryad.2fp34	http://dx.doi.org/10.5061/dryad.2fp34
GH_37H_080124	Serological analyses	GH_045	Eidolon data 2007_2014_Openaccess.csv	Dryad Digital Repository	doi:10.5061/dryad.2fp34	http://dx.doi.org/10.5061/dryad.2fp34
GH_37H_080124	Serological analyses	GH_046	Eidolon data 2007_2014_Openaccess.csv	Dryad Digital Repository	doi:10.5061/dryad.2fp34	http://dx.doi.org/10.5061/dryad.2fp34
GH_37H_080124	Serological analyses	GH_047	Eidolon data 2007_2014_Openaccess.csv	Dryad Digital Repository	doi:10.5061/dryad.2fp34	http://dx.doi.org/10.5061/dryad.2fp34
GH_37H_080124	Serological analyses	GH_048	Eidolon data 2007_2014_Openaccess.csv	Dryad Digital Repository	doi:10.5061/dryad.2fp34	http://dx.doi.org/10.5061/dryad.2fp34
GH_37H_080124	Serological analyses	GH_049	Eidolon data 2007_2014_Openaccess.csv	Dryad Digital Repository	doi:10.5061/dryad.2fp34	http://dx.doi.org/10.5061/dryad.2fp34
GH_37H_080124	Serological analyses	GH_050	Eidolon data 2007_2014_Openaccess.csv	Dryad Digital Repository	doi:10.5061/dryad.2fp34	http://dx.doi.org/10.5061/dryad.2fp34
GH_37H_080124	Serological analyses	GH_051	Eidolon data 2007_2014_Openaccess.csv	Dryad Digital Repository	doi:10.5061/dryad.2fp34	http://dx.doi.org/10.5061/dryad.2fp34
GH_37H_080124	Serological analyses	GH_052	Eidolon data 2007_2014_Openaccess.csv	Dryad Digital Repository	doi:10.5061/dryad.2fp34	http://dx.doi.org/10.5061/dryad.2fp34
GH_37H_080124	Serological analyses	GH_053	Eidolon data 2007_2014_Openaccess.csv	Dryad Digital Repository	doi:10.5061/dryad.2fp34	http://dx.doi.org/10.5061/dryad.2fp34
GH_37H_080124	Serological analyses	GH_054	Eidolon data 2007_2014_Openaccess.csv	Dryad Digital Repository	doi:10.5061/dryad.2fp34	http://dx.doi.org/10.5061/dryad.2fp34
GH_37H_080124	Serological analyses	GH_E010	Eidolon data 2007_2014_Openaccess.csv	Dryad Digital Repository	doi:10.5061/dryad.2fp34	http://dx.doi.org/10.5061/dryad.2fp34
GH_37H_080124	Serological analyses	GH_E014	Eidolon data 2007_2014_Openaccess.csv	Dryad Digital Repository	doi:10.5061/dryad.2fp34	http://dx.doi.org/10.5061/dryad.2fp34
GH_37H_080124	Serological analyses	GH_E015	Eidolon data 2007_2014_Openaccess.csv	Dryad Digital Repository	doi:10.5061/dryad.2fp34	http://dx.doi.org/10.5061/dryad.2fp34
GH_37H_080124	Serological analyses	GH_E016	Eidolon data 2007_2014_Openaccess.csv	Dryad Digital Repository	doi:10.5061/dryad.2fp34	http://dx.doi.org/10.5061/dryad.2fp34
GH_37H_080124	Serological analyses	GH_E017	Eidolon data 2007_2014_Openaccess.csv	Dryad Digital Repository	doi:10.5061/dryad.2fp34	http://dx.doi.org/10.5061/dryad.2fp34
GH_37H_080124	Serological analyses	GH_E019	Eidolon data 2007_2014_Openaccess.csv	Dryad Digital Repository	doi:10.5061/dryad.2fp34	http://dx.doi.org/10.5061/dryad.2fp34
GH_37H_080124	Serological analyses	GH_E023	Eidolon data 2007_2014_Openaccess.csv	Dryad Digital Repository	doi:10.5061/dryad.2fp34	http://dx.doi.org/10.5061/dryad.2fp34
GH_37H_080124	Serological analyses	GH_E003	Eidolon data 2007_2014_Openaccess.csv	Dryad Digital Repository	doi:10.5061/dryad.2fp34	http://dx.doi.org/10.5061/dryad.2fp34
GH_37H_080124	Serological analyses	GH_E005	Eidolon data 2007_2014_Openaccess.csv	Dryad Digital Repository	doi:10.5061/dryad.2fp34	http://dx.doi.org/10.5061/dryad.2fp34
GH_37H_080125	Serological analyses	GH_057	Eidolon data 2007_2014_Openaccess.csv	Dryad Digital Repository	doi:10.5061/dryad.2fp34	http://dx.doi.org/10.5061/dryad.2fp34
GH_37H_080125	Serological analyses	GH_058	Eidolon data 2007_2014_Openaccess.csv	Dryad Digital Repository	doi:10.5061/dryad.2fp34	http://dx.doi.org/10.5061/dryad.2fp34
GH_37H_080125	Serological analyses	GH_059	Eidolon data 2007_2014_Openaccess.csv	Dryad Digital Repository	doi:10.5061/dryad.2fp34	http://dx.doi.org/10.5061/dryad.2fp34
GH_37H_080125	Serological analyses	GH_060	Eidolon data 2007_2014_Openaccess.csv	Dryad Digital Repository	doi:10.5061/dryad.2fp34	http://dx.doi.org/10.5061/dryad.2fp34
GH_37H_080125	Serological analyses	GH_061	Eidolon data 2007_2014_Openaccess.csv	Dryad Digital Repository	doi:10.5061/dryad.2fp34	http://dx.doi.org/10.5061/dryad.2fp34
GH_37H_080125	Serological analyses	GH_062	Eidolon data 2007_2014_Openaccess.csv	Dryad Digital Repository	doi:10.5061/dryad.2fp34	http://dx.doi.org/10.5061/dryad.2fp34
GH_37H_080125	Serological analyses	GH_063	Eidolon data 2007_2014_Openaccess.csv	Dryad Digital Repository	doi:10.5061/dryad.2fp34	http://dx.doi.org/10.5061/dryad.2fp34
GH_37H_080125	Serological analyses	GH_064	Eidolon data 2007_2014_Openaccess.csv	Dryad Digital Repository	doi:10.5061/dryad.2fp34	http://dx.doi.org/10.5061/dryad.2fp34
GH_37H_080125	Serological analyses	GH_065	Eidolon data 2007_2014_Openaccess.csv	Dryad Digital Repository	doi:10.5061/dryad.2fp34	http://dx.doi.org/10.5061/dryad.2fp34
GH_37H_080125	Serological analyses	GH_066	Eidolon data 2007_2014_Openaccess.csv	Dryad Digital Repository	doi:10.5061/dryad.2fp34	http://dx.doi.org/10.5061/dryad.2fp34
GH_37H_080125	Serological analyses	GH_067	Eidolon data 2007_2014_Openaccess.csv	Dryad Digital Repository	doi:10.5061/dryad.2fp34	http://dx.doi.org/10.5061/dryad.2fp34
GH_37H_080125	Serological analyses	GH_068	Eidolon data 2007_2014_Openaccess.csv	Dryad Digital Repository	doi:10.5061/dryad.2fp34	http://dx.doi.org/10.5061/dryad.2fp34
GH_37H_080125	Serological analyses	GH_069	Eidolon data 2007_2014_Openaccess.csv	Dryad Digital Repository	doi:10.5061/dryad.2fp34	http://dx.doi.org/10.5061/dryad.2fp34
GH_37H_080125	Serological analyses	GH_071	Eidolon data 2007_2014_Openaccess.csv	Dryad Digital Repository	doi:10.5061/dryad.2fp34	http://dx.doi.org/10.5061/dryad.2fp34
GH_37H_080125	Serological analyses	GH_072	Eidolon data 2007_2014_Openaccess.csv	Dryad Digital Repository	doi:10.5061/dryad.2fp34	http://dx.doi.org/10.5061/dryad.2fp34
GH_37H_080125	Serological analyses	GH_073	Eidolon data 2007_2014_Openaccess.csv	Dryad Digital Repository	doi:10.5061/dryad.2fp34	http://dx.doi.org/10.5061/dryad.2fp34
GH_37H_080125	Serological analyses	GH_074	Eidolon data 2007_2014_Openaccess.csv	Dryad Digital Repository	doi:10.5061/dryad.2fp34	http://dx.doi.org/10.5061/dryad.2fp34
GH_37H_080125	Serological analyses	GH_075	Eidolon data 2007_2014_Openaccess.csv	Dryad Digital Repository	doi:10.5061/dryad.2fp34	http://dx.doi.org/10.5061/dryad.2fp34
GH_37H_080125	Serological analyses	GH_076	Eidolon data 2007_2014_Openaccess.csv	Dryad Digital Repository	doi:10.5061/dryad.2fp34	http://dx.doi.org/10.5061/dryad.2fp34
GH_37H_080125	Serological analyses	GH_077	Eidolon data 2007_2014_Openaccess.csv	Dryad Digital Repository	doi:10.5061/dryad.2fp34	http://dx.doi.org/10.5061/dryad.2fp34
GH_37H_080125	Serological analyses	GH_078	Eidolon data 2007_2014_Openaccess.csv	Dryad Digital Repository	doi:10.5061/dryad.2fp34	http://dx.doi.org/10.5061/dryad.2fp34
GH_37H_080125	Serological analyses	GH_079	Eidolon data 2007_2014_Openaccess.csv	Dryad Digital Repository	doi:10.5061/dryad.2fp34	http://dx.doi.org/10.5061/dryad.2fp34
GH_37H_080125	Serological analyses	GH_080	Eidolon data 2007_2014_Openaccess.csv	Dryad Digital Repository	doi:10.5061/dryad.2fp34	http://dx.doi.org/10.5061/dryad.2fp34
GH_37H_080125	Serological analyses	GH_081	Eidolon data 2007_2014_Openaccess.csv	Dryad Digital Repository	doi:10.5061/dryad.2fp34	http://dx.doi.org/10.5061/dryad.2fp34
GH_37H_080125	Serological analyses	GH_082	Eidolon data 2007_2014_Openaccess.csv	Dryad Digital Repository	doi:10.5061/dryad.2fp34	http://dx.doi.org/10.5061/dryad.2fp34
GH_37H_080125	Serological analyses	GH_083	Eidolon data 2007_2014_Openaccess.csv	Dryad Digital Repository	doi:10.5061/dryad.2fp34	http://dx.doi.org/10.5061/dryad.2fp34
GH_37H_080125	Serological analyses	GH_084	Eidolon data 2007_2014_Openaccess.csv	Dryad Digital Repository	doi:10.5061/dryad.2fp34	http://dx.doi.org/10.5061/dryad.2fp34
GH_37H_080131	Serological analyses	GH_085	Eidolon data 2007_2014_Openaccess.csv	Dryad Digital Repository	doi:10.5061/dryad.2fp34	http://dx.doi.org/10.5061/dryad.2fp34
GH_37H_080131	Serological analyses	GH_086	Eidolon data 2007_2014_Openaccess.csv	Dryad Digital Repository	doi:10.5061/dryad.2fp34	http://dx.doi.org/10.5061/dryad.2fp34
GH_37H_080131	Serological analyses	GH_087	Eidolon data 2007_2014_Openaccess.csv	Dryad Digital Repository	doi:10.5061/dryad.2fp34	http://dx.doi.org/10.5061/dryad.2fp34
GH_37H_080131	Serological analyses	GH_088	Eidolon data 2007_2014_Openaccess.csv	Dryad Digital Repository	doi:10.5061/dryad.2fp34	http://dx.doi.org/10.5061/dryad.2fp34
GH_37H_080131	Serological analyses	GH_089	Eidolon data 2007_2014_Openaccess.csv	Dryad Digital Repository	doi:10.5061/dryad.2fp34	http://dx.doi.org/10.5061/dryad.2fp34
GH_37H_080131	Serological analyses	GH_090	Eidolon data 2007_2014_Openaccess.csv	Dryad Digital Repository	doi:10.5061/dryad.2fp34	http://dx.doi.org/10.5061/dryad.2fp34
GH_37H_080131	Serological analyses	GH_091	Eidolon data 2007_2014_Openaccess.csv	Dryad Digital Repository	doi:10.5061/dryad.2fp34	http://dx.doi.org/10.5061/dryad.2fp34
GH_37H_080131	Serological analyses	GH_092	Eidolon data 2007_2014_Openaccess.csv	Dryad Digital Repository	doi:10.5061/dryad.2fp34	http://dx.doi.org/10.5061/dryad.2fp34
GH_37H_080131	Serological analyses	GH_E028	Eidolon data 2007_2014_Openaccess.csv	Dryad Digital Repository	doi:10.5061/dryad.2fp34	http://dx.doi.org/10.5061/dryad.2fp34
GH_37H_080201	Serological analyses	GH_100	Eidolon data 2007_2014_Openaccess.csv	Dryad Digital Repository	doi:10.5061/dryad.2fp34	http://dx.doi.org/10.5061/dryad.2fp34
GH_37H_080201	Serological analyses	GH_101	Eidolon data 2007_2014_Openaccess.csv	Dryad Digital Repository	doi:10.5061/dryad.2fp34	http://dx.doi.org/10.5061/dryad.2fp34
GH_37H_080201	Serological analyses	GH_102	Eidolon data 2007_2014_Openaccess.csv	Dryad Digital Repository	doi:10.5061/dryad.2fp34	http://dx.doi.org/10.5061/dryad.2fp34
GH_37H_080201	Serological analyses	GH_103	Eidolon data 2007_2014_Openaccess.csv	Dryad Digital Repository	doi:10.5061/dryad.2fp34	http://dx.doi.org/10.5061/dryad.2fp34
GH_37H_080201	Serological analyses	GH_104	Eidolon data 2007_2014_Openaccess.csv	Dryad Digital Repository	doi:10.5061/dryad.2fp34	http://dx.doi.org/10.5061/dryad.2fp34
GH_37H_080201	Serological analyses	GH_105	Eidolon data 2007_2014_Openaccess.csv	Dryad Digital Repository	doi:10.5061/dryad.2fp34	http://dx.doi.org/10.5061/dryad.2fp34
GH_37H_080201	Serological analyses	GH_295	Eidolon data 2007_2014_Openaccess.csv	Dryad Digital Repository	doi:10.5061/dryad.2fp34	http://dx.doi.org/10.5061/dryad.2fp34
GH_37H_080201	Serological analyses	GH_093	Eidolon data 2007_2014_Openaccess.csv	Dryad Digital Repository	doi:10.5061/dryad.2fp34	http://dx.doi.org/10.5061/dryad.2fp34
GH_37H_080201	Serological analyses	GH_094	Eidolon data 2007_2014_Openaccess.csv	Dryad Digital Repository	doi:10.5061/dryad.2fp34	http://dx.doi.org/10.5061/dryad.2fp34
GH_37H_080201	Serological analyses	GH_095	Eidolon data 2007_2014_Openaccess.csv	Dryad Digital Repository	doi:10.5061/dryad.2fp34	http://dx.doi.org/10.5061/dryad.2fp34
GH_37H_080201	Serological analyses	GH_096	Eidolon data 2007_2014_Openaccess.csv	Dryad Digital Repository	doi:10.5061/dryad.2fp34	http://dx.doi.org/10.5061/dryad.2fp34
GH_37H_080201	Serological analyses	GH_097	Eidolon data 2007_2014_Openaccess.csv	Dryad Digital Repository	doi:10.5061/dryad.2fp34	http://dx.doi.org/10.5061/dryad.2fp34
GH_37H_080201	Serological analyses	GH_098	Eidolon data 2007_2014_Openaccess.csv	Dryad Digital Repository	doi:10.5061/dryad.2fp34	http://dx.doi.org/10.5061/dryad.2fp34
GH_37H_080201	Serological analyses	GH_099	Eidolon data 2007_2014_Openaccess.csv	Dryad Digital Repository	doi:10.5061/dryad.2fp34	http://dx.doi.org/10.5061/dryad.2fp34
GH_37H_080201	Serological analyses	GH_E037	Eidolon data 2007_2014_Openaccess.csv	Dryad Digital Repository	doi:10.5061/dryad.2fp34	http://dx.doi.org/10.5061/dryad.2fp34
GH_37H_080201	Serological analyses	GH_E041	Eidolon data 2007_2014_Openaccess.csv	Dryad Digital Repository	doi:10.5061/dryad.2fp34	http://dx.doi.org/10.5061/dryad.2fp34
GH_37H_080201	Serological analyses	GH_E047	Eidolon data 2007_2014_Openaccess.csv	Dryad Digital Repository	doi:10.5061/dryad.2fp34	http://dx.doi.org/10.5061/dryad.2fp34
GH_37H_080317	Serological analyses	GH_E054	Eidolon data 2007_2014_Openaccess.csv	Dryad Digital Repository	doi:10.5061/dryad.2fp34	http://dx.doi.org/10.5061/dryad.2fp34
GH_37H_080318	Serological analyses	GH_C010	Eidolon data 2007_2014_Openaccess.csv	Dryad Digital Repository	doi:10.5061/dryad.2fp34	http://dx.doi.org/10.5061/dryad.2fp34
GH_37H_080318	Serological analyses	GH_C011	Eidolon data 2007_2014_Openaccess.csv	Dryad Digital Repository	doi:10.5061/dryad.2fp34	http://dx.doi.org/10.5061/dryad.2fp34
GH_37H_080318	Serological analyses	GH_C012	Eidolon data 2007_2014_Openaccess.csv	Dryad Digital Repository	doi:10.5061/dryad.2fp34	http://dx.doi.org/10.5061/dryad.2fp34
GH_37H_080318	Serological analyses	GH_C013	Eidolon data 2007_2014_Openaccess.csv	Dryad Digital Repository	doi:10.5061/dryad.2fp34	http://dx.doi.org/10.5061/dryad.2fp34
GH_37H_080318	Serological analyses	GH_C014	Eidolon data 2007_2014_Openaccess.csv	Dryad Digital Repository	doi:10.5061/dryad.2fp34	http://dx.doi.org/10.5061/dryad.2fp34
GH_37H_080318	Serological analyses	GH_C015	Eidolon data 2007_2014_Openaccess.csv	Dryad Digital Repository	doi:10.5061/dryad.2fp34	http://dx.doi.org/10.5061/dryad.2fp34
GH_37H_080318	Serological analyses	GH_C016	Eidolon data 2007_2014_Openaccess.csv	Dryad Digital Repository	doi:10.5061/dryad.2fp34	http://dx.doi.org/10.5061/dryad.2fp34
GH_37H_080318	Serological analyses	GH_C017	Eidolon data 2007_2014_Openaccess.csv	Dryad Digital Repository	doi:10.5061/dryad.2fp34	http://dx.doi.org/10.5061/dryad.2fp34
GH_37H_080318	Serological analyses	GH_C018	Eidolon data 2007_2014_Openaccess.csv	Dryad Digital Repository	doi:10.5061/dryad.2fp34	http://dx.doi.org/10.5061/dryad.2fp34
GH_37H_080318	Serological analyses	GH_C019	Eidolon data 2007_2014_Openaccess.csv	Dryad Digital Repository	doi:10.5061/dryad.2fp34	http://dx.doi.org/10.5061/dryad.2fp34
GH_37H_080318	Serological analyses	GH_C002	Eidolon data 2007_2014_Openaccess.csv	Dryad Digital Repository	doi:10.5061/dryad.2fp34	http://dx.doi.org/10.5061/dryad.2fp34
GH_37H_080318	Serological analyses	GH_C020	Eidolon data 2007_2014_Openaccess.csv	Dryad Digital Repository	doi:10.5061/dryad.2fp34	http://dx.doi.org/10.5061/dryad.2fp34
GH_37H_080318	Serological analyses	GH_C021	Eidolon data 2007_2014_Openaccess.csv	Dryad Digital Repository	doi:10.5061/dryad.2fp34	http://dx.doi.org/10.5061/dryad.2fp34
GH_37H_080318	Serological analyses	GH_C022	Eidolon data 2007_2014_Openaccess.csv	Dryad Digital Repository	doi:10.5061/dryad.2fp34	http://dx.doi.org/10.5061/dryad.2fp34
GH_37H_080318	Serological analyses	GH_C023	Eidolon data 2007_2014_Openaccess.csv	Dryad Digital Repository	doi:10.5061/dryad.2fp34	http://dx.doi.org/10.5061/dryad.2fp34
GH_37H_080318	Serological analyses	GH_C024	Eidolon data 2007_2014_Openaccess.csv	Dryad Digital Repository	doi:10.5061/dryad.2fp34	http://dx.doi.org/10.5061/dryad.2fp34
GH_37H_080318	Serological analyses	GH_C025	Eidolon data 2007_2014_Openaccess.csv	Dryad Digital Repository	doi:10.5061/dryad.2fp34	http://dx.doi.org/10.5061/dryad.2fp34
GH_37H_080318	Serological analyses	GH_C026	Eidolon data 2007_2014_Openaccess.csv	Dryad Digital Repository	doi:10.5061/dryad.2fp34	http://dx.doi.org/10.5061/dryad.2fp34
GH_37H_080318	Serological analyses	GH_C027	Eidolon data 2007_2014_Openaccess.csv	Dryad Digital Repository	doi:10.5061/dryad.2fp34	http://dx.doi.org/10.5061/dryad.2fp34
GH_37H_080318	Serological analyses	GH_C028	Eidolon data 2007_2014_Openaccess.csv	Dryad Digital Repository	doi:10.5061/dryad.2fp34	http://dx.doi.org/10.5061/dryad.2fp34
GH_37H_080318	Serological analyses	GH_C029	Eidolon data 2007_2014_Openaccess.csv	Dryad Digital Repository	doi:10.5061/dryad.2fp34	http://dx.doi.org/10.5061/dryad.2fp34
GH_37H_080318	Serological analyses	GH_C003	Eidolon data 2007_2014_Openaccess.csv	Dryad Digital Repository	doi:10.5061/dryad.2fp34	http://dx.doi.org/10.5061/dryad.2fp34
GH_37H_080318	Serological analyses	GH_C030	Eidolon data 2007_2014_Openaccess.csv	Dryad Digital Repository	doi:10.5061/dryad.2fp34	http://dx.doi.org/10.5061/dryad.2fp34
GH_37H_080318	Serological analyses	GH_C031	Eidolon data 2007_2014_Openaccess.csv	Dryad Digital Repository	doi:10.5061/dryad.2fp34	http://dx.doi.org/10.5061/dryad.2fp34
GH_37H_080318	Serological analyses	GH_C032	Eidolon data 2007_2014_Openaccess.csv	Dryad Digital Repository	doi:10.5061/dryad.2fp34	http://dx.doi.org/10.5061/dryad.2fp34
GH_37H_080318	Serological analyses	GH_C033	Eidolon data 2007_2014_Openaccess.csv	Dryad Digital Repository	doi:10.5061/dryad.2fp34	http://dx.doi.org/10.5061/dryad.2fp34
GH_37H_080318	Serological analyses	GH_C034	Eidolon data 2007_2014_Openaccess.csv	Dryad Digital Repository	doi:10.5061/dryad.2fp34	http://dx.doi.org/10.5061/dryad.2fp34
GH_37H_080318	Serological analyses	GH_C035	Eidolon data 2007_2014_Openaccess.csv	Dryad Digital Repository	doi:10.5061/dryad.2fp34	http://dx.doi.org/10.5061/dryad.2fp34
GH_37H_080318	Serological analyses	GH_C036	Eidolon data 2007_2014_Openaccess.csv	Dryad Digital Repository	doi:10.5061/dryad.2fp34	http://dx.doi.org/10.5061/dryad.2fp34
GH_37H_080318	Serological analyses	GH_C037	Eidolon data 2007_2014_Openaccess.csv	Dryad Digital Repository	doi:10.5061/dryad.2fp34	http://dx.doi.org/10.5061/dryad.2fp34
GH_37H_080318	Serological analyses	GH_C038	Eidolon data 2007_2014_Openaccess.csv	Dryad Digital Repository	doi:10.5061/dryad.2fp34	http://dx.doi.org/10.5061/dryad.2fp34
GH_37H_080318	Serological analyses	GH_C039	Eidolon data 2007_2014_Openaccess.csv	Dryad Digital Repository	doi:10.5061/dryad.2fp34	http://dx.doi.org/10.5061/dryad.2fp34
GH_37H_080318	Serological analyses	GH_C004	Eidolon data 2007_2014_Openaccess.csv	Dryad Digital Repository	doi:10.5061/dryad.2fp34	http://dx.doi.org/10.5061/dryad.2fp34
GH_37H_080318	Serological analyses	GH_C040	Eidolon data 2007_2014_Openaccess.csv	Dryad Digital Repository	doi:10.5061/dryad.2fp34	http://dx.doi.org/10.5061/dryad.2fp34
GH_37H_080318	Serological analyses	GH_C042	Eidolon data 2007_2014_Openaccess.csv	Dryad Digital Repository	doi:10.5061/dryad.2fp34	http://dx.doi.org/10.5061/dryad.2fp34
GH_37H_080318	Serological analyses	GH_C044	Eidolon data 2007_2014_Openaccess.csv	Dryad Digital Repository	doi:10.5061/dryad.2fp34	http://dx.doi.org/10.5061/dryad.2fp34
GH_37H_080318	Serological analyses	GH_C045	Eidolon data 2007_2014_Openaccess.csv	Dryad Digital Repository	doi:10.5061/dryad.2fp34	http://dx.doi.org/10.5061/dryad.2fp34
GH_37H_080318	Serological analyses	GH_C046	Eidolon data 2007_2014_Openaccess.csv	Dryad Digital Repository	doi:10.5061/dryad.2fp34	http://dx.doi.org/10.5061/dryad.2fp34
GH_37H_080318	Serological analyses	GH_C047	Eidolon data 2007_2014_Openaccess.csv	Dryad Digital Repository	doi:10.5061/dryad.2fp34	http://dx.doi.org/10.5061/dryad.2fp34
GH_37H_080318	Serological analyses	GH_C048	Eidolon data 2007_2014_Openaccess.csv	Dryad Digital Repository	doi:10.5061/dryad.2fp34	http://dx.doi.org/10.5061/dryad.2fp34
GH_37H_080318	Serological analyses	GH_C049	Eidolon data 2007_2014_Openaccess.csv	Dryad Digital Repository	doi:10.5061/dryad.2fp34	http://dx.doi.org/10.5061/dryad.2fp34
GH_37H_080318	Serological analyses	GH_C050	Eidolon data 2007_2014_Openaccess.csv	Dryad Digital Repository	doi:10.5061/dryad.2fp34	http://dx.doi.org/10.5061/dryad.2fp34
GH_37H_080318	Serological analyses	GH_C051	Eidolon data 2007_2014_Openaccess.csv	Dryad Digital Repository	doi:10.5061/dryad.2fp34	http://dx.doi.org/10.5061/dryad.2fp34
GH_37H_080318	Serological analyses	GH_C052	Eidolon data 2007_2014_Openaccess.csv	Dryad Digital Repository	doi:10.5061/dryad.2fp34	http://dx.doi.org/10.5061/dryad.2fp34
GH_37H_080318	Serological analyses	GH_C053	Eidolon data 2007_2014_Openaccess.csv	Dryad Digital Repository	doi:10.5061/dryad.2fp34	http://dx.doi.org/10.5061/dryad.2fp34
GH_37H_080318	Serological analyses	GH_C054	Eidolon data 2007_2014_Openaccess.csv	Dryad Digital Repository	doi:10.5061/dryad.2fp34	http://dx.doi.org/10.5061/dryad.2fp34
GH_37H_080318	Serological analyses	GH_C055	Eidolon data 2007_2014_Openaccess.csv	Dryad Digital Repository	doi:10.5061/dryad.2fp34	http://dx.doi.org/10.5061/dryad.2fp34
GH_37H_080318	Serological analyses	GH_C056	Eidolon data 2007_2014_Openaccess.csv	Dryad Digital Repository	doi:10.5061/dryad.2fp34	http://dx.doi.org/10.5061/dryad.2fp34
GH_37H_080318	Serological analyses	GH_C057	Eidolon data 2007_2014_Openaccess.csv	Dryad Digital Repository	doi:10.5061/dryad.2fp34	http://dx.doi.org/10.5061/dryad.2fp34
GH_37H_080318	Serological analyses	GH_C058	Eidolon data 2007_2014_Openaccess.csv	Dryad Digital Repository	doi:10.5061/dryad.2fp34	http://dx.doi.org/10.5061/dryad.2fp34
GH_37H_080318	Serological analyses	GH_C059	Eidolon data 2007_2014_Openaccess.csv	Dryad Digital Repository	doi:10.5061/dryad.2fp34	http://dx.doi.org/10.5061/dryad.2fp34
GH_37H_080318	Serological analyses	GH_C006	Eidolon data 2007_2014_Openaccess.csv	Dryad Digital Repository	doi:10.5061/dryad.2fp34	http://dx.doi.org/10.5061/dryad.2fp34
GH_37H_080318	Serological analyses	GH_C060	Eidolon data 2007_2014_Openaccess.csv	Dryad Digital Repository	doi:10.5061/dryad.2fp34	http://dx.doi.org/10.5061/dryad.2fp34
GH_37H_080318	Serological analyses	GH_C061	Eidolon data 2007_2014_Openaccess.csv	Dryad Digital Repository	doi:10.5061/dryad.2fp34	http://dx.doi.org/10.5061/dryad.2fp34
GH_37H_080318	Serological analyses	GH_C062	Eidolon data 2007_2014_Openaccess.csv	Dryad Digital Repository	doi:10.5061/dryad.2fp34	http://dx.doi.org/10.5061/dryad.2fp34
GH_37H_080318	Serological analyses	GH_C063	Eidolon data 2007_2014_Openaccess.csv	Dryad Digital Repository	doi:10.5061/dryad.2fp34	http://dx.doi.org/10.5061/dryad.2fp34
GH_37H_080318	Serological analyses	GH_C064	Eidolon data 2007_2014_Openaccess.csv	Dryad Digital Repository	doi:10.5061/dryad.2fp34	http://dx.doi.org/10.5061/dryad.2fp34
GH_37H_080318	Serological analyses	GH_C065	Eidolon data 2007_2014_Openaccess.csv	Dryad Digital Repository	doi:10.5061/dryad.2fp34	http://dx.doi.org/10.5061/dryad.2fp34
GH_37H_080318	Serological analyses	GH_C066	Eidolon data 2007_2014_Openaccess.csv	Dryad Digital Repository	doi:10.5061/dryad.2fp34	http://dx.doi.org/10.5061/dryad.2fp34
GH_37H_080318	Serological analyses	GH_C067	Eidolon data 2007_2014_Openaccess.csv	Dryad Digital Repository	doi:10.5061/dryad.2fp34	http://dx.doi.org/10.5061/dryad.2fp34
GH_37H_080318	Serological analyses	GH_C068	Eidolon data 2007_2014_Openaccess.csv	Dryad Digital Repository	doi:10.5061/dryad.2fp34	http://dx.doi.org/10.5061/dryad.2fp34
GH_37H_080318	Serological analyses	GH_C069	Eidolon data 2007_2014_Openaccess.csv	Dryad Digital Repository	doi:10.5061/dryad.2fp34	http://dx.doi.org/10.5061/dryad.2fp34
GH_37H_080318	Serological analyses	GH_C007	Eidolon data 2007_2014_Openaccess.csv	Dryad Digital Repository	doi:10.5061/dryad.2fp34	http://dx.doi.org/10.5061/dryad.2fp34
GH_37H_080318	Serological analyses	GH_C070	Eidolon data 2007_2014_Openaccess.csv	Dryad Digital Repository	doi:10.5061/dryad.2fp34	http://dx.doi.org/10.5061/dryad.2fp34
GH_37H_080318	Serological analyses	GH_C071	Eidolon data 2007_2014_Openaccess.csv	Dryad Digital Repository	doi:10.5061/dryad.2fp34	http://dx.doi.org/10.5061/dryad.2fp34
GH_37H_080318	Serological analyses	GH_C072	Eidolon data 2007_2014_Openaccess.csv	Dryad Digital Repository	doi:10.5061/dryad.2fp34	http://dx.doi.org/10.5061/dryad.2fp34
GH_37H_080318	Serological analyses	GH_C073	Eidolon data 2007_2014_Openaccess.csv	Dryad Digital Repository	doi:10.5061/dryad.2fp34	http://dx.doi.org/10.5061/dryad.2fp34
GH_37H_080318	Serological analyses	GH_C008	Eidolon data 2007_2014_Openaccess.csv	Dryad Digital Repository	doi:10.5061/dryad.2fp34	http://dx.doi.org/10.5061/dryad.2fp34
GH_37H_080318	Serological analyses	GH_C009	Eidolon data 2007_2014_Openaccess.csv	Dryad Digital Repository	doi:10.5061/dryad.2fp34	http://dx.doi.org/10.5061/dryad.2fp34
GH_37H_080318	Serological analyses	GH_E059	Eidolon data 2007_2014_Openaccess.csv	Dryad Digital Repository	doi:10.5061/dryad.2fp34	http://dx.doi.org/10.5061/dryad.2fp34
GH_37H_080319	Serological analyses	GH_C076	Eidolon data 2007_2014_Openaccess.csv	Dryad Digital Repository	doi:10.5061/dryad.2fp34	http://dx.doi.org/10.5061/dryad.2fp34
GH_37H_080319	Serological analyses	GH_C077	Eidolon data 2007_2014_Openaccess.csv	Dryad Digital Repository	doi:10.5061/dryad.2fp34	http://dx.doi.org/10.5061/dryad.2fp34
GH_37H_080319	Serological analyses	GH_C078	Eidolon data 2007_2014_Openaccess.csv	Dryad Digital Repository	doi:10.5061/dryad.2fp34	http://dx.doi.org/10.5061/dryad.2fp34
GH_37H_080319	Serological analyses	GH_C079	Eidolon data 2007_2014_Openaccess.csv	Dryad Digital Repository	doi:10.5061/dryad.2fp34	http://dx.doi.org/10.5061/dryad.2fp34
GH_37H_080319	Serological analyses	GH_C081	Eidolon data 2007_2014_Openaccess.csv	Dryad Digital Repository	doi:10.5061/dryad.2fp34	http://dx.doi.org/10.5061/dryad.2fp34
GH_37H_080319	Serological analyses	GH_C082	Eidolon data 2007_2014_Openaccess.csv	Dryad Digital Repository	doi:10.5061/dryad.2fp34	http://dx.doi.org/10.5061/dryad.2fp34
GH_37H_080319	Serological analyses	GH_C083	Eidolon data 2007_2014_Openaccess.csv	Dryad Digital Repository	doi:10.5061/dryad.2fp34	http://dx.doi.org/10.5061/dryad.2fp34
GH_37H_080319	Serological analyses	GH_C084	Eidolon data 2007_2014_Openaccess.csv	Dryad Digital Repository	doi:10.5061/dryad.2fp34	http://dx.doi.org/10.5061/dryad.2fp34
GH_37H_080319	Serological analyses	GH_C085	Eidolon data 2007_2014_Openaccess.csv	Dryad Digital Repository	doi:10.5061/dryad.2fp34	http://dx.doi.org/10.5061/dryad.2fp34
GH_37H_080319	Serological analyses	GH_C086	Eidolon data 2007_2014_Openaccess.csv	Dryad Digital Repository	doi:10.5061/dryad.2fp34	http://dx.doi.org/10.5061/dryad.2fp34
GH_37H_080319	Serological analyses	GH_C087	Eidolon data 2007_2014_Openaccess.csv	Dryad Digital Repository	doi:10.5061/dryad.2fp34	http://dx.doi.org/10.5061/dryad.2fp34
GH_37H_080319	Serological analyses	GH_C088	Eidolon data 2007_2014_Openaccess.csv	Dryad Digital Repository	doi:10.5061/dryad.2fp34	http://dx.doi.org/10.5061/dryad.2fp34
GH_37H_080319	Serological analyses	GH_C089	Eidolon data 2007_2014_Openaccess.csv	Dryad Digital Repository	doi:10.5061/dryad.2fp34	http://dx.doi.org/10.5061/dryad.2fp34
GH_37H_080319	Serological analyses	GH_E063	Eidolon data 2007_2014_Openaccess.csv	Dryad Digital Repository	doi:10.5061/dryad.2fp34	http://dx.doi.org/10.5061/dryad.2fp34
GH_KUZ_080405	Serological analyses	GH_D001	Eidolon data 2007_2014_Openaccess.csv	Dryad Digital Repository	doi:10.5061/dryad.2fp34	http://dx.doi.org/10.5061/dryad.2fp34
GH_KUZ_080405	Serological analyses	GH_D003	Eidolon data 2007_2014_Openaccess.csv	Dryad Digital Repository	doi:10.5061/dryad.2fp34	http://dx.doi.org/10.5061/dryad.2fp34
GH_KUZ_080405	Serological analyses	GH_D004	Eidolon data 2007_2014_Openaccess.csv	Dryad Digital Repository	doi:10.5061/dryad.2fp34	http://dx.doi.org/10.5061/dryad.2fp34
GH_KUZ_080405	Serological analyses	GH_D005	Eidolon data 2007_2014_Openaccess.csv	Dryad Digital Repository	doi:10.5061/dryad.2fp34	http://dx.doi.org/10.5061/dryad.2fp34
GH_KUZ_080405	Serological analyses	GH_D006	Eidolon data 2007_2014_Openaccess.csv	Dryad Digital Repository	doi:10.5061/dryad.2fp34	http://dx.doi.org/10.5061/dryad.2fp34
GH_KUZ_080405	Serological analyses	GH_D007	Eidolon data 2007_2014_Openaccess.csv	Dryad Digital Repository	doi:10.5061/dryad.2fp34	http://dx.doi.org/10.5061/dryad.2fp34
GH_KUZ_080405	Serological analyses	GH_D008	Eidolon data 2007_2014_Openaccess.csv	Dryad Digital Repository	doi:10.5061/dryad.2fp34	http://dx.doi.org/10.5061/dryad.2fp34
GH_KUZ_080405	Serological analyses	GH_D009	Eidolon data 2007_2014_Openaccess.csv	Dryad Digital Repository	doi:10.5061/dryad.2fp34	http://dx.doi.org/10.5061/dryad.2fp34
GH_KUZ_080405	Serological analyses	GH_E065	Eidolon data 2007_2014_Openaccess.csv	Dryad Digital Repository	doi:10.5061/dryad.2fp34	http://dx.doi.org/10.5061/dryad.2fp34
GH_TSG_080406	Serological analyses	GH_F010	Eidolon data 2007_2014_Openaccess.csv	Dryad Digital Repository	doi:10.5061/dryad.2fp34	http://dx.doi.org/10.5061/dryad.2fp34
GH_TSG_080406	Serological analyses	GH_F011	Eidolon data 2007_2014_Openaccess.csv	Dryad Digital Repository	doi:10.5061/dryad.2fp34	http://dx.doi.org/10.5061/dryad.2fp34
GH_TSG_080406	Serological analyses	GH_F013	Eidolon data 2007_2014_Openaccess.csv	Dryad Digital Repository	doi:10.5061/dryad.2fp34	http://dx.doi.org/10.5061/dryad.2fp34
GH_TSG_080406	Serological analyses	GH_F014	Eidolon data 2007_2014_Openaccess.csv	Dryad Digital Repository	doi:10.5061/dryad.2fp34	http://dx.doi.org/10.5061/dryad.2fp34
GH_TSG_080406	Serological analyses	GH_F015	Eidolon data 2007_2014_Openaccess.csv	Dryad Digital Repository	doi:10.5061/dryad.2fp34	http://dx.doi.org/10.5061/dryad.2fp34
GH_TSG_080406	Serological analyses	GH_F016	Eidolon data 2007_2014_Openaccess.csv	Dryad Digital Repository	doi:10.5061/dryad.2fp34	http://dx.doi.org/10.5061/dryad.2fp34
GH_TSG_080406	Serological analyses	GH_F017	Eidolon data 2007_2014_Openaccess.csv	Dryad Digital Repository	doi:10.5061/dryad.2fp34	http://dx.doi.org/10.5061/dryad.2fp34
GH_TSG_080406	Serological analyses	GH_F018	Eidolon data 2007_2014_Openaccess.csv	Dryad Digital Repository	doi:10.5061/dryad.2fp34	http://dx.doi.org/10.5061/dryad.2fp34
GH_TSG_080406	Serological analyses	GH_F019	Eidolon data 2007_2014_Openaccess.csv	Dryad Digital Repository	doi:10.5061/dryad.2fp34	http://dx.doi.org/10.5061/dryad.2fp34
GH_TSG_080406	Serological analyses	GH_F020	Eidolon data 2007_2014_Openaccess.csv	Dryad Digital Repository	doi:10.5061/dryad.2fp34	http://dx.doi.org/10.5061/dryad.2fp34
GH_TSG_080406	Serological analyses	GH_F021	Eidolon data 2007_2014_Openaccess.csv	Dryad Digital Repository	doi:10.5061/dryad.2fp34	http://dx.doi.org/10.5061/dryad.2fp34
GH_TSG_080406	Serological analyses	GH_F022	Eidolon data 2007_2014_Openaccess.csv	Dryad Digital Repository	doi:10.5061/dryad.2fp34	http://dx.doi.org/10.5061/dryad.2fp34
GH_TSG_080406	Serological analyses	GH_F023	Eidolon data 2007_2014_Openaccess.csv	Dryad Digital Repository	doi:10.5061/dryad.2fp34	http://dx.doi.org/10.5061/dryad.2fp34
GH_TSG_080406	Serological analyses	GH_F024	Eidolon data 2007_2014_Openaccess.csv	Dryad Digital Repository	doi:10.5061/dryad.2fp34	http://dx.doi.org/10.5061/dryad.2fp34
GH_TSG_080406	Serological analyses	GH_F025	Eidolon data 2007_2014_Openaccess.csv	Dryad Digital Repository	doi:10.5061/dryad.2fp34	http://dx.doi.org/10.5061/dryad.2fp34
GH_TSG_080406	Serological analyses	GH_F004	Eidolon data 2007_2014_Openaccess.csv	Dryad Digital Repository	doi:10.5061/dryad.2fp34	http://dx.doi.org/10.5061/dryad.2fp34
GH_TSG_080406	Serological analyses	GH_F005	Eidolon data 2007_2014_Openaccess.csv	Dryad Digital Repository	doi:10.5061/dryad.2fp34	http://dx.doi.org/10.5061/dryad.2fp34
GH_TSG_080406	Serological analyses	GH_F006	Eidolon data 2007_2014_Openaccess.csv	Dryad Digital Repository	doi:10.5061/dryad.2fp34	http://dx.doi.org/10.5061/dryad.2fp34
GH_TSG_080406	Serological analyses	GH_F007	Eidolon data 2007_2014_Openaccess.csv	Dryad Digital Repository	doi:10.5061/dryad.2fp34	http://dx.doi.org/10.5061/dryad.2fp34
GH_TSG_080406	Serological analyses	GH_F008	Eidolon data 2007_2014_Openaccess.csv	Dryad Digital Repository	doi:10.5061/dryad.2fp34	http://dx.doi.org/10.5061/dryad.2fp34
GH_TSG_080406	Serological analyses	GH_F009	Eidolon data 2007_2014_Openaccess.csv	Dryad Digital Repository	doi:10.5061/dryad.2fp34	http://dx.doi.org/10.5061/dryad.2fp34
DR_KIS_080702	Serological analyses	DR_118	Eidolon data 2007_2014_Openaccess.csv	Dryad Digital Repository	doi:10.5061/dryad.2fp34	http://dx.doi.org/10.5061/dryad.2fp34
DR_KIS_080702	Serological analyses	DR_121	Eidolon data 2007_2014_Openaccess.csv	Dryad Digital Repository	doi:10.5061/dryad.2fp34	http://dx.doi.org/10.5061/dryad.2fp34
DR_KIS_080702	Serological analyses	DR_123	Eidolon data 2007_2014_Openaccess.csv	Dryad Digital Repository	doi:10.5061/dryad.2fp34	http://dx.doi.org/10.5061/dryad.2fp34
DR_KIS_080702	Serological analyses	DR_125	Eidolon data 2007_2014_Openaccess.csv	Dryad Digital Repository	doi:10.5061/dryad.2fp34	http://dx.doi.org/10.5061/dryad.2fp34
DR_KIS_080702	Serological analyses	DR_126	Eidolon data 2007_2014_Openaccess.csv	Dryad Digital Repository	doi:10.5061/dryad.2fp34	http://dx.doi.org/10.5061/dryad.2fp34
DR_KIS_080702	Serological analyses	DR_127	Eidolon data 2007_2014_Openaccess.csv	Dryad Digital Repository	doi:10.5061/dryad.2fp34	http://dx.doi.org/10.5061/dryad.2fp34
DR_KIS_080702	Serological analyses	DR_128	Eidolon data 2007_2014_Openaccess.csv	Dryad Digital Repository	doi:10.5061/dryad.2fp34	http://dx.doi.org/10.5061/dryad.2fp34
DR_KIS_080702	Serological analyses	DR_129	Eidolon data 2007_2014_Openaccess.csv	Dryad Digital Repository	doi:10.5061/dryad.2fp34	http://dx.doi.org/10.5061/dryad.2fp34
DR_KIS_080719	Serological analyses	DR_133	Eidolon data 2007_2014_Openaccess.csv	Dryad Digital Repository	doi:10.5061/dryad.2fp34	http://dx.doi.org/10.5061/dryad.2fp34
DR_KIS_080719	Serological analyses	DR_134	Eidolon data 2007_2014_Openaccess.csv	Dryad Digital Repository	doi:10.5061/dryad.2fp34	http://dx.doi.org/10.5061/dryad.2fp34
DR_KIS_080719	Serological analyses	DR_135	Eidolon data 2007_2014_Openaccess.csv	Dryad Digital Repository	doi:10.5061/dryad.2fp34	http://dx.doi.org/10.5061/dryad.2fp34
DR_KIS_080719	Serological analyses	DR_136	Eidolon data 2007_2014_Openaccess.csv	Dryad Digital Repository	doi:10.5061/dryad.2fp34	http://dx.doi.org/10.5061/dryad.2fp34
DR_KIS_080719	Serological analyses	DR_137	Eidolon data 2007_2014_Openaccess.csv	Dryad Digital Repository	doi:10.5061/dryad.2fp34	http://dx.doi.org/10.5061/dryad.2fp34
GH_37H_081126	Serological analyses	GH_G001	Eidolon data 2007_2014_Openaccess.csv	Dryad Digital Repository	doi:10.5061/dryad.2fp34	http://dx.doi.org/10.5061/dryad.2fp34
GH_37H_081126	Serological analyses	GH_G010	Eidolon data 2007_2014_Openaccess.csv	Dryad Digital Repository	doi:10.5061/dryad.2fp34	http://dx.doi.org/10.5061/dryad.2fp34
GH_37H_081126	Serological analyses	GH_G011	Eidolon data 2007_2014_Openaccess.csv	Dryad Digital Repository	doi:10.5061/dryad.2fp34	http://dx.doi.org/10.5061/dryad.2fp34
GH_37H_081126	Serological analyses	GH_G012	Eidolon data 2007_2014_Openaccess.csv	Dryad Digital Repository	doi:10.5061/dryad.2fp34	http://dx.doi.org/10.5061/dryad.2fp34
GH_37H_081126	Serological analyses	GH_G013	Eidolon data 2007_2014_Openaccess.csv	Dryad Digital Repository	doi:10.5061/dryad.2fp34	http://dx.doi.org/10.5061/dryad.2fp34
GH_37H_081126	Serological analyses	GH_G014	Eidolon data 2007_2014_Openaccess.csv	Dryad Digital Repository	doi:10.5061/dryad.2fp34	http://dx.doi.org/10.5061/dryad.2fp34
GH_37H_081126	Serological analyses	GH_G015	Eidolon data 2007_2014_Openaccess.csv	Dryad Digital Repository	doi:10.5061/dryad.2fp34	http://dx.doi.org/10.5061/dryad.2fp34
GH_37H_081126	Serological analyses	GH_G016	Eidolon data 2007_2014_Openaccess.csv	Dryad Digital Repository	doi:10.5061/dryad.2fp34	http://dx.doi.org/10.5061/dryad.2fp34
GH_37H_081126	Serological analyses	GH_G017	Eidolon data 2007_2014_Openaccess.csv	Dryad Digital Repository	doi:10.5061/dryad.2fp34	http://dx.doi.org/10.5061/dryad.2fp34
GH_37H_081126	Serological analyses	GH_G018	Eidolon data 2007_2014_Openaccess.csv	Dryad Digital Repository	doi:10.5061/dryad.2fp34	http://dx.doi.org/10.5061/dryad.2fp34
GH_37H_081126	Serological analyses	GH_G019	Eidolon data 2007_2014_Openaccess.csv	Dryad Digital Repository	doi:10.5061/dryad.2fp34	http://dx.doi.org/10.5061/dryad.2fp34
GH_37H_081126	Serological analyses	GH_G002	Eidolon data 2007_2014_Openaccess.csv	Dryad Digital Repository	doi:10.5061/dryad.2fp34	http://dx.doi.org/10.5061/dryad.2fp34
GH_37H_081126	Serological analyses	GH_G020	Eidolon data 2007_2014_Openaccess.csv	Dryad Digital Repository	doi:10.5061/dryad.2fp34	http://dx.doi.org/10.5061/dryad.2fp34
GH_37H_081126	Serological analyses	GH_G021	Eidolon data 2007_2014_Openaccess.csv	Dryad Digital Repository	doi:10.5061/dryad.2fp34	http://dx.doi.org/10.5061/dryad.2fp34
GH_37H_081126	Serological analyses	GH_G022	Eidolon data 2007_2014_Openaccess.csv	Dryad Digital Repository	doi:10.5061/dryad.2fp34	http://dx.doi.org/10.5061/dryad.2fp34
GH_37H_081126	Serological analyses	GH_G023	Eidolon data 2007_2014_Openaccess.csv	Dryad Digital Repository	doi:10.5061/dryad.2fp34	http://dx.doi.org/10.5061/dryad.2fp34
GH_37H_081126	Serological analyses	GH_G024	Eidolon data 2007_2014_Openaccess.csv	Dryad Digital Repository	doi:10.5061/dryad.2fp34	http://dx.doi.org/10.5061/dryad.2fp34
GH_37H_081126	Serological analyses	GH_G025	Eidolon data 2007_2014_Openaccess.csv	Dryad Digital Repository	doi:10.5061/dryad.2fp34	http://dx.doi.org/10.5061/dryad.2fp34
GH_37H_081126	Serological analyses	GH_G026	Eidolon data 2007_2014_Openaccess.csv	Dryad Digital Repository	doi:10.5061/dryad.2fp34	http://dx.doi.org/10.5061/dryad.2fp34
GH_37H_081126	Serological analyses	GH_G027	Eidolon data 2007_2014_Openaccess.csv	Dryad Digital Repository	doi:10.5061/dryad.2fp34	http://dx.doi.org/10.5061/dryad.2fp34
GH_37H_081126	Serological analyses	GH_G028	Eidolon data 2007_2014_Openaccess.csv	Dryad Digital Repository	doi:10.5061/dryad.2fp34	http://dx.doi.org/10.5061/dryad.2fp34
GH_37H_081126	Serological analyses	GH_G029	Eidolon data 2007_2014_Openaccess.csv	Dryad Digital Repository	doi:10.5061/dryad.2fp34	http://dx.doi.org/10.5061/dryad.2fp34
GH_37H_081126	Serological analyses	GH_G003	Eidolon data 2007_2014_Openaccess.csv	Dryad Digital Repository	doi:10.5061/dryad.2fp34	http://dx.doi.org/10.5061/dryad.2fp34
GH_37H_081126	Serological analyses	GH_G004	Eidolon data 2007_2014_Openaccess.csv	Dryad Digital Repository	doi:10.5061/dryad.2fp34	http://dx.doi.org/10.5061/dryad.2fp34
GH_37H_081126	Serological analyses	GH_G005	Eidolon data 2007_2014_Openaccess.csv	Dryad Digital Repository	doi:10.5061/dryad.2fp34	http://dx.doi.org/10.5061/dryad.2fp34
GH_37H_081126	Serological analyses	GH_G006	Eidolon data 2007_2014_Openaccess.csv	Dryad Digital Repository	doi:10.5061/dryad.2fp34	http://dx.doi.org/10.5061/dryad.2fp34
GH_37H_081126	Serological analyses	GH_G007	Eidolon data 2007_2014_Openaccess.csv	Dryad Digital Repository	doi:10.5061/dryad.2fp34	http://dx.doi.org/10.5061/dryad.2fp34
GH_37H_081126	Serological analyses	GH_G008	Eidolon data 2007_2014_Openaccess.csv	Dryad Digital Repository	doi:10.5061/dryad.2fp34	http://dx.doi.org/10.5061/dryad.2fp34
GH_37H_081126	Serological analyses	GH_G009	Eidolon data 2007_2014_Openaccess.csv	Dryad Digital Repository	doi:10.5061/dryad.2fp34	http://dx.doi.org/10.5061/dryad.2fp34
GH_37H_081127	Serological analyses	GH_G030	Eidolon data 2007_2014_Openaccess.csv	Dryad Digital Repository	doi:10.5061/dryad.2fp34	http://dx.doi.org/10.5061/dryad.2fp34
GH_37H_081127	Serological analyses	GH_G031	Eidolon data 2007_2014_Openaccess.csv	Dryad Digital Repository	doi:10.5061/dryad.2fp34	http://dx.doi.org/10.5061/dryad.2fp34
GH_37H_081127	Serological analyses	GH_G032	Eidolon data 2007_2014_Openaccess.csv	Dryad Digital Repository	doi:10.5061/dryad.2fp34	http://dx.doi.org/10.5061/dryad.2fp34
GH_37H_081127	Serological analyses	GH_G033	Eidolon data 2007_2014_Openaccess.csv	Dryad Digital Repository	doi:10.5061/dryad.2fp34	http://dx.doi.org/10.5061/dryad.2fp34
GH_37H_081127	Serological analyses	GH_G034	Eidolon data 2007_2014_Openaccess.csv	Dryad Digital Repository	doi:10.5061/dryad.2fp34	http://dx.doi.org/10.5061/dryad.2fp34
GH_37H_081127	Serological analyses	GH_G035	Eidolon data 2007_2014_Openaccess.csv	Dryad Digital Repository	doi:10.5061/dryad.2fp34	http://dx.doi.org/10.5061/dryad.2fp34
GH_37H_081127	Serological analyses	GH_G036	Eidolon data 2007_2014_Openaccess.csv	Dryad Digital Repository	doi:10.5061/dryad.2fp34	http://dx.doi.org/10.5061/dryad.2fp34
GH_37H_081127	Serological analyses	GH_G037	Eidolon data 2007_2014_Openaccess.csv	Dryad Digital Repository	doi:10.5061/dryad.2fp34	http://dx.doi.org/10.5061/dryad.2fp34
GH_37H_081127	Serological analyses	GH_G038	Eidolon data 2007_2014_Openaccess.csv	Dryad Digital Repository	doi:10.5061/dryad.2fp34	http://dx.doi.org/10.5061/dryad.2fp34
GH_37H_081127	Serological analyses	GH_G039	Eidolon data 2007_2014_Openaccess.csv	Dryad Digital Repository	doi:10.5061/dryad.2fp34	http://dx.doi.org/10.5061/dryad.2fp34
GH_37H_081127	Serological analyses	GH_G040	Eidolon data 2007_2014_Openaccess.csv	Dryad Digital Repository	doi:10.5061/dryad.2fp34	http://dx.doi.org/10.5061/dryad.2fp34
GH_37H_081127	Serological analyses	GH_G041	Eidolon data 2007_2014_Openaccess.csv	Dryad Digital Repository	doi:10.5061/dryad.2fp34	http://dx.doi.org/10.5061/dryad.2fp34
GH_37H_081127	Serological analyses	GH_G042	Eidolon data 2007_2014_Openaccess.csv	Dryad Digital Repository	doi:10.5061/dryad.2fp34	http://dx.doi.org/10.5061/dryad.2fp34
GH_37H_081127	Serological analyses	GH_G043	Eidolon data 2007_2014_Openaccess.csv	Dryad Digital Repository	doi:10.5061/dryad.2fp34	http://dx.doi.org/10.5061/dryad.2fp34
GH_37H_081127	Serological analyses	GH_G044	Eidolon data 2007_2014_Openaccess.csv	Dryad Digital Repository	doi:10.5061/dryad.2fp34	http://dx.doi.org/10.5061/dryad.2fp34
GH_37H_081127	Serological analyses	GH_G045	Eidolon data 2007_2014_Openaccess.csv	Dryad Digital Repository	doi:10.5061/dryad.2fp34	http://dx.doi.org/10.5061/dryad.2fp34
GH_37H_081127	Serological analyses	GH_G046	Eidolon data 2007_2014_Openaccess.csv	Dryad Digital Repository	doi:10.5061/dryad.2fp34	http://dx.doi.org/10.5061/dryad.2fp34
GH_37H_081127	Serological analyses	GH_G047	Eidolon data 2007_2014_Openaccess.csv	Dryad Digital Repository	doi:10.5061/dryad.2fp34	http://dx.doi.org/10.5061/dryad.2fp34
GH_37H_081127	Serological analyses	GH_G048	Eidolon data 2007_2014_Openaccess.csv	Dryad Digital Repository	doi:10.5061/dryad.2fp34	http://dx.doi.org/10.5061/dryad.2fp34
GH_37H_081127	Serological analyses	GH_G049	Eidolon data 2007_2014_Openaccess.csv	Dryad Digital Repository	doi:10.5061/dryad.2fp34	http://dx.doi.org/10.5061/dryad.2fp34
GH_37H_081127	Serological analyses	GH_G050	Eidolon data 2007_2014_Openaccess.csv	Dryad Digital Repository	doi:10.5061/dryad.2fp34	http://dx.doi.org/10.5061/dryad.2fp34
GH_37H_081127	Serological analyses	GH_G051	Eidolon data 2007_2014_Openaccess.csv	Dryad Digital Repository	doi:10.5061/dryad.2fp34	http://dx.doi.org/10.5061/dryad.2fp34
GH_37H_081127	Serological analyses	GH_G052	Eidolon data 2007_2014_Openaccess.csv	Dryad Digital Repository	doi:10.5061/dryad.2fp34	http://dx.doi.org/10.5061/dryad.2fp34
GH_37H_081127	Serological analyses	GH_G053	Eidolon data 2007_2014_Openaccess.csv	Dryad Digital Repository	doi:10.5061/dryad.2fp34	http://dx.doi.org/10.5061/dryad.2fp34
GH_37H_081127	Serological analyses	GH_G054	Eidolon data 2007_2014_Openaccess.csv	Dryad Digital Repository	doi:10.5061/dryad.2fp34	http://dx.doi.org/10.5061/dryad.2fp34
GH_37H_081127	Serological analyses	GH_G055	Eidolon data 2007_2014_Openaccess.csv	Dryad Digital Repository	doi:10.5061/dryad.2fp34	http://dx.doi.org/10.5061/dryad.2fp34
GH_37H_081127	Serological analyses	GH_G056	Eidolon data 2007_2014_Openaccess.csv	Dryad Digital Repository	doi:10.5061/dryad.2fp34	http://dx.doi.org/10.5061/dryad.2fp34
GH_37H_081127	Serological analyses	GH_G057	Eidolon data 2007_2014_Openaccess.csv	Dryad Digital Repository	doi:10.5061/dryad.2fp34	http://dx.doi.org/10.5061/dryad.2fp34
GH_37H_081127	Serological analyses	GH_G058	Eidolon data 2007_2014_Openaccess.csv	Dryad Digital Repository	doi:10.5061/dryad.2fp34	http://dx.doi.org/10.5061/dryad.2fp34
GH_37H_081127	Serological analyses	GH_G059	Eidolon data 2007_2014_Openaccess.csv	Dryad Digital Repository	doi:10.5061/dryad.2fp34	http://dx.doi.org/10.5061/dryad.2fp34
GH_37H_081127	Serological analyses	GH_G060	Eidolon data 2007_2014_Openaccess.csv	Dryad Digital Repository	doi:10.5061/dryad.2fp34	http://dx.doi.org/10.5061/dryad.2fp34
GH_37H_081127	Serological analyses	GH_G061	Eidolon data 2007_2014_Openaccess.csv	Dryad Digital Repository	doi:10.5061/dryad.2fp34	http://dx.doi.org/10.5061/dryad.2fp34
GH_37H_081127	Serological analyses	GH_G062	Eidolon data 2007_2014_Openaccess.csv	Dryad Digital Repository	doi:10.5061/dryad.2fp34	http://dx.doi.org/10.5061/dryad.2fp34
GH_37H_081127	Serological analyses	GH_G063	Eidolon data 2007_2014_Openaccess.csv	Dryad Digital Repository	doi:10.5061/dryad.2fp34	http://dx.doi.org/10.5061/dryad.2fp34
GH_37H_081127	Serological analyses	GH_G064	Eidolon data 2007_2014_Openaccess.csv	Dryad Digital Repository	doi:10.5061/dryad.2fp34	http://dx.doi.org/10.5061/dryad.2fp34
GH_37H_081127	Serological analyses	GH_G065	Eidolon data 2007_2014_Openaccess.csv	Dryad Digital Repository	doi:10.5061/dryad.2fp34	http://dx.doi.org/10.5061/dryad.2fp34
GH_37H_081127	Serological analyses	GH_G066	Eidolon data 2007_2014_Openaccess.csv	Dryad Digital Repository	doi:10.5061/dryad.2fp34	http://dx.doi.org/10.5061/dryad.2fp34
GH_37H_081127	Serological analyses	GH_G067	Eidolon data 2007_2014_Openaccess.csv	Dryad Digital Repository	doi:10.5061/dryad.2fp34	http://dx.doi.org/10.5061/dryad.2fp34
GH_37H_081127	Serological analyses	GH_G068	Eidolon data 2007_2014_Openaccess.csv	Dryad Digital Repository	doi:10.5061/dryad.2fp34	http://dx.doi.org/10.5061/dryad.2fp34
GH_37H_081127	Serological analyses	GH_G069	Eidolon data 2007_2014_Openaccess.csv	Dryad Digital Repository	doi:10.5061/dryad.2fp34	http://dx.doi.org/10.5061/dryad.2fp34
GH_37H_081127	Serological analyses	GH_G070	Eidolon data 2007_2014_Openaccess.csv	Dryad Digital Repository	doi:10.5061/dryad.2fp34	http://dx.doi.org/10.5061/dryad.2fp34
GH_37H_081127	Serological analyses	GH_G071	Eidolon data 2007_2014_Openaccess.csv	Dryad Digital Repository	doi:10.5061/dryad.2fp34	http://dx.doi.org/10.5061/dryad.2fp34
GH_37H_081127	Serological analyses	GH_G072	Eidolon data 2007_2014_Openaccess.csv	Dryad Digital Repository	doi:10.5061/dryad.2fp34	http://dx.doi.org/10.5061/dryad.2fp34
GH_37H_081127	Serological analyses	GH_G073	Eidolon data 2007_2014_Openaccess.csv	Dryad Digital Repository	doi:10.5061/dryad.2fp34	http://dx.doi.org/10.5061/dryad.2fp34
GH_37H_081127	Serological analyses	GH_G074	Eidolon data 2007_2014_Openaccess.csv	Dryad Digital Repository	doi:10.5061/dryad.2fp34	http://dx.doi.org/10.5061/dryad.2fp34
GH_37H_081127	Serological analyses	GH_G075	Eidolon data 2007_2014_Openaccess.csv	Dryad Digital Repository	doi:10.5061/dryad.2fp34	http://dx.doi.org/10.5061/dryad.2fp34
GH_37H_081127	Serological analyses	GH_G076	Eidolon data 2007_2014_Openaccess.csv	Dryad Digital Repository	doi:10.5061/dryad.2fp34	http://dx.doi.org/10.5061/dryad.2fp34
GH_37H_081127	Serological analyses	GH_G077	Eidolon data 2007_2014_Openaccess.csv	Dryad Digital Repository	doi:10.5061/dryad.2fp34	http://dx.doi.org/10.5061/dryad.2fp34
ZA_KH2_081127	Serological analyses	ZA_004	Eidolon data 2007_2014_Openaccess.csv	Dryad Digital Repository	doi:10.5061/dryad.2fp34	http://dx.doi.org/10.5061/dryad.2fp34
ZA_KH2_081127	Serological analyses	ZA_005	Eidolon data 2007_2014_Openaccess.csv	Dryad Digital Repository	doi:10.5061/dryad.2fp34	http://dx.doi.org/10.5061/dryad.2fp34
ZA_KH2_081127	Serological analyses	ZA_007	Eidolon data 2007_2014_Openaccess.csv	Dryad Digital Repository	doi:10.5061/dryad.2fp34	http://dx.doi.org/10.5061/dryad.2fp34
ZA_KH2_081127	Serological analyses	ZA_009	Eidolon data 2007_2014_Openaccess.csv	Dryad Digital Repository	doi:10.5061/dryad.2fp34	http://dx.doi.org/10.5061/dryad.2fp34
ZA_KH2_081127	Serological analyses	ZA_010	Eidolon data 2007_2014_Openaccess.csv	Dryad Digital Repository	doi:10.5061/dryad.2fp34	http://dx.doi.org/10.5061/dryad.2fp34
ZA_KH2_081127	Serological analyses	ZA_011	Eidolon data 2007_2014_Openaccess.csv	Dryad Digital Repository	doi:10.5061/dryad.2fp34	http://dx.doi.org/10.5061/dryad.2fp34
ZA_KH2_081127	Serological analyses	ZA_012	Eidolon data 2007_2014_Openaccess.csv	Dryad Digital Repository	doi:10.5061/dryad.2fp34	http://dx.doi.org/10.5061/dryad.2fp34
ZA_KH2_081127	Serological analyses	ZA_013	Eidolon data 2007_2014_Openaccess.csv	Dryad Digital Repository	doi:10.5061/dryad.2fp34	http://dx.doi.org/10.5061/dryad.2fp34
ZA_KH2_081127	Serological analyses	ZA_014	Eidolon data 2007_2014_Openaccess.csv	Dryad Digital Repository	doi:10.5061/dryad.2fp34	http://dx.doi.org/10.5061/dryad.2fp34
ZA_KH2_081127	Serological analyses	ZA_015	Eidolon data 2007_2014_Openaccess.csv	Dryad Digital Repository	doi:10.5061/dryad.2fp34	http://dx.doi.org/10.5061/dryad.2fp34
ZA_KH2_081127	Serological analyses	ZA_016	Eidolon data 2007_2014_Openaccess.csv	Dryad Digital Repository	doi:10.5061/dryad.2fp34	http://dx.doi.org/10.5061/dryad.2fp34
ZA_KH2_081127	Serological analyses	ZA_017	Eidolon data 2007_2014_Openaccess.csv	Dryad Digital Repository	doi:10.5061/dryad.2fp34	http://dx.doi.org/10.5061/dryad.2fp34
ZA_KH2_081127	Serological analyses	ZA_018	Eidolon data 2007_2014_Openaccess.csv	Dryad Digital Repository	doi:10.5061/dryad.2fp34	http://dx.doi.org/10.5061/dryad.2fp34
ZA_KH2_081127	Serological analyses	ZA_019	Eidolon data 2007_2014_Openaccess.csv	Dryad Digital Repository	doi:10.5061/dryad.2fp34	http://dx.doi.org/10.5061/dryad.2fp34
ZA_KH2_081127	Serological analyses	ZA_020	Eidolon data 2007_2014_Openaccess.csv	Dryad Digital Repository	doi:10.5061/dryad.2fp34	http://dx.doi.org/10.5061/dryad.2fp34
ZA_KH2_081127	Serological analyses	ZA_022	Eidolon data 2007_2014_Openaccess.csv	Dryad Digital Repository	doi:10.5061/dryad.2fp34	http://dx.doi.org/10.5061/dryad.2fp34
ZA_KH2_081127	Serological analyses	ZA_024	Eidolon data 2007_2014_Openaccess.csv	Dryad Digital Repository	doi:10.5061/dryad.2fp34	http://dx.doi.org/10.5061/dryad.2fp34
ZA_KH2_081127	Serological analyses	ZA_026	Eidolon data 2007_2014_Openaccess.csv	Dryad Digital Repository	doi:10.5061/dryad.2fp34	http://dx.doi.org/10.5061/dryad.2fp34
ZA_KH2_081127	Serological analyses	ZA_027	Eidolon data 2007_2014_Openaccess.csv	Dryad Digital Repository	doi:10.5061/dryad.2fp34	http://dx.doi.org/10.5061/dryad.2fp34
ZA_KH2_081127	Serological analyses	ZA_028	Eidolon data 2007_2014_Openaccess.csv	Dryad Digital Repository	doi:10.5061/dryad.2fp34	http://dx.doi.org/10.5061/dryad.2fp34
ZA_KH2_081127	Serological analyses	ZA_029	Eidolon data 2007_2014_Openaccess.csv	Dryad Digital Repository	doi:10.5061/dryad.2fp34	http://dx.doi.org/10.5061/dryad.2fp34
GH_37H_081128	Serological analyses	GH_G100	Eidolon data 2007_2014_Openaccess.csv	Dryad Digital Repository	doi:10.5061/dryad.2fp34	http://dx.doi.org/10.5061/dryad.2fp34
GH_37H_081128	Serological analyses	GH_G101	Eidolon data 2007_2014_Openaccess.csv	Dryad Digital Repository	doi:10.5061/dryad.2fp34	http://dx.doi.org/10.5061/dryad.2fp34
GH_37H_081128	Serological analyses	GH_G102	Eidolon data 2007_2014_Openaccess.csv	Dryad Digital Repository	doi:10.5061/dryad.2fp34	http://dx.doi.org/10.5061/dryad.2fp34
GH_37H_081128	Serological analyses	GH_G103	Eidolon data 2007_2014_Openaccess.csv	Dryad Digital Repository	doi:10.5061/dryad.2fp34	http://dx.doi.org/10.5061/dryad.2fp34
GH_37H_081128	Serological analyses	GH_G104	Eidolon data 2007_2014_Openaccess.csv	Dryad Digital Repository	doi:10.5061/dryad.2fp34	http://dx.doi.org/10.5061/dryad.2fp34
GH_37H_081128	Serological analyses	GH_G105	Eidolon data 2007_2014_Openaccess.csv	Dryad Digital Repository	doi:10.5061/dryad.2fp34	http://dx.doi.org/10.5061/dryad.2fp34
GH_37H_081128	Serological analyses	GH_G106	Eidolon data 2007_2014_Openaccess.csv	Dryad Digital Repository	doi:10.5061/dryad.2fp34	http://dx.doi.org/10.5061/dryad.2fp34
GH_37H_081128	Serological analyses	GH_G107	Eidolon data 2007_2014_Openaccess.csv	Dryad Digital Repository	doi:10.5061/dryad.2fp34	http://dx.doi.org/10.5061/dryad.2fp34
GH_37H_081128	Serological analyses	GH_G108	Eidolon data 2007_2014_Openaccess.csv	Dryad Digital Repository	doi:10.5061/dryad.2fp34	http://dx.doi.org/10.5061/dryad.2fp34
GH_37H_081128	Serological analyses	GH_G109	Eidolon data 2007_2014_Openaccess.csv	Dryad Digital Repository	doi:10.5061/dryad.2fp34	http://dx.doi.org/10.5061/dryad.2fp34
GH_37H_081128	Serological analyses	GH_G110	Eidolon data 2007_2014_Openaccess.csv	Dryad Digital Repository	doi:10.5061/dryad.2fp34	http://dx.doi.org/10.5061/dryad.2fp34
GH_37H_081128	Serological analyses	GH_G111	Eidolon data 2007_2014_Openaccess.csv	Dryad Digital Repository	doi:10.5061/dryad.2fp34	http://dx.doi.org/10.5061/dryad.2fp34
GH_37H_081128	Serological analyses	GH_G112	Eidolon data 2007_2014_Openaccess.csv	Dryad Digital Repository	doi:10.5061/dryad.2fp34	http://dx.doi.org/10.5061/dryad.2fp34
GH_37H_081128	Serological analyses	GH_G113	Eidolon data 2007_2014_Openaccess.csv	Dryad Digital Repository	doi:10.5061/dryad.2fp34	http://dx.doi.org/10.5061/dryad.2fp34
GH_37H_081128	Serological analyses	GH_G078	Eidolon data 2007_2014_Openaccess.csv	Dryad Digital Repository	doi:10.5061/dryad.2fp34	http://dx.doi.org/10.5061/dryad.2fp34
GH_37H_081128	Serological analyses	GH_G079	Eidolon data 2007_2014_Openaccess.csv	Dryad Digital Repository	doi:10.5061/dryad.2fp34	http://dx.doi.org/10.5061/dryad.2fp34
GH_37H_081128	Serological analyses	GH_G080	Eidolon data 2007_2014_Openaccess.csv	Dryad Digital Repository	doi:10.5061/dryad.2fp34	http://dx.doi.org/10.5061/dryad.2fp34
GH_37H_081128	Serological analyses	GH_G081	Eidolon data 2007_2014_Openaccess.csv	Dryad Digital Repository	doi:10.5061/dryad.2fp34	http://dx.doi.org/10.5061/dryad.2fp34
GH_37H_081128	Serological analyses	GH_G082	Eidolon data 2007_2014_Openaccess.csv	Dryad Digital Repository	doi:10.5061/dryad.2fp34	http://dx.doi.org/10.5061/dryad.2fp34
GH_37H_081128	Serological analyses	GH_G083	Eidolon data 2007_2014_Openaccess.csv	Dryad Digital Repository	doi:10.5061/dryad.2fp34	http://dx.doi.org/10.5061/dryad.2fp34
GH_37H_081128	Serological analyses	GH_G084	Eidolon data 2007_2014_Openaccess.csv	Dryad Digital Repository	doi:10.5061/dryad.2fp34	http://dx.doi.org/10.5061/dryad.2fp34
GH_37H_081128	Serological analyses	GH_G085	Eidolon data 2007_2014_Openaccess.csv	Dryad Digital Repository	doi:10.5061/dryad.2fp34	http://dx.doi.org/10.5061/dryad.2fp34
GH_37H_081128	Serological analyses	GH_G086	Eidolon data 2007_2014_Openaccess.csv	Dryad Digital Repository	doi:10.5061/dryad.2fp34	http://dx.doi.org/10.5061/dryad.2fp34
GH_37H_081128	Serological analyses	GH_G087	Eidolon data 2007_2014_Openaccess.csv	Dryad Digital Repository	doi:10.5061/dryad.2fp34	http://dx.doi.org/10.5061/dryad.2fp34
GH_37H_081128	Serological analyses	GH_G088	Eidolon data 2007_2014_Openaccess.csv	Dryad Digital Repository	doi:10.5061/dryad.2fp34	http://dx.doi.org/10.5061/dryad.2fp34
GH_37H_081128	Serological analyses	GH_G089	Eidolon data 2007_2014_Openaccess.csv	Dryad Digital Repository	doi:10.5061/dryad.2fp34	http://dx.doi.org/10.5061/dryad.2fp34
GH_37H_081128	Serological analyses	GH_G090	Eidolon data 2007_2014_Openaccess.csv	Dryad Digital Repository	doi:10.5061/dryad.2fp34	http://dx.doi.org/10.5061/dryad.2fp34
GH_37H_081128	Serological analyses	GH_G091	Eidolon data 2007_2014_Openaccess.csv	Dryad Digital Repository	doi:10.5061/dryad.2fp34	http://dx.doi.org/10.5061/dryad.2fp34
GH_37H_081128	Serological analyses	GH_G092	Eidolon data 2007_2014_Openaccess.csv	Dryad Digital Repository	doi:10.5061/dryad.2fp34	http://dx.doi.org/10.5061/dryad.2fp34
GH_37H_081128	Serological analyses	GH_G093	Eidolon data 2007_2014_Openaccess.csv	Dryad Digital Repository	doi:10.5061/dryad.2fp34	http://dx.doi.org/10.5061/dryad.2fp34
GH_37H_081128	Serological analyses	GH_G094	Eidolon data 2007_2014_Openaccess.csv	Dryad Digital Repository	doi:10.5061/dryad.2fp34	http://dx.doi.org/10.5061/dryad.2fp34
GH_37H_081128	Serological analyses	GH_G095	Eidolon data 2007_2014_Openaccess.csv	Dryad Digital Repository	doi:10.5061/dryad.2fp34	http://dx.doi.org/10.5061/dryad.2fp34
GH_37H_081128	Serological analyses	GH_G096	Eidolon data 2007_2014_Openaccess.csv	Dryad Digital Repository	doi:10.5061/dryad.2fp34	http://dx.doi.org/10.5061/dryad.2fp34
GH_37H_081128	Serological analyses	GH_G097	Eidolon data 2007_2014_Openaccess.csv	Dryad Digital Repository	doi:10.5061/dryad.2fp34	http://dx.doi.org/10.5061/dryad.2fp34
GH_37H_081128	Serological analyses	GH_G098	Eidolon data 2007_2014_Openaccess.csv	Dryad Digital Repository	doi:10.5061/dryad.2fp34	http://dx.doi.org/10.5061/dryad.2fp34
GH_37H_081128	Serological analyses	GH_G099	Eidolon data 2007_2014_Openaccess.csv	Dryad Digital Repository	doi:10.5061/dryad.2fp34	http://dx.doi.org/10.5061/dryad.2fp34
ZA_KFB_081129	Serological analyses	ZA_030	Eidolon data 2007_2014_Openaccess.csv	Dryad Digital Repository	doi:10.5061/dryad.2fp34	http://dx.doi.org/10.5061/dryad.2fp34
ZA_KFB_081129	Serological analyses	ZA_031	Eidolon data 2007_2014_Openaccess.csv	Dryad Digital Repository	doi:10.5061/dryad.2fp34	http://dx.doi.org/10.5061/dryad.2fp34
ZA_KFB_081129	Serological analyses	ZA_072	Eidolon data 2007_2014_Openaccess.csv	Dryad Digital Repository	doi:10.5061/dryad.2fp34	http://dx.doi.org/10.5061/dryad.2fp34
ZA_KFB_081129	Serological analyses	ZA_073	Eidolon data 2007_2014_Openaccess.csv	Dryad Digital Repository	doi:10.5061/dryad.2fp34	http://dx.doi.org/10.5061/dryad.2fp34
ZA_KFB_081129	Serological analyses	ZA_074	Eidolon data 2007_2014_Openaccess.csv	Dryad Digital Repository	doi:10.5061/dryad.2fp34	http://dx.doi.org/10.5061/dryad.2fp34
ZA_KFB_081129	Serological analyses	ZA_076	Eidolon data 2007_2014_Openaccess.csv	Dryad Digital Repository	doi:10.5061/dryad.2fp34	http://dx.doi.org/10.5061/dryad.2fp34
ZA_KFB_081129	Serological analyses	ZA_078	Eidolon data 2007_2014_Openaccess.csv	Dryad Digital Repository	doi:10.5061/dryad.2fp34	http://dx.doi.org/10.5061/dryad.2fp34
ZA_KFB_081129	Serological analyses	ZA_083	Eidolon data 2007_2014_Openaccess.csv	Dryad Digital Repository	doi:10.5061/dryad.2fp34	http://dx.doi.org/10.5061/dryad.2fp34
ZA_KFB_081129	Serological analyses	ZA_084	Eidolon data 2007_2014_Openaccess.csv	Dryad Digital Repository	doi:10.5061/dryad.2fp34	http://dx.doi.org/10.5061/dryad.2fp34
ZA_KFB_081129	Serological analyses	ZA_086	Eidolon data 2007_2014_Openaccess.csv	Dryad Digital Repository	doi:10.5061/dryad.2fp34	http://dx.doi.org/10.5061/dryad.2fp34
ZA_KFB_081129	Serological analyses	ZA_087	Eidolon data 2007_2014_Openaccess.csv	Dryad Digital Repository	doi:10.5061/dryad.2fp34	http://dx.doi.org/10.5061/dryad.2fp34
ZA_KFB_081129	Serological analyses	ZA_088	Eidolon data 2007_2014_Openaccess.csv	Dryad Digital Repository	doi:10.5061/dryad.2fp34	http://dx.doi.org/10.5061/dryad.2fp34
ZA_KFB_081129	Serological analyses	ZA_092	Eidolon data 2007_2014_Openaccess.csv	Dryad Digital Repository	doi:10.5061/dryad.2fp34	http://dx.doi.org/10.5061/dryad.2fp34
ZA_KFB_081129	Serological analyses	ZA_093	Eidolon data 2007_2014_Openaccess.csv	Dryad Digital Repository	doi:10.5061/dryad.2fp34	http://dx.doi.org/10.5061/dryad.2fp34
ZA_KFB_081129	Serological analyses	ZA_094	Eidolon data 2007_2014_Openaccess.csv	Dryad Digital Repository	doi:10.5061/dryad.2fp34	http://dx.doi.org/10.5061/dryad.2fp34
ZA_KFB_081129	Serological analyses	ZA_095	Eidolon data 2007_2014_Openaccess.csv	Dryad Digital Repository	doi:10.5061/dryad.2fp34	http://dx.doi.org/10.5061/dryad.2fp34
ZA_KFB_081129	Serological analyses	ZA_096	Eidolon data 2007_2014_Openaccess.csv	Dryad Digital Repository	doi:10.5061/dryad.2fp34	http://dx.doi.org/10.5061/dryad.2fp34
ZA_KFB_081129	Serological analyses	ZA_097	Eidolon data 2007_2014_Openaccess.csv	Dryad Digital Repository	doi:10.5061/dryad.2fp34	http://dx.doi.org/10.5061/dryad.2fp34
ZA_KFB_081129	Serological analyses	ZA_098	Eidolon data 2007_2014_Openaccess.csv	Dryad Digital Repository	doi:10.5061/dryad.2fp34	http://dx.doi.org/10.5061/dryad.2fp34
ZA_KFB_081129	Serological analyses	ZA_099	Eidolon data 2007_2014_Openaccess.csv	Dryad Digital Repository	doi:10.5061/dryad.2fp34	http://dx.doi.org/10.5061/dryad.2fp34
ZA_KFB_081129	Serological analyses	ZA_100	Eidolon data 2007_2014_Openaccess.csv	Dryad Digital Repository	doi:10.5061/dryad.2fp34	http://dx.doi.org/10.5061/dryad.2fp34
ZA_KFB_081129	Serological analyses	ZA_101	Eidolon data 2007_2014_Openaccess.csv	Dryad Digital Repository	doi:10.5061/dryad.2fp34	http://dx.doi.org/10.5061/dryad.2fp34
ZA_KFB_081129	Serological analyses	ZA_103	Eidolon data 2007_2014_Openaccess.csv	Dryad Digital Repository	doi:10.5061/dryad.2fp34	http://dx.doi.org/10.5061/dryad.2fp34
ZA_KFB_081129	Serological analyses	ZA_104	Eidolon data 2007_2014_Openaccess.csv	Dryad Digital Repository	doi:10.5061/dryad.2fp34	http://dx.doi.org/10.5061/dryad.2fp34
ZA_KFB_081129	Serological analyses	ZA_105	Eidolon data 2007_2014_Openaccess.csv	Dryad Digital Repository	doi:10.5061/dryad.2fp34	http://dx.doi.org/10.5061/dryad.2fp34
ZA_KFB_081129	Serological analyses	ZA_107	Eidolon data 2007_2014_Openaccess.csv	Dryad Digital Repository	doi:10.5061/dryad.2fp34	http://dx.doi.org/10.5061/dryad.2fp34
ZA_KFB_081129	Serological analyses	ZA_108	Eidolon data 2007_2014_Openaccess.csv	Dryad Digital Repository	doi:10.5061/dryad.2fp34	http://dx.doi.org/10.5061/dryad.2fp34
ZA_KFB_081129	Serological analyses	ZA_109	Eidolon data 2007_2014_Openaccess.csv	Dryad Digital Repository	doi:10.5061/dryad.2fp34	http://dx.doi.org/10.5061/dryad.2fp34
ZA_KFB_081129	Serological analyses	ZA_110	Eidolon data 2007_2014_Openaccess.csv	Dryad Digital Repository	doi:10.5061/dryad.2fp34	http://dx.doi.org/10.5061/dryad.2fp34
ZA_KFB_081129	Serological analyses	ZA_111	Eidolon data 2007_2014_Openaccess.csv	Dryad Digital Repository	doi:10.5061/dryad.2fp34	http://dx.doi.org/10.5061/dryad.2fp34
ZA_KFB_081129	Serological analyses	ZA_112	Eidolon data 2007_2014_Openaccess.csv	Dryad Digital Repository	doi:10.5061/dryad.2fp34	http://dx.doi.org/10.5061/dryad.2fp34
ZA_KFB_081129	Serological analyses	ZA_113	Eidolon data 2007_2014_Openaccess.csv	Dryad Digital Repository	doi:10.5061/dryad.2fp34	http://dx.doi.org/10.5061/dryad.2fp34
ZA_KFB_081129	Serological analyses	ZA_114	Eidolon data 2007_2014_Openaccess.csv	Dryad Digital Repository	doi:10.5061/dryad.2fp34	http://dx.doi.org/10.5061/dryad.2fp34
ZA_KFB_081129	Serological analyses	ZA_115	Eidolon data 2007_2014_Openaccess.csv	Dryad Digital Repository	doi:10.5061/dryad.2fp34	http://dx.doi.org/10.5061/dryad.2fp34
ZA_KFB_081129	Serological analyses	ZA_116	Eidolon data 2007_2014_Openaccess.csv	Dryad Digital Repository	doi:10.5061/dryad.2fp34	http://dx.doi.org/10.5061/dryad.2fp34
ZA_KFB_081129	Serological analyses	ZA_117	Eidolon data 2007_2014_Openaccess.csv	Dryad Digital Repository	doi:10.5061/dryad.2fp34	http://dx.doi.org/10.5061/dryad.2fp34
ZA_KFB_081129	Serological analyses	ZA_118	Eidolon data 2007_2014_Openaccess.csv	Dryad Digital Repository	doi:10.5061/dryad.2fp34	http://dx.doi.org/10.5061/dryad.2fp34
ZA_KFB_081129	Serological analyses	ZA_119	Eidolon data 2007_2014_Openaccess.csv	Dryad Digital Repository	doi:10.5061/dryad.2fp34	http://dx.doi.org/10.5061/dryad.2fp34
ZA_KFB_081129	Serological analyses	ZA_120	Eidolon data 2007_2014_Openaccess.csv	Dryad Digital Repository	doi:10.5061/dryad.2fp34	http://dx.doi.org/10.5061/dryad.2fp34
ZA_KFB_081129	Serological analyses	ZA_121	Eidolon data 2007_2014_Openaccess.csv	Dryad Digital Repository	doi:10.5061/dryad.2fp34	http://dx.doi.org/10.5061/dryad.2fp34
ZA_KFB_081129	Serological analyses	ZA_122	Eidolon data 2007_2014_Openaccess.csv	Dryad Digital Repository	doi:10.5061/dryad.2fp34	http://dx.doi.org/10.5061/dryad.2fp34
ZA_KFB_081129	Serological analyses	ZA_123	Eidolon data 2007_2014_Openaccess.csv	Dryad Digital Repository	doi:10.5061/dryad.2fp34	http://dx.doi.org/10.5061/dryad.2fp34
ZA_KFB_081129	Serological analyses	ZA_124	Eidolon data 2007_2014_Openaccess.csv	Dryad Digital Repository	doi:10.5061/dryad.2fp34	http://dx.doi.org/10.5061/dryad.2fp34
ZA_KFB_081129	Serological analyses	ZA_125	Eidolon data 2007_2014_Openaccess.csv	Dryad Digital Repository	doi:10.5061/dryad.2fp34	http://dx.doi.org/10.5061/dryad.2fp34
ZA_KFB_081129	Serological analyses	ZA_126	Eidolon data 2007_2014_Openaccess.csv	Dryad Digital Repository	doi:10.5061/dryad.2fp34	http://dx.doi.org/10.5061/dryad.2fp34
ZA_KFB_081129	Serological analyses	ZA_127	Eidolon data 2007_2014_Openaccess.csv	Dryad Digital Repository	doi:10.5061/dryad.2fp34	http://dx.doi.org/10.5061/dryad.2fp34
ZA_KFB_081129	Serological analyses	ZA_128	Eidolon data 2007_2014_Openaccess.csv	Dryad Digital Repository	doi:10.5061/dryad.2fp34	http://dx.doi.org/10.5061/dryad.2fp34
ZA_KFB_081129	Serological analyses	ZA_129	Eidolon data 2007_2014_Openaccess.csv	Dryad Digital Repository	doi:10.5061/dryad.2fp34	http://dx.doi.org/10.5061/dryad.2fp34
ZA_KFB_081129	Serological analyses	ZA_130	Eidolon data 2007_2014_Openaccess.csv	Dryad Digital Repository	doi:10.5061/dryad.2fp34	http://dx.doi.org/10.5061/dryad.2fp34
ZA_KFB_081129	Serological analyses	ZA_131	Eidolon data 2007_2014_Openaccess.csv	Dryad Digital Repository	doi:10.5061/dryad.2fp34	http://dx.doi.org/10.5061/dryad.2fp34
ZA_KFB_081129	Serological analyses	ZA_132	Eidolon data 2007_2014_Openaccess.csv	Dryad Digital Repository	doi:10.5061/dryad.2fp34	http://dx.doi.org/10.5061/dryad.2fp34
ZA_KFB_081129	Serological analyses	ZA_133	Eidolon data 2007_2014_Openaccess.csv	Dryad Digital Repository	doi:10.5061/dryad.2fp34	http://dx.doi.org/10.5061/dryad.2fp34
ZA_KFB_081129	Serological analyses	ZA_134	Eidolon data 2007_2014_Openaccess.csv	Dryad Digital Repository	doi:10.5061/dryad.2fp34	http://dx.doi.org/10.5061/dryad.2fp34
ZA_KFB_081129	Serological analyses	ZA_135	Eidolon data 2007_2014_Openaccess.csv	Dryad Digital Repository	doi:10.5061/dryad.2fp34	http://dx.doi.org/10.5061/dryad.2fp34
ZA_KFB_081129	Serological analyses	ZA_136	Eidolon data 2007_2014_Openaccess.csv	Dryad Digital Repository	doi:10.5061/dryad.2fp34	http://dx.doi.org/10.5061/dryad.2fp34
ZA_KFB_081129	Serological analyses	ZA_137	Eidolon data 2007_2014_Openaccess.csv	Dryad Digital Repository	doi:10.5061/dryad.2fp34	http://dx.doi.org/10.5061/dryad.2fp34
ZA_KFB_081129	Serological analyses	ZA_138	Eidolon data 2007_2014_Openaccess.csv	Dryad Digital Repository	doi:10.5061/dryad.2fp34	http://dx.doi.org/10.5061/dryad.2fp34
ZA_KFB_081129	Serological analyses	ZA_139	Eidolon data 2007_2014_Openaccess.csv	Dryad Digital Repository	doi:10.5061/dryad.2fp34	http://dx.doi.org/10.5061/dryad.2fp34
ZA_KFB_081129	Serological analyses	ZA_140	Eidolon data 2007_2014_Openaccess.csv	Dryad Digital Repository	doi:10.5061/dryad.2fp34	http://dx.doi.org/10.5061/dryad.2fp34
ZA_KFB_081129	Serological analyses	ZA_141	Eidolon data 2007_2014_Openaccess.csv	Dryad Digital Repository	doi:10.5061/dryad.2fp34	http://dx.doi.org/10.5061/dryad.2fp34
ZA_KFB_081129	Serological analyses	ZA_142	Eidolon data 2007_2014_Openaccess.csv	Dryad Digital Repository	doi:10.5061/dryad.2fp34	http://dx.doi.org/10.5061/dryad.2fp34
ZA_KFB_081129	Serological analyses	ZA_143	Eidolon data 2007_2014_Openaccess.csv	Dryad Digital Repository	doi:10.5061/dryad.2fp34	http://dx.doi.org/10.5061/dryad.2fp34
ZA_KFB_081129	Serological analyses	ZA_144	Eidolon data 2007_2014_Openaccess.csv	Dryad Digital Repository	doi:10.5061/dryad.2fp34	http://dx.doi.org/10.5061/dryad.2fp34
ZA_KFB_081129	Serological analyses	ZA_145	Eidolon data 2007_2014_Openaccess.csv	Dryad Digital Repository	doi:10.5061/dryad.2fp34	http://dx.doi.org/10.5061/dryad.2fp34
ZA_KFB_081129	Serological analyses	ZA_146	Eidolon data 2007_2014_Openaccess.csv	Dryad Digital Repository	doi:10.5061/dryad.2fp34	http://dx.doi.org/10.5061/dryad.2fp34
ZA_KFB_081129	Serological analyses	ZA_147	Eidolon data 2007_2014_Openaccess.csv	Dryad Digital Repository	doi:10.5061/dryad.2fp34	http://dx.doi.org/10.5061/dryad.2fp34
ZA_KFB_081129	Serological analyses	ZA_148	Eidolon data 2007_2014_Openaccess.csv	Dryad Digital Repository	doi:10.5061/dryad.2fp34	http://dx.doi.org/10.5061/dryad.2fp34
ZA_KFB_081129	Serological analyses	ZA_149	Eidolon data 2007_2014_Openaccess.csv	Dryad Digital Repository	doi:10.5061/dryad.2fp34	http://dx.doi.org/10.5061/dryad.2fp34
ZA_KFB_081129	Serological analyses	ZA_150	Eidolon data 2007_2014_Openaccess.csv	Dryad Digital Repository	doi:10.5061/dryad.2fp34	http://dx.doi.org/10.5061/dryad.2fp34
ZA_KFB_081129	Serological analyses	ZA_151	Eidolon data 2007_2014_Openaccess.csv	Dryad Digital Repository	doi:10.5061/dryad.2fp34	http://dx.doi.org/10.5061/dryad.2fp34
ZA_KSW_081202	Serological analyses	ZA_034	Eidolon data 2007_2014_Openaccess.csv	Dryad Digital Repository	doi:10.5061/dryad.2fp34	http://dx.doi.org/10.5061/dryad.2fp34
ZA_KH1_081203	Serological analyses	ZA_036	Eidolon data 2007_2014_Openaccess.csv	Dryad Digital Repository	doi:10.5061/dryad.2fp34	http://dx.doi.org/10.5061/dryad.2fp34
ZA_KH1_081203	Serological analyses	ZA_037	Eidolon data 2007_2014_Openaccess.csv	Dryad Digital Repository	doi:10.5061/dryad.2fp34	http://dx.doi.org/10.5061/dryad.2fp34
ZA_KH1_081203	Serological analyses	ZA_038	Eidolon data 2007_2014_Openaccess.csv	Dryad Digital Repository	doi:10.5061/dryad.2fp34	http://dx.doi.org/10.5061/dryad.2fp34
ZA_KH1_081203	Serological analyses	ZA_040	Eidolon data 2007_2014_Openaccess.csv	Dryad Digital Repository	doi:10.5061/dryad.2fp34	http://dx.doi.org/10.5061/dryad.2fp34
ZA_KH1_081203	Serological analyses	ZA_044	Eidolon data 2007_2014_Openaccess.csv	Dryad Digital Repository	doi:10.5061/dryad.2fp34	http://dx.doi.org/10.5061/dryad.2fp34
GH_37H_090128	Serological analyses	GH_H001	Eidolon data 2007_2014_Openaccess.csv	Dryad Digital Repository	doi:10.5061/dryad.2fp34	http://dx.doi.org/10.5061/dryad.2fp34
GH_37H_090128	Serological analyses	GH_H002	Eidolon data 2007_2014_Openaccess.csv	Dryad Digital Repository	doi:10.5061/dryad.2fp34	http://dx.doi.org/10.5061/dryad.2fp34
GH_37H_090128	Serological analyses	GH_H003	Eidolon data 2007_2014_Openaccess.csv	Dryad Digital Repository	doi:10.5061/dryad.2fp34	http://dx.doi.org/10.5061/dryad.2fp34
GH_37H_090129	Serological analyses	GH_H010	Eidolon data 2007_2014_Openaccess.csv	Dryad Digital Repository	doi:10.5061/dryad.2fp34	http://dx.doi.org/10.5061/dryad.2fp34
GH_37H_090129	Serological analyses	GH_H011	Eidolon data 2007_2014_Openaccess.csv	Dryad Digital Repository	doi:10.5061/dryad.2fp34	http://dx.doi.org/10.5061/dryad.2fp34
GH_37H_090129	Serological analyses	GH_H012	Eidolon data 2007_2014_Openaccess.csv	Dryad Digital Repository	doi:10.5061/dryad.2fp34	http://dx.doi.org/10.5061/dryad.2fp34
GH_37H_090129	Serological analyses	GH_H013	Eidolon data 2007_2014_Openaccess.csv	Dryad Digital Repository	doi:10.5061/dryad.2fp34	http://dx.doi.org/10.5061/dryad.2fp34
GH_37H_090129	Serological analyses	GH_H014	Eidolon data 2007_2014_Openaccess.csv	Dryad Digital Repository	doi:10.5061/dryad.2fp34	http://dx.doi.org/10.5061/dryad.2fp34
GH_37H_090129	Serological analyses	GH_H015	Eidolon data 2007_2014_Openaccess.csv	Dryad Digital Repository	doi:10.5061/dryad.2fp34	http://dx.doi.org/10.5061/dryad.2fp34
GH_37H_090129	Serological analyses	GH_H016	Eidolon data 2007_2014_Openaccess.csv	Dryad Digital Repository	doi:10.5061/dryad.2fp34	http://dx.doi.org/10.5061/dryad.2fp34
GH_37H_090129	Serological analyses	GH_H017	Eidolon data 2007_2014_Openaccess.csv	Dryad Digital Repository	doi:10.5061/dryad.2fp34	http://dx.doi.org/10.5061/dryad.2fp34
GH_37H_090129	Serological analyses	GH_H018	Eidolon data 2007_2014_Openaccess.csv	Dryad Digital Repository	doi:10.5061/dryad.2fp34	http://dx.doi.org/10.5061/dryad.2fp34
GH_37H_090129	Serological analyses	GH_H019	Eidolon data 2007_2014_Openaccess.csv	Dryad Digital Repository	doi:10.5061/dryad.2fp34	http://dx.doi.org/10.5061/dryad.2fp34
GH_37H_090129	Serological analyses	GH_H020	Eidolon data 2007_2014_Openaccess.csv	Dryad Digital Repository	doi:10.5061/dryad.2fp34	http://dx.doi.org/10.5061/dryad.2fp34
GH_37H_090129	Serological analyses	GH_H021	Eidolon data 2007_2014_Openaccess.csv	Dryad Digital Repository	doi:10.5061/dryad.2fp34	http://dx.doi.org/10.5061/dryad.2fp34
GH_37H_090129	Serological analyses	GH_H022	Eidolon data 2007_2014_Openaccess.csv	Dryad Digital Repository	doi:10.5061/dryad.2fp34	http://dx.doi.org/10.5061/dryad.2fp34
GH_37H_090129	Serological analyses	GH_H023	Eidolon data 2007_2014_Openaccess.csv	Dryad Digital Repository	doi:10.5061/dryad.2fp34	http://dx.doi.org/10.5061/dryad.2fp34
GH_37H_090129	Serological analyses	GH_H024	Eidolon data 2007_2014_Openaccess.csv	Dryad Digital Repository	doi:10.5061/dryad.2fp34	http://dx.doi.org/10.5061/dryad.2fp34
GH_37H_090129	Serological analyses	GH_H025	Eidolon data 2007_2014_Openaccess.csv	Dryad Digital Repository	doi:10.5061/dryad.2fp34	http://dx.doi.org/10.5061/dryad.2fp34
GH_37H_090129	Serological analyses	GH_H026	Eidolon data 2007_2014_Openaccess.csv	Dryad Digital Repository	doi:10.5061/dryad.2fp34	http://dx.doi.org/10.5061/dryad.2fp34
GH_37H_090129	Serological analyses	GH_H027	Eidolon data 2007_2014_Openaccess.csv	Dryad Digital Repository	doi:10.5061/dryad.2fp34	http://dx.doi.org/10.5061/dryad.2fp34
GH_37H_090129	Serological analyses	GH_H028	Eidolon data 2007_2014_Openaccess.csv	Dryad Digital Repository	doi:10.5061/dryad.2fp34	http://dx.doi.org/10.5061/dryad.2fp34
GH_37H_090129	Serological analyses	GH_H029	Eidolon data 2007_2014_Openaccess.csv	Dryad Digital Repository	doi:10.5061/dryad.2fp34	http://dx.doi.org/10.5061/dryad.2fp34
GH_37H_090129	Serological analyses	GH_H004	Eidolon data 2007_2014_Openaccess.csv	Dryad Digital Repository	doi:10.5061/dryad.2fp34	http://dx.doi.org/10.5061/dryad.2fp34
GH_37H_090129	Serological analyses	GH_H005	Eidolon data 2007_2014_Openaccess.csv	Dryad Digital Repository	doi:10.5061/dryad.2fp34	http://dx.doi.org/10.5061/dryad.2fp34
GH_37H_090129	Serological analyses	GH_H006	Eidolon data 2007_2014_Openaccess.csv	Dryad Digital Repository	doi:10.5061/dryad.2fp34	http://dx.doi.org/10.5061/dryad.2fp34
GH_37H_090129	Serological analyses	GH_H007	Eidolon data 2007_2014_Openaccess.csv	Dryad Digital Repository	doi:10.5061/dryad.2fp34	http://dx.doi.org/10.5061/dryad.2fp34
GH_37H_090129	Serological analyses	GH_H008	Eidolon data 2007_2014_Openaccess.csv	Dryad Digital Repository	doi:10.5061/dryad.2fp34	http://dx.doi.org/10.5061/dryad.2fp34
GH_37H_090129	Serological analyses	GH_H009	Eidolon data 2007_2014_Openaccess.csv	Dryad Digital Repository	doi:10.5061/dryad.2fp34	http://dx.doi.org/10.5061/dryad.2fp34
GH_37H_090130	Serological analyses	GH_H030	Eidolon data 2007_2014_Openaccess.csv	Dryad Digital Repository	doi:10.5061/dryad.2fp34	http://dx.doi.org/10.5061/dryad.2fp34
GH_37H_090130	Serological analyses	GH_H031	Eidolon data 2007_2014_Openaccess.csv	Dryad Digital Repository	doi:10.5061/dryad.2fp34	http://dx.doi.org/10.5061/dryad.2fp34
GH_37H_090130	Serological analyses	GH_H032	Eidolon data 2007_2014_Openaccess.csv	Dryad Digital Repository	doi:10.5061/dryad.2fp34	http://dx.doi.org/10.5061/dryad.2fp34
GH_37H_090130	Serological analyses	GH_H033	Eidolon data 2007_2014_Openaccess.csv	Dryad Digital Repository	doi:10.5061/dryad.2fp34	http://dx.doi.org/10.5061/dryad.2fp34
GH_37H_090130	Serological analyses	GH_H034	Eidolon data 2007_2014_Openaccess.csv	Dryad Digital Repository	doi:10.5061/dryad.2fp34	http://dx.doi.org/10.5061/dryad.2fp34
GH_37H_090130	Serological analyses	GH_H035	Eidolon data 2007_2014_Openaccess.csv	Dryad Digital Repository	doi:10.5061/dryad.2fp34	http://dx.doi.org/10.5061/dryad.2fp34
GH_37H_090130	Serological analyses	GH_H036	Eidolon data 2007_2014_Openaccess.csv	Dryad Digital Repository	doi:10.5061/dryad.2fp34	http://dx.doi.org/10.5061/dryad.2fp34
GH_37H_090130	Serological analyses	GH_H037	Eidolon data 2007_2014_Openaccess.csv	Dryad Digital Repository	doi:10.5061/dryad.2fp34	http://dx.doi.org/10.5061/dryad.2fp34
GH_37H_090130	Serological analyses	GH_H038	Eidolon data 2007_2014_Openaccess.csv	Dryad Digital Repository	doi:10.5061/dryad.2fp34	http://dx.doi.org/10.5061/dryad.2fp34
GH_37H_090130	Serological analyses	GH_H039	Eidolon data 2007_2014_Openaccess.csv	Dryad Digital Repository	doi:10.5061/dryad.2fp34	http://dx.doi.org/10.5061/dryad.2fp34
GH_37H_090130	Serological analyses	GH_H040	Eidolon data 2007_2014_Openaccess.csv	Dryad Digital Repository	doi:10.5061/dryad.2fp34	http://dx.doi.org/10.5061/dryad.2fp34
GH_37H_090130	Serological analyses	GH_H041	Eidolon data 2007_2014_Openaccess.csv	Dryad Digital Repository	doi:10.5061/dryad.2fp34	http://dx.doi.org/10.5061/dryad.2fp34
GH_37H_090130	Serological analyses	GH_H042	Eidolon data 2007_2014_Openaccess.csv	Dryad Digital Repository	doi:10.5061/dryad.2fp34	http://dx.doi.org/10.5061/dryad.2fp34
GH_37H_090130	Serological analyses	GH_H043	Eidolon data 2007_2014_Openaccess.csv	Dryad Digital Repository	doi:10.5061/dryad.2fp34	http://dx.doi.org/10.5061/dryad.2fp34
GH_37H_090130	Serological analyses	GH_H044	Eidolon data 2007_2014_Openaccess.csv	Dryad Digital Repository	doi:10.5061/dryad.2fp34	http://dx.doi.org/10.5061/dryad.2fp34
GH_37H_090130	Serological analyses	GH_H045	Eidolon data 2007_2014_Openaccess.csv	Dryad Digital Repository	doi:10.5061/dryad.2fp34	http://dx.doi.org/10.5061/dryad.2fp34
GH_37H_090130	Serological analyses	GH_H046	Eidolon data 2007_2014_Openaccess.csv	Dryad Digital Repository	doi:10.5061/dryad.2fp34	http://dx.doi.org/10.5061/dryad.2fp34
GH_37H_090130	Serological analyses	GH_H047	Eidolon data 2007_2014_Openaccess.csv	Dryad Digital Repository	doi:10.5061/dryad.2fp34	http://dx.doi.org/10.5061/dryad.2fp34
GH_37H_090130	Serological analyses	GH_H048	Eidolon data 2007_2014_Openaccess.csv	Dryad Digital Repository	doi:10.5061/dryad.2fp34	http://dx.doi.org/10.5061/dryad.2fp34
GH_37H_090130	Serological analyses	GH_H049	Eidolon data 2007_2014_Openaccess.csv	Dryad Digital Repository	doi:10.5061/dryad.2fp34	http://dx.doi.org/10.5061/dryad.2fp34
GH_37H_090130	Serological analyses	GH_H050	Eidolon data 2007_2014_Openaccess.csv	Dryad Digital Repository	doi:10.5061/dryad.2fp34	http://dx.doi.org/10.5061/dryad.2fp34
GH_37H_090130	Serological analyses	GH_H051	Eidolon data 2007_2014_Openaccess.csv	Dryad Digital Repository	doi:10.5061/dryad.2fp34	http://dx.doi.org/10.5061/dryad.2fp34
GH_37H_090130	Serological analyses	GH_H052	Eidolon data 2007_2014_Openaccess.csv	Dryad Digital Repository	doi:10.5061/dryad.2fp34	http://dx.doi.org/10.5061/dryad.2fp34
GH_37H_090130	Serological analyses	GH_H053	Eidolon data 2007_2014_Openaccess.csv	Dryad Digital Repository	doi:10.5061/dryad.2fp34	http://dx.doi.org/10.5061/dryad.2fp34
GH_37H_090130	Serological analyses	GH_H054	Eidolon data 2007_2014_Openaccess.csv	Dryad Digital Repository	doi:10.5061/dryad.2fp34	http://dx.doi.org/10.5061/dryad.2fp34
GH_37H_090130	Serological analyses	GH_H055	Eidolon data 2007_2014_Openaccess.csv	Dryad Digital Repository	doi:10.5061/dryad.2fp34	http://dx.doi.org/10.5061/dryad.2fp34
GH_37H_090130	Serological analyses	GH_H056	Eidolon data 2007_2014_Openaccess.csv	Dryad Digital Repository	doi:10.5061/dryad.2fp34	http://dx.doi.org/10.5061/dryad.2fp34
GH_37H_090130	Serological analyses	GH_H057	Eidolon data 2007_2014_Openaccess.csv	Dryad Digital Repository	doi:10.5061/dryad.2fp34	http://dx.doi.org/10.5061/dryad.2fp34
GH_37H_090130	Serological analyses	GH_H058	Eidolon data 2007_2014_Openaccess.csv	Dryad Digital Repository	doi:10.5061/dryad.2fp34	http://dx.doi.org/10.5061/dryad.2fp34
GH_37H_090130	Serological analyses	GH_H059	Eidolon data 2007_2014_Openaccess.csv	Dryad Digital Repository	doi:10.5061/dryad.2fp34	http://dx.doi.org/10.5061/dryad.2fp34
GH_37H_090130	Serological analyses	GH_H060	Eidolon data 2007_2014_Openaccess.csv	Dryad Digital Repository	doi:10.5061/dryad.2fp34	http://dx.doi.org/10.5061/dryad.2fp34
GH_37H_090130	Serological analyses	GH_H061	Eidolon data 2007_2014_Openaccess.csv	Dryad Digital Repository	doi:10.5061/dryad.2fp34	http://dx.doi.org/10.5061/dryad.2fp34
GH_37H_090130	Serological analyses	GH_H062	Eidolon data 2007_2014_Openaccess.csv	Dryad Digital Repository	doi:10.5061/dryad.2fp34	http://dx.doi.org/10.5061/dryad.2fp34
GH_37H_090130	Serological analyses	GH_H063	Eidolon data 2007_2014_Openaccess.csv	Dryad Digital Repository	doi:10.5061/dryad.2fp34	http://dx.doi.org/10.5061/dryad.2fp34
GH_37H_090130	Serological analyses	GH_H064	Eidolon data 2007_2014_Openaccess.csv	Dryad Digital Repository	doi:10.5061/dryad.2fp34	http://dx.doi.org/10.5061/dryad.2fp34
GH_37H_090130	Serological analyses	GH_H065	Eidolon data 2007_2014_Openaccess.csv	Dryad Digital Repository	doi:10.5061/dryad.2fp34	http://dx.doi.org/10.5061/dryad.2fp34
GH_37H_090130	Serological analyses	GH_H066	Eidolon data 2007_2014_Openaccess.csv	Dryad Digital Repository	doi:10.5061/dryad.2fp34	http://dx.doi.org/10.5061/dryad.2fp34
GH_37H_090130	Serological analyses	GH_H067	Eidolon data 2007_2014_Openaccess.csv	Dryad Digital Repository	doi:10.5061/dryad.2fp34	http://dx.doi.org/10.5061/dryad.2fp34
GH_37H_090130	Serological analyses	GH_H068	Eidolon data 2007_2014_Openaccess.csv	Dryad Digital Repository	doi:10.5061/dryad.2fp34	http://dx.doi.org/10.5061/dryad.2fp34
GH_37H_090130	Serological analyses	GH_H069	Eidolon data 2007_2014_Openaccess.csv	Dryad Digital Repository	doi:10.5061/dryad.2fp34	http://dx.doi.org/10.5061/dryad.2fp34
GH_37H_090130	Serological analyses	GH_H070	Eidolon data 2007_2014_Openaccess.csv	Dryad Digital Repository	doi:10.5061/dryad.2fp34	http://dx.doi.org/10.5061/dryad.2fp34
GH_37H_090130	Serological analyses	GH_H071	Eidolon data 2007_2014_Openaccess.csv	Dryad Digital Repository	doi:10.5061/dryad.2fp34	http://dx.doi.org/10.5061/dryad.2fp34
GH_37H_090130	Serological analyses	GH_H072	Eidolon data 2007_2014_Openaccess.csv	Dryad Digital Repository	doi:10.5061/dryad.2fp34	http://dx.doi.org/10.5061/dryad.2fp34
GH_37H_090130	Serological analyses	GH_H073	Eidolon data 2007_2014_Openaccess.csv	Dryad Digital Repository	doi:10.5061/dryad.2fp34	http://dx.doi.org/10.5061/dryad.2fp34
GH_37H_090130	Serological analyses	GH_H074	Eidolon data 2007_2014_Openaccess.csv	Dryad Digital Repository	doi:10.5061/dryad.2fp34	http://dx.doi.org/10.5061/dryad.2fp34
GH_37H_090130	Serological analyses	GH_H075	Eidolon data 2007_2014_Openaccess.csv	Dryad Digital Repository	doi:10.5061/dryad.2fp34	http://dx.doi.org/10.5061/dryad.2fp34
GH_37H_090130	Serological analyses	GH_H076	Eidolon data 2007_2014_Openaccess.csv	Dryad Digital Repository	doi:10.5061/dryad.2fp34	http://dx.doi.org/10.5061/dryad.2fp34
GH_37H_090130	Serological analyses	GH_H077	Eidolon data 2007_2014_Openaccess.csv	Dryad Digital Repository	doi:10.5061/dryad.2fp34	http://dx.doi.org/10.5061/dryad.2fp34
GH_37H_090130	Serological analyses	GH_H078	Eidolon data 2007_2014_Openaccess.csv	Dryad Digital Repository	doi:10.5061/dryad.2fp34	http://dx.doi.org/10.5061/dryad.2fp34
GH_37H_090130	Serological analyses	GH_H079	Eidolon data 2007_2014_Openaccess.csv	Dryad Digital Repository	doi:10.5061/dryad.2fp34	http://dx.doi.org/10.5061/dryad.2fp34
GH_37H_090130	Serological analyses	GH_H080	Eidolon data 2007_2014_Openaccess.csv	Dryad Digital Repository	doi:10.5061/dryad.2fp34	http://dx.doi.org/10.5061/dryad.2fp34
GH_37H_090130	Serological analyses	GH_H081	Eidolon data 2007_2014_Openaccess.csv	Dryad Digital Repository	doi:10.5061/dryad.2fp34	http://dx.doi.org/10.5061/dryad.2fp34
GH_37H_090130	Serological analyses	GH_H082	Eidolon data 2007_2014_Openaccess.csv	Dryad Digital Repository	doi:10.5061/dryad.2fp34	http://dx.doi.org/10.5061/dryad.2fp34
GH_37H_090202	Serological analyses	GH_H100	Eidolon data 2007_2014_Openaccess.csv	Dryad Digital Repository	doi:10.5061/dryad.2fp34	http://dx.doi.org/10.5061/dryad.2fp34
GH_37H_090202	Serological analyses	GH_H101	Eidolon data 2007_2014_Openaccess.csv	Dryad Digital Repository	doi:10.5061/dryad.2fp34	http://dx.doi.org/10.5061/dryad.2fp34
GH_37H_090202	Serological analyses	GH_H102	Eidolon data 2007_2014_Openaccess.csv	Dryad Digital Repository	doi:10.5061/dryad.2fp34	http://dx.doi.org/10.5061/dryad.2fp34
GH_37H_090202	Serological analyses	GH_H103	Eidolon data 2007_2014_Openaccess.csv	Dryad Digital Repository	doi:10.5061/dryad.2fp34	http://dx.doi.org/10.5061/dryad.2fp34
GH_37H_090202	Serological analyses	GH_H104	Eidolon data 2007_2014_Openaccess.csv	Dryad Digital Repository	doi:10.5061/dryad.2fp34	http://dx.doi.org/10.5061/dryad.2fp34
GH_37H_090202	Serological analyses	GH_H105	Eidolon data 2007_2014_Openaccess.csv	Dryad Digital Repository	doi:10.5061/dryad.2fp34	http://dx.doi.org/10.5061/dryad.2fp34
GH_37H_090202	Serological analyses	GH_H106	Eidolon data 2007_2014_Openaccess.csv	Dryad Digital Repository	doi:10.5061/dryad.2fp34	http://dx.doi.org/10.5061/dryad.2fp34
GH_37H_090202	Serological analyses	GH_H107	Eidolon data 2007_2014_Openaccess.csv	Dryad Digital Repository	doi:10.5061/dryad.2fp34	http://dx.doi.org/10.5061/dryad.2fp34
GH_37H_090202	Serological analyses	GH_H108	Eidolon data 2007_2014_Openaccess.csv	Dryad Digital Repository	doi:10.5061/dryad.2fp34	http://dx.doi.org/10.5061/dryad.2fp34
GH_37H_090202	Serological analyses	GH_H083	Eidolon data 2007_2014_Openaccess.csv	Dryad Digital Repository	doi:10.5061/dryad.2fp34	http://dx.doi.org/10.5061/dryad.2fp34
GH_37H_090202	Serological analyses	GH_H084	Eidolon data 2007_2014_Openaccess.csv	Dryad Digital Repository	doi:10.5061/dryad.2fp34	http://dx.doi.org/10.5061/dryad.2fp34
GH_37H_090202	Serological analyses	GH_H085	Eidolon data 2007_2014_Openaccess.csv	Dryad Digital Repository	doi:10.5061/dryad.2fp34	http://dx.doi.org/10.5061/dryad.2fp34
GH_37H_090202	Serological analyses	GH_H086	Eidolon data 2007_2014_Openaccess.csv	Dryad Digital Repository	doi:10.5061/dryad.2fp34	http://dx.doi.org/10.5061/dryad.2fp34
GH_37H_090202	Serological analyses	GH_H087	Eidolon data 2007_2014_Openaccess.csv	Dryad Digital Repository	doi:10.5061/dryad.2fp34	http://dx.doi.org/10.5061/dryad.2fp34
GH_37H_090202	Serological analyses	GH_H088	Eidolon data 2007_2014_Openaccess.csv	Dryad Digital Repository	doi:10.5061/dryad.2fp34	http://dx.doi.org/10.5061/dryad.2fp34
GH_37H_090202	Serological analyses	GH_H089	Eidolon data 2007_2014_Openaccess.csv	Dryad Digital Repository	doi:10.5061/dryad.2fp34	http://dx.doi.org/10.5061/dryad.2fp34
GH_37H_090202	Serological analyses	GH_H090	Eidolon data 2007_2014_Openaccess.csv	Dryad Digital Repository	doi:10.5061/dryad.2fp34	http://dx.doi.org/10.5061/dryad.2fp34
GH_37H_090202	Serological analyses	GH_H091	Eidolon data 2007_2014_Openaccess.csv	Dryad Digital Repository	doi:10.5061/dryad.2fp34	http://dx.doi.org/10.5061/dryad.2fp34
GH_37H_090202	Serological analyses	GH_H092	Eidolon data 2007_2014_Openaccess.csv	Dryad Digital Repository	doi:10.5061/dryad.2fp34	http://dx.doi.org/10.5061/dryad.2fp34
GH_37H_090202	Serological analyses	GH_H093	Eidolon data 2007_2014_Openaccess.csv	Dryad Digital Repository	doi:10.5061/dryad.2fp34	http://dx.doi.org/10.5061/dryad.2fp34
GH_37H_090202	Serological analyses	GH_H094	Eidolon data 2007_2014_Openaccess.csv	Dryad Digital Repository	doi:10.5061/dryad.2fp34	http://dx.doi.org/10.5061/dryad.2fp34
GH_37H_090202	Serological analyses	GH_H095	Eidolon data 2007_2014_Openaccess.csv	Dryad Digital Repository	doi:10.5061/dryad.2fp34	http://dx.doi.org/10.5061/dryad.2fp34
GH_37H_090202	Serological analyses	GH_H096	Eidolon data 2007_2014_Openaccess.csv	Dryad Digital Repository	doi:10.5061/dryad.2fp34	http://dx.doi.org/10.5061/dryad.2fp34
GH_37H_090202	Serological analyses	GH_H097	Eidolon data 2007_2014_Openaccess.csv	Dryad Digital Repository	doi:10.5061/dryad.2fp34	http://dx.doi.org/10.5061/dryad.2fp34
GH_37H_090202	Serological analyses	GH_H098	Eidolon data 2007_2014_Openaccess.csv	Dryad Digital Repository	doi:10.5061/dryad.2fp34	http://dx.doi.org/10.5061/dryad.2fp34
GH_37H_090202	Serological analyses	GH_H099	Eidolon data 2007_2014_Openaccess.csv	Dryad Digital Repository	doi:10.5061/dryad.2fp34	http://dx.doi.org/10.5061/dryad.2fp34
GH_37H_090323	Serological analyses	GH_K001	Eidolon data 2007_2014_Openaccess.csv	Dryad Digital Repository	doi:10.5061/dryad.2fp34	http://dx.doi.org/10.5061/dryad.2fp34
GH_37H_090323	Serological analyses	GH_K010	Eidolon data 2007_2014_Openaccess.csv	Dryad Digital Repository	doi:10.5061/dryad.2fp34	http://dx.doi.org/10.5061/dryad.2fp34
GH_37H_090323	Serological analyses	GH_K011	Eidolon data 2007_2014_Openaccess.csv	Dryad Digital Repository	doi:10.5061/dryad.2fp34	http://dx.doi.org/10.5061/dryad.2fp34
GH_37H_090323	Serological analyses	GH_K012	Eidolon data 2007_2014_Openaccess.csv	Dryad Digital Repository	doi:10.5061/dryad.2fp34	http://dx.doi.org/10.5061/dryad.2fp34
GH_37H_090323	Serological analyses	GH_K013	Eidolon data 2007_2014_Openaccess.csv	Dryad Digital Repository	doi:10.5061/dryad.2fp34	http://dx.doi.org/10.5061/dryad.2fp34
GH_37H_090323	Serological analyses	GH_K014	Eidolon data 2007_2014_Openaccess.csv	Dryad Digital Repository	doi:10.5061/dryad.2fp34	http://dx.doi.org/10.5061/dryad.2fp34
GH_37H_090323	Serological analyses	GH_K015	Eidolon data 2007_2014_Openaccess.csv	Dryad Digital Repository	doi:10.5061/dryad.2fp34	http://dx.doi.org/10.5061/dryad.2fp34
GH_37H_090323	Serological analyses	GH_K016	Eidolon data 2007_2014_Openaccess.csv	Dryad Digital Repository	doi:10.5061/dryad.2fp34	http://dx.doi.org/10.5061/dryad.2fp34
GH_37H_090323	Serological analyses	GH_K017	Eidolon data 2007_2014_Openaccess.csv	Dryad Digital Repository	doi:10.5061/dryad.2fp34	http://dx.doi.org/10.5061/dryad.2fp34
GH_37H_090323	Serological analyses	GH_K018	Eidolon data 2007_2014_Openaccess.csv	Dryad Digital Repository	doi:10.5061/dryad.2fp34	http://dx.doi.org/10.5061/dryad.2fp34
GH_37H_090323	Serological analyses	GH_K019	Eidolon data 2007_2014_Openaccess.csv	Dryad Digital Repository	doi:10.5061/dryad.2fp34	http://dx.doi.org/10.5061/dryad.2fp34
GH_37H_090323	Serological analyses	GH_K002	Eidolon data 2007_2014_Openaccess.csv	Dryad Digital Repository	doi:10.5061/dryad.2fp34	http://dx.doi.org/10.5061/dryad.2fp34
GH_37H_090323	Serological analyses	GH_K020	Eidolon data 2007_2014_Openaccess.csv	Dryad Digital Repository	doi:10.5061/dryad.2fp34	http://dx.doi.org/10.5061/dryad.2fp34
GH_37H_090323	Serological analyses	GH_K021	Eidolon data 2007_2014_Openaccess.csv	Dryad Digital Repository	doi:10.5061/dryad.2fp34	http://dx.doi.org/10.5061/dryad.2fp34
GH_37H_090323	Serological analyses	GH_K022	Eidolon data 2007_2014_Openaccess.csv	Dryad Digital Repository	doi:10.5061/dryad.2fp34	http://dx.doi.org/10.5061/dryad.2fp34
GH_37H_090323	Serological analyses	GH_K023	Eidolon data 2007_2014_Openaccess.csv	Dryad Digital Repository	doi:10.5061/dryad.2fp34	http://dx.doi.org/10.5061/dryad.2fp34
GH_37H_090323	Serological analyses	GH_K024	Eidolon data 2007_2014_Openaccess.csv	Dryad Digital Repository	doi:10.5061/dryad.2fp34	http://dx.doi.org/10.5061/dryad.2fp34
GH_37H_090323	Serological analyses	GH_K025	Eidolon data 2007_2014_Openaccess.csv	Dryad Digital Repository	doi:10.5061/dryad.2fp34	http://dx.doi.org/10.5061/dryad.2fp34
GH_37H_090323	Serological analyses	GH_K026	Eidolon data 2007_2014_Openaccess.csv	Dryad Digital Repository	doi:10.5061/dryad.2fp34	http://dx.doi.org/10.5061/dryad.2fp34
GH_37H_090323	Serological analyses	GH_K027	Eidolon data 2007_2014_Openaccess.csv	Dryad Digital Repository	doi:10.5061/dryad.2fp34	http://dx.doi.org/10.5061/dryad.2fp34
GH_37H_090323	Serological analyses	GH_K028	Eidolon data 2007_2014_Openaccess.csv	Dryad Digital Repository	doi:10.5061/dryad.2fp34	http://dx.doi.org/10.5061/dryad.2fp34
GH_37H_090323	Serological analyses	GH_K029	Eidolon data 2007_2014_Openaccess.csv	Dryad Digital Repository	doi:10.5061/dryad.2fp34	http://dx.doi.org/10.5061/dryad.2fp34
GH_37H_090323	Serological analyses	GH_K003	Eidolon data 2007_2014_Openaccess.csv	Dryad Digital Repository	doi:10.5061/dryad.2fp34	http://dx.doi.org/10.5061/dryad.2fp34
GH_37H_090323	Serological analyses	GH_K030	Eidolon data 2007_2014_Openaccess.csv	Dryad Digital Repository	doi:10.5061/dryad.2fp34	http://dx.doi.org/10.5061/dryad.2fp34
GH_37H_090323	Serological analyses	GH_K031	Eidolon data 2007_2014_Openaccess.csv	Dryad Digital Repository	doi:10.5061/dryad.2fp34	http://dx.doi.org/10.5061/dryad.2fp34
GH_37H_090323	Serological analyses	GH_K032	Eidolon data 2007_2014_Openaccess.csv	Dryad Digital Repository	doi:10.5061/dryad.2fp34	http://dx.doi.org/10.5061/dryad.2fp34
GH_37H_090323	Serological analyses	GH_K033	Eidolon data 2007_2014_Openaccess.csv	Dryad Digital Repository	doi:10.5061/dryad.2fp34	http://dx.doi.org/10.5061/dryad.2fp34
GH_37H_090323	Serological analyses	GH_K034	Eidolon data 2007_2014_Openaccess.csv	Dryad Digital Repository	doi:10.5061/dryad.2fp34	http://dx.doi.org/10.5061/dryad.2fp34
GH_37H_090323	Serological analyses	GH_K035	Eidolon data 2007_2014_Openaccess.csv	Dryad Digital Repository	doi:10.5061/dryad.2fp34	http://dx.doi.org/10.5061/dryad.2fp34
GH_37H_090323	Serological analyses	GH_K036	Eidolon data 2007_2014_Openaccess.csv	Dryad Digital Repository	doi:10.5061/dryad.2fp34	http://dx.doi.org/10.5061/dryad.2fp34
GH_37H_090323	Serological analyses	GH_K037	Eidolon data 2007_2014_Openaccess.csv	Dryad Digital Repository	doi:10.5061/dryad.2fp34	http://dx.doi.org/10.5061/dryad.2fp34
GH_37H_090323	Serological analyses	GH_K038	Eidolon data 2007_2014_Openaccess.csv	Dryad Digital Repository	doi:10.5061/dryad.2fp34	http://dx.doi.org/10.5061/dryad.2fp34
GH_37H_090323	Serological analyses	GH_K039	Eidolon data 2007_2014_Openaccess.csv	Dryad Digital Repository	doi:10.5061/dryad.2fp34	http://dx.doi.org/10.5061/dryad.2fp34
GH_37H_090323	Serological analyses	GH_K004	Eidolon data 2007_2014_Openaccess.csv	Dryad Digital Repository	doi:10.5061/dryad.2fp34	http://dx.doi.org/10.5061/dryad.2fp34
GH_37H_090323	Serological analyses	GH_K040	Eidolon data 2007_2014_Openaccess.csv	Dryad Digital Repository	doi:10.5061/dryad.2fp34	http://dx.doi.org/10.5061/dryad.2fp34
GH_37H_090323	Serological analyses	GH_K041	Eidolon data 2007_2014_Openaccess.csv	Dryad Digital Repository	doi:10.5061/dryad.2fp34	http://dx.doi.org/10.5061/dryad.2fp34
GH_37H_090323	Serological analyses	GH_K042	Eidolon data 2007_2014_Openaccess.csv	Dryad Digital Repository	doi:10.5061/dryad.2fp34	http://dx.doi.org/10.5061/dryad.2fp34
GH_37H_090323	Serological analyses	GH_K005	Eidolon data 2007_2014_Openaccess.csv	Dryad Digital Repository	doi:10.5061/dryad.2fp34	http://dx.doi.org/10.5061/dryad.2fp34
GH_37H_090323	Serological analyses	GH_K006	Eidolon data 2007_2014_Openaccess.csv	Dryad Digital Repository	doi:10.5061/dryad.2fp34	http://dx.doi.org/10.5061/dryad.2fp34
GH_37H_090323	Serological analyses	GH_K007	Eidolon data 2007_2014_Openaccess.csv	Dryad Digital Repository	doi:10.5061/dryad.2fp34	http://dx.doi.org/10.5061/dryad.2fp34
GH_37H_090323	Serological analyses	GH_K008	Eidolon data 2007_2014_Openaccess.csv	Dryad Digital Repository	doi:10.5061/dryad.2fp34	http://dx.doi.org/10.5061/dryad.2fp34
GH_37H_090323	Serological analyses	GH_K009	Eidolon data 2007_2014_Openaccess.csv	Dryad Digital Repository	doi:10.5061/dryad.2fp34	http://dx.doi.org/10.5061/dryad.2fp34
GH_37H_090325	Serological analyses	GH_J001	Eidolon data 2007_2014_Openaccess.csv	Dryad Digital Repository	doi:10.5061/dryad.2fp34	http://dx.doi.org/10.5061/dryad.2fp34
GH_37H_090325	Serological analyses	GH_J010	Eidolon data 2007_2014_Openaccess.csv	Dryad Digital Repository	doi:10.5061/dryad.2fp34	http://dx.doi.org/10.5061/dryad.2fp34
GH_37H_090325	Serological analyses	GH_J011	Eidolon data 2007_2014_Openaccess.csv	Dryad Digital Repository	doi:10.5061/dryad.2fp34	http://dx.doi.org/10.5061/dryad.2fp34
GH_37H_090325	Serological analyses	GH_J012	Eidolon data 2007_2014_Openaccess.csv	Dryad Digital Repository	doi:10.5061/dryad.2fp34	http://dx.doi.org/10.5061/dryad.2fp34
GH_37H_090325	Serological analyses	GH_J013	Eidolon data 2007_2014_Openaccess.csv	Dryad Digital Repository	doi:10.5061/dryad.2fp34	http://dx.doi.org/10.5061/dryad.2fp34
GH_37H_090325	Serological analyses	GH_J014	Eidolon data 2007_2014_Openaccess.csv	Dryad Digital Repository	doi:10.5061/dryad.2fp34	http://dx.doi.org/10.5061/dryad.2fp34
GH_37H_090325	Serological analyses	GH_J015	Eidolon data 2007_2014_Openaccess.csv	Dryad Digital Repository	doi:10.5061/dryad.2fp34	http://dx.doi.org/10.5061/dryad.2fp34
GH_37H_090325	Serological analyses	GH_J016	Eidolon data 2007_2014_Openaccess.csv	Dryad Digital Repository	doi:10.5061/dryad.2fp34	http://dx.doi.org/10.5061/dryad.2fp34
GH_37H_090325	Serological analyses	GH_J017	Eidolon data 2007_2014_Openaccess.csv	Dryad Digital Repository	doi:10.5061/dryad.2fp34	http://dx.doi.org/10.5061/dryad.2fp34
GH_37H_090325	Serological analyses	GH_J018	Eidolon data 2007_2014_Openaccess.csv	Dryad Digital Repository	doi:10.5061/dryad.2fp34	http://dx.doi.org/10.5061/dryad.2fp34
GH_37H_090325	Serological analyses	GH_J019	Eidolon data 2007_2014_Openaccess.csv	Dryad Digital Repository	doi:10.5061/dryad.2fp34	http://dx.doi.org/10.5061/dryad.2fp34
GH_37H_090325	Serological analyses	GH_J002	Eidolon data 2007_2014_Openaccess.csv	Dryad Digital Repository	doi:10.5061/dryad.2fp34	http://dx.doi.org/10.5061/dryad.2fp34
GH_37H_090325	Serological analyses	GH_J020	Eidolon data 2007_2014_Openaccess.csv	Dryad Digital Repository	doi:10.5061/dryad.2fp34	http://dx.doi.org/10.5061/dryad.2fp34
GH_37H_090325	Serological analyses	GH_J021	Eidolon data 2007_2014_Openaccess.csv	Dryad Digital Repository	doi:10.5061/dryad.2fp34	http://dx.doi.org/10.5061/dryad.2fp34
GH_37H_090325	Serological analyses	GH_J022	Eidolon data 2007_2014_Openaccess.csv	Dryad Digital Repository	doi:10.5061/dryad.2fp34	http://dx.doi.org/10.5061/dryad.2fp34
GH_37H_090325	Serological analyses	GH_J023	Eidolon data 2007_2014_Openaccess.csv	Dryad Digital Repository	doi:10.5061/dryad.2fp34	http://dx.doi.org/10.5061/dryad.2fp34
GH_37H_090325	Serological analyses	GH_J024	Eidolon data 2007_2014_Openaccess.csv	Dryad Digital Repository	doi:10.5061/dryad.2fp34	http://dx.doi.org/10.5061/dryad.2fp34
GH_37H_090325	Serological analyses	GH_J025	Eidolon data 2007_2014_Openaccess.csv	Dryad Digital Repository	doi:10.5061/dryad.2fp34	http://dx.doi.org/10.5061/dryad.2fp34
GH_37H_090325	Serological analyses	GH_J026	Eidolon data 2007_2014_Openaccess.csv	Dryad Digital Repository	doi:10.5061/dryad.2fp34	http://dx.doi.org/10.5061/dryad.2fp34
GH_37H_090325	Serological analyses	GH_J027	Eidolon data 2007_2014_Openaccess.csv	Dryad Digital Repository	doi:10.5061/dryad.2fp34	http://dx.doi.org/10.5061/dryad.2fp34
GH_37H_090325	Serological analyses	GH_J028	Eidolon data 2007_2014_Openaccess.csv	Dryad Digital Repository	doi:10.5061/dryad.2fp34	http://dx.doi.org/10.5061/dryad.2fp34
GH_37H_090325	Serological analyses	GH_J029	Eidolon data 2007_2014_Openaccess.csv	Dryad Digital Repository	doi:10.5061/dryad.2fp34	http://dx.doi.org/10.5061/dryad.2fp34
GH_37H_090325	Serological analyses	GH_J003	Eidolon data 2007_2014_Openaccess.csv	Dryad Digital Repository	doi:10.5061/dryad.2fp34	http://dx.doi.org/10.5061/dryad.2fp34
GH_37H_090325	Serological analyses	GH_J030	Eidolon data 2007_2014_Openaccess.csv	Dryad Digital Repository	doi:10.5061/dryad.2fp34	http://dx.doi.org/10.5061/dryad.2fp34
GH_37H_090325	Serological analyses	GH_J031	Eidolon data 2007_2014_Openaccess.csv	Dryad Digital Repository	doi:10.5061/dryad.2fp34	http://dx.doi.org/10.5061/dryad.2fp34
GH_37H_090325	Serological analyses	GH_J032	Eidolon data 2007_2014_Openaccess.csv	Dryad Digital Repository	doi:10.5061/dryad.2fp34	http://dx.doi.org/10.5061/dryad.2fp34
GH_37H_090325	Serological analyses	GH_J004	Eidolon data 2007_2014_Openaccess.csv	Dryad Digital Repository	doi:10.5061/dryad.2fp34	http://dx.doi.org/10.5061/dryad.2fp34
GH_37H_090325	Serological analyses	GH_J005	Eidolon data 2007_2014_Openaccess.csv	Dryad Digital Repository	doi:10.5061/dryad.2fp34	http://dx.doi.org/10.5061/dryad.2fp34
GH_37H_090325	Serological analyses	GH_J006	Eidolon data 2007_2014_Openaccess.csv	Dryad Digital Repository	doi:10.5061/dryad.2fp34	http://dx.doi.org/10.5061/dryad.2fp34
GH_37H_090325	Serological analyses	GH_J007	Eidolon data 2007_2014_Openaccess.csv	Dryad Digital Repository	doi:10.5061/dryad.2fp34	http://dx.doi.org/10.5061/dryad.2fp34
GH_37H_090325	Serological analyses	GH_J008	Eidolon data 2007_2014_Openaccess.csv	Dryad Digital Repository	doi:10.5061/dryad.2fp34	http://dx.doi.org/10.5061/dryad.2fp34
GH_37H_090325	Serological analyses	GH_J009	Eidolon data 2007_2014_Openaccess.csv	Dryad Digital Repository	doi:10.5061/dryad.2fp34	http://dx.doi.org/10.5061/dryad.2fp34
GH_37H_090326	Serological analyses	GH_J033	Eidolon data 2007_2014_Openaccess.csv	Dryad Digital Repository	doi:10.5061/dryad.2fp34	http://dx.doi.org/10.5061/dryad.2fp34
GH_37H_090326	Serological analyses	GH_J034	Eidolon data 2007_2014_Openaccess.csv	Dryad Digital Repository	doi:10.5061/dryad.2fp34	http://dx.doi.org/10.5061/dryad.2fp34
GH_37H_090326	Serological analyses	GH_J035	Eidolon data 2007_2014_Openaccess.csv	Dryad Digital Repository	doi:10.5061/dryad.2fp34	http://dx.doi.org/10.5061/dryad.2fp34
GH_37H_090326	Serological analyses	GH_J036	Eidolon data 2007_2014_Openaccess.csv	Dryad Digital Repository	doi:10.5061/dryad.2fp34	http://dx.doi.org/10.5061/dryad.2fp34
GH_37H_090326	Serological analyses	GH_J037	Eidolon data 2007_2014_Openaccess.csv	Dryad Digital Repository	doi:10.5061/dryad.2fp34	http://dx.doi.org/10.5061/dryad.2fp34
GH_37H_090326	Serological analyses	GH_J038	Eidolon data 2007_2014_Openaccess.csv	Dryad Digital Repository	doi:10.5061/dryad.2fp34	http://dx.doi.org/10.5061/dryad.2fp34
GH_37H_090326	Serological analyses	GH_J039	Eidolon data 2007_2014_Openaccess.csv	Dryad Digital Repository	doi:10.5061/dryad.2fp34	http://dx.doi.org/10.5061/dryad.2fp34
GH_37H_090326	Serological analyses	GH_J040	Eidolon data 2007_2014_Openaccess.csv	Dryad Digital Repository	doi:10.5061/dryad.2fp34	http://dx.doi.org/10.5061/dryad.2fp34
GH_37H_090326	Serological analyses	GH_J041	Eidolon data 2007_2014_Openaccess.csv	Dryad Digital Repository	doi:10.5061/dryad.2fp34	http://dx.doi.org/10.5061/dryad.2fp34
GH_37H_090326	Serological analyses	GH_J042	Eidolon data 2007_2014_Openaccess.csv	Dryad Digital Repository	doi:10.5061/dryad.2fp34	http://dx.doi.org/10.5061/dryad.2fp34
GH_37H_090326	Serological analyses	GH_J043	Eidolon data 2007_2014_Openaccess.csv	Dryad Digital Repository	doi:10.5061/dryad.2fp34	http://dx.doi.org/10.5061/dryad.2fp34
GH_37H_090326	Serological analyses	GH_J044	Eidolon data 2007_2014_Openaccess.csv	Dryad Digital Repository	doi:10.5061/dryad.2fp34	http://dx.doi.org/10.5061/dryad.2fp34
GH_37H_090326	Serological analyses	GH_J045	Eidolon data 2007_2014_Openaccess.csv	Dryad Digital Repository	doi:10.5061/dryad.2fp34	http://dx.doi.org/10.5061/dryad.2fp34
GH_37H_090326	Serological analyses	GH_J046	Eidolon data 2007_2014_Openaccess.csv	Dryad Digital Repository	doi:10.5061/dryad.2fp34	http://dx.doi.org/10.5061/dryad.2fp34
GH_37H_090326	Serological analyses	GH_J047	Eidolon data 2007_2014_Openaccess.csv	Dryad Digital Repository	doi:10.5061/dryad.2fp34	http://dx.doi.org/10.5061/dryad.2fp34
GH_37H_090326	Serological analyses	GH_J048	Eidolon data 2007_2014_Openaccess.csv	Dryad Digital Repository	doi:10.5061/dryad.2fp34	http://dx.doi.org/10.5061/dryad.2fp34
GH_37H_090326	Serological analyses	GH_J049	Eidolon data 2007_2014_Openaccess.csv	Dryad Digital Repository	doi:10.5061/dryad.2fp34	http://dx.doi.org/10.5061/dryad.2fp34
GH_37H_090326	Serological analyses	GH_J050	Eidolon data 2007_2014_Openaccess.csv	Dryad Digital Repository	doi:10.5061/dryad.2fp34	http://dx.doi.org/10.5061/dryad.2fp34
GH_37H_090326	Serological analyses	GH_J051	Eidolon data 2007_2014_Openaccess.csv	Dryad Digital Repository	doi:10.5061/dryad.2fp34	http://dx.doi.org/10.5061/dryad.2fp34
GH_37H_090326	Serological analyses	GH_J052	Eidolon data 2007_2014_Openaccess.csv	Dryad Digital Repository	doi:10.5061/dryad.2fp34	http://dx.doi.org/10.5061/dryad.2fp34
GH_37H_090326	Serological analyses	GH_J053	Eidolon data 2007_2014_Openaccess.csv	Dryad Digital Repository	doi:10.5061/dryad.2fp34	http://dx.doi.org/10.5061/dryad.2fp34
GH_37H_090326	Serological analyses	GH_J054	Eidolon data 2007_2014_Openaccess.csv	Dryad Digital Repository	doi:10.5061/dryad.2fp34	http://dx.doi.org/10.5061/dryad.2fp34
GH_37H_090326	Serological analyses	GH_J055	Eidolon data 2007_2014_Openaccess.csv	Dryad Digital Repository	doi:10.5061/dryad.2fp34	http://dx.doi.org/10.5061/dryad.2fp34
GH_37H_090326	Serological analyses	GH_J056	Eidolon data 2007_2014_Openaccess.csv	Dryad Digital Repository	doi:10.5061/dryad.2fp34	http://dx.doi.org/10.5061/dryad.2fp34
GH_37H_090326	Serological analyses	GH_J057	Eidolon data 2007_2014_Openaccess.csv	Dryad Digital Repository	doi:10.5061/dryad.2fp34	http://dx.doi.org/10.5061/dryad.2fp34
GH_37H_090326	Serological analyses	GH_J058	Eidolon data 2007_2014_Openaccess.csv	Dryad Digital Repository	doi:10.5061/dryad.2fp34	http://dx.doi.org/10.5061/dryad.2fp34
GH_37H_090326	Serological analyses	GH_J059	Eidolon data 2007_2014_Openaccess.csv	Dryad Digital Repository	doi:10.5061/dryad.2fp34	http://dx.doi.org/10.5061/dryad.2fp34
GH_37H_090326	Serological analyses	GH_J060	Eidolon data 2007_2014_Openaccess.csv	Dryad Digital Repository	doi:10.5061/dryad.2fp34	http://dx.doi.org/10.5061/dryad.2fp34
GH_37H_090326	Serological analyses	GH_J061	Eidolon data 2007_2014_Openaccess.csv	Dryad Digital Repository	doi:10.5061/dryad.2fp34	http://dx.doi.org/10.5061/dryad.2fp34
GH_37H_090326	Serological analyses	GH_J062	Eidolon data 2007_2014_Openaccess.csv	Dryad Digital Repository	doi:10.5061/dryad.2fp34	http://dx.doi.org/10.5061/dryad.2fp34
GH_37H_090326	Serological analyses	GH_J063	Eidolon data 2007_2014_Openaccess.csv	Dryad Digital Repository	doi:10.5061/dryad.2fp34	http://dx.doi.org/10.5061/dryad.2fp34
GH_37H_090326	Serological analyses	GH_J064	Eidolon data 2007_2014_Openaccess.csv	Dryad Digital Repository	doi:10.5061/dryad.2fp34	http://dx.doi.org/10.5061/dryad.2fp34
GH_37H_090326	Serological analyses	GH_J065	Eidolon data 2007_2014_Openaccess.csv	Dryad Digital Repository	doi:10.5061/dryad.2fp34	http://dx.doi.org/10.5061/dryad.2fp34
GH_KUZ_090329	Serological analyses	GH_K043	Eidolon data 2007_2014_Openaccess.csv	Dryad Digital Repository	doi:10.5061/dryad.2fp34	http://dx.doi.org/10.5061/dryad.2fp34
GH_KUZ_090329	Serological analyses	GH_M001	Eidolon data 2007_2014_Openaccess.csv	Dryad Digital Repository	doi:10.5061/dryad.2fp34	http://dx.doi.org/10.5061/dryad.2fp34
GH_KUZ_090329	Serological analyses	GH_M010	Eidolon data 2007_2014_Openaccess.csv	Dryad Digital Repository	doi:10.5061/dryad.2fp34	http://dx.doi.org/10.5061/dryad.2fp34
GH_KUZ_090329	Serological analyses	GH_M011	Eidolon data 2007_2014_Openaccess.csv	Dryad Digital Repository	doi:10.5061/dryad.2fp34	http://dx.doi.org/10.5061/dryad.2fp34
GH_KUZ_090329	Serological analyses	GH_M012	Eidolon data 2007_2014_Openaccess.csv	Dryad Digital Repository	doi:10.5061/dryad.2fp34	http://dx.doi.org/10.5061/dryad.2fp34
GH_KUZ_090329	Serological analyses	GH_M013	Eidolon data 2007_2014_Openaccess.csv	Dryad Digital Repository	doi:10.5061/dryad.2fp34	http://dx.doi.org/10.5061/dryad.2fp34
GH_KUZ_090329	Serological analyses	GH_M014	Eidolon data 2007_2014_Openaccess.csv	Dryad Digital Repository	doi:10.5061/dryad.2fp34	http://dx.doi.org/10.5061/dryad.2fp34
GH_KUZ_090329	Serological analyses	GH_M015	Eidolon data 2007_2014_Openaccess.csv	Dryad Digital Repository	doi:10.5061/dryad.2fp34	http://dx.doi.org/10.5061/dryad.2fp34
GH_KUZ_090329	Serological analyses	GH_M016	Eidolon data 2007_2014_Openaccess.csv	Dryad Digital Repository	doi:10.5061/dryad.2fp34	http://dx.doi.org/10.5061/dryad.2fp34
GH_KUZ_090329	Serological analyses	GH_M017	Eidolon data 2007_2014_Openaccess.csv	Dryad Digital Repository	doi:10.5061/dryad.2fp34	http://dx.doi.org/10.5061/dryad.2fp34
GH_KUZ_090329	Serological analyses	GH_M018	Eidolon data 2007_2014_Openaccess.csv	Dryad Digital Repository	doi:10.5061/dryad.2fp34	http://dx.doi.org/10.5061/dryad.2fp34
GH_KUZ_090329	Serological analyses	GH_M019	Eidolon data 2007_2014_Openaccess.csv	Dryad Digital Repository	doi:10.5061/dryad.2fp34	http://dx.doi.org/10.5061/dryad.2fp34
GH_KUZ_090329	Serological analyses	GH_M002	Eidolon data 2007_2014_Openaccess.csv	Dryad Digital Repository	doi:10.5061/dryad.2fp34	http://dx.doi.org/10.5061/dryad.2fp34
GH_KUZ_090329	Serological analyses	GH_M020	Eidolon data 2007_2014_Openaccess.csv	Dryad Digital Repository	doi:10.5061/dryad.2fp34	http://dx.doi.org/10.5061/dryad.2fp34
GH_KUZ_090329	Serological analyses	GH_M021	Eidolon data 2007_2014_Openaccess.csv	Dryad Digital Repository	doi:10.5061/dryad.2fp34	http://dx.doi.org/10.5061/dryad.2fp34
GH_KUZ_090329	Serological analyses	GH_M023	Eidolon data 2007_2014_Openaccess.csv	Dryad Digital Repository	doi:10.5061/dryad.2fp34	http://dx.doi.org/10.5061/dryad.2fp34
GH_KUZ_090329	Serological analyses	GH_M024	Eidolon data 2007_2014_Openaccess.csv	Dryad Digital Repository	doi:10.5061/dryad.2fp34	http://dx.doi.org/10.5061/dryad.2fp34
GH_KUZ_090329	Serological analyses	GH_M025	Eidolon data 2007_2014_Openaccess.csv	Dryad Digital Repository	doi:10.5061/dryad.2fp34	http://dx.doi.org/10.5061/dryad.2fp34
GH_KUZ_090329	Serological analyses	GH_M026	Eidolon data 2007_2014_Openaccess.csv	Dryad Digital Repository	doi:10.5061/dryad.2fp34	http://dx.doi.org/10.5061/dryad.2fp34
GH_KUZ_090329	Serological analyses	GH_M027	Eidolon data 2007_2014_Openaccess.csv	Dryad Digital Repository	doi:10.5061/dryad.2fp34	http://dx.doi.org/10.5061/dryad.2fp34
GH_KUZ_090329	Serological analyses	GH_M028	Eidolon data 2007_2014_Openaccess.csv	Dryad Digital Repository	doi:10.5061/dryad.2fp34	http://dx.doi.org/10.5061/dryad.2fp34
GH_KUZ_090329	Serological analyses	GH_M029	Eidolon data 2007_2014_Openaccess.csv	Dryad Digital Repository	doi:10.5061/dryad.2fp34	http://dx.doi.org/10.5061/dryad.2fp34
GH_KUZ_090329	Serological analyses	GH_M003	Eidolon data 2007_2014_Openaccess.csv	Dryad Digital Repository	doi:10.5061/dryad.2fp34	http://dx.doi.org/10.5061/dryad.2fp34
GH_KUZ_090329	Serological analyses	GH_M030	Eidolon data 2007_2014_Openaccess.csv	Dryad Digital Repository	doi:10.5061/dryad.2fp34	http://dx.doi.org/10.5061/dryad.2fp34
GH_KUZ_090329	Serological analyses	GH_M031	Eidolon data 2007_2014_Openaccess.csv	Dryad Digital Repository	doi:10.5061/dryad.2fp34	http://dx.doi.org/10.5061/dryad.2fp34
GH_KUZ_090329	Serological analyses	GH_M032	Eidolon data 2007_2014_Openaccess.csv	Dryad Digital Repository	doi:10.5061/dryad.2fp34	http://dx.doi.org/10.5061/dryad.2fp34
GH_KUZ_090329	Serological analyses	GH_M033	Eidolon data 2007_2014_Openaccess.csv	Dryad Digital Repository	doi:10.5061/dryad.2fp34	http://dx.doi.org/10.5061/dryad.2fp34
GH_KUZ_090329	Serological analyses	GH_M034	Eidolon data 2007_2014_Openaccess.csv	Dryad Digital Repository	doi:10.5061/dryad.2fp34	http://dx.doi.org/10.5061/dryad.2fp34
GH_KUZ_090329	Serological analyses	GH_M035	Eidolon data 2007_2014_Openaccess.csv	Dryad Digital Repository	doi:10.5061/dryad.2fp34	http://dx.doi.org/10.5061/dryad.2fp34
GH_KUZ_090329	Serological analyses	GH_M036	Eidolon data 2007_2014_Openaccess.csv	Dryad Digital Repository	doi:10.5061/dryad.2fp34	http://dx.doi.org/10.5061/dryad.2fp34
GH_KUZ_090329	Serological analyses	GH_M037	Eidolon data 2007_2014_Openaccess.csv	Dryad Digital Repository	doi:10.5061/dryad.2fp34	http://dx.doi.org/10.5061/dryad.2fp34
GH_KUZ_090329	Serological analyses	GH_M038	Eidolon data 2007_2014_Openaccess.csv	Dryad Digital Repository	doi:10.5061/dryad.2fp34	http://dx.doi.org/10.5061/dryad.2fp34
GH_KUZ_090329	Serological analyses	GH_M039	Eidolon data 2007_2014_Openaccess.csv	Dryad Digital Repository	doi:10.5061/dryad.2fp34	http://dx.doi.org/10.5061/dryad.2fp34
GH_KUZ_090329	Serological analyses	GH_M004	Eidolon data 2007_2014_Openaccess.csv	Dryad Digital Repository	doi:10.5061/dryad.2fp34	http://dx.doi.org/10.5061/dryad.2fp34
GH_KUZ_090329	Serological analyses	GH_M040	Eidolon data 2007_2014_Openaccess.csv	Dryad Digital Repository	doi:10.5061/dryad.2fp34	http://dx.doi.org/10.5061/dryad.2fp34
GH_KUZ_090329	Serological analyses	GH_M041	Eidolon data 2007_2014_Openaccess.csv	Dryad Digital Repository	doi:10.5061/dryad.2fp34	http://dx.doi.org/10.5061/dryad.2fp34
GH_KUZ_090329	Serological analyses	GH_M042	Eidolon data 2007_2014_Openaccess.csv	Dryad Digital Repository	doi:10.5061/dryad.2fp34	http://dx.doi.org/10.5061/dryad.2fp34
GH_KUZ_090329	Serological analyses	GH_M043	Eidolon data 2007_2014_Openaccess.csv	Dryad Digital Repository	doi:10.5061/dryad.2fp34	http://dx.doi.org/10.5061/dryad.2fp34
GH_KUZ_090329	Serological analyses	GH_M044	Eidolon data 2007_2014_Openaccess.csv	Dryad Digital Repository	doi:10.5061/dryad.2fp34	http://dx.doi.org/10.5061/dryad.2fp34
GH_KUZ_090329	Serological analyses	GH_M045	Eidolon data 2007_2014_Openaccess.csv	Dryad Digital Repository	doi:10.5061/dryad.2fp34	http://dx.doi.org/10.5061/dryad.2fp34
GH_KUZ_090329	Serological analyses	GH_M046	Eidolon data 2007_2014_Openaccess.csv	Dryad Digital Repository	doi:10.5061/dryad.2fp34	http://dx.doi.org/10.5061/dryad.2fp34
GH_KUZ_090329	Serological analyses	GH_M005	Eidolon data 2007_2014_Openaccess.csv	Dryad Digital Repository	doi:10.5061/dryad.2fp34	http://dx.doi.org/10.5061/dryad.2fp34
GH_KUZ_090329	Serological analyses	GH_M006	Eidolon data 2007_2014_Openaccess.csv	Dryad Digital Repository	doi:10.5061/dryad.2fp34	http://dx.doi.org/10.5061/dryad.2fp34
GH_KUZ_090329	Serological analyses	GH_M007	Eidolon data 2007_2014_Openaccess.csv	Dryad Digital Repository	doi:10.5061/dryad.2fp34	http://dx.doi.org/10.5061/dryad.2fp34
GH_KUZ_090329	Serological analyses	GH_M008	Eidolon data 2007_2014_Openaccess.csv	Dryad Digital Repository	doi:10.5061/dryad.2fp34	http://dx.doi.org/10.5061/dryad.2fp34
GH_KUZ_090329	Serological analyses	GH_M009	Eidolon data 2007_2014_Openaccess.csv	Dryad Digital Repository	doi:10.5061/dryad.2fp34	http://dx.doi.org/10.5061/dryad.2fp34
GH_KUZ_090330	Serological analyses	GH_K044	Eidolon data 2007_2014_Openaccess.csv	Dryad Digital Repository	doi:10.5061/dryad.2fp34	http://dx.doi.org/10.5061/dryad.2fp34
GH_KUZ_090330	Serological analyses	GH_K045	Eidolon data 2007_2014_Openaccess.csv	Dryad Digital Repository	doi:10.5061/dryad.2fp34	http://dx.doi.org/10.5061/dryad.2fp34
GH_TSG_090331	Serological analyses	GH_N001	Eidolon data 2007_2014_Openaccess.csv	Dryad Digital Repository	doi:10.5061/dryad.2fp34	http://dx.doi.org/10.5061/dryad.2fp34
GH_TSG_090331	Serological analyses	GH_N010	Eidolon data 2007_2014_Openaccess.csv	Dryad Digital Repository	doi:10.5061/dryad.2fp34	http://dx.doi.org/10.5061/dryad.2fp34
GH_TSG_090331	Serological analyses	GH_N011	Eidolon data 2007_2014_Openaccess.csv	Dryad Digital Repository	doi:10.5061/dryad.2fp34	http://dx.doi.org/10.5061/dryad.2fp34
GH_TSG_090331	Serological analyses	GH_N012	Eidolon data 2007_2014_Openaccess.csv	Dryad Digital Repository	doi:10.5061/dryad.2fp34	http://dx.doi.org/10.5061/dryad.2fp34
GH_TSG_090331	Serological analyses	GH_N013	Eidolon data 2007_2014_Openaccess.csv	Dryad Digital Repository	doi:10.5061/dryad.2fp34	http://dx.doi.org/10.5061/dryad.2fp34
GH_TSG_090331	Serological analyses	GH_N014	Eidolon data 2007_2014_Openaccess.csv	Dryad Digital Repository	doi:10.5061/dryad.2fp34	http://dx.doi.org/10.5061/dryad.2fp34
GH_TSG_090331	Serological analyses	GH_N015	Eidolon data 2007_2014_Openaccess.csv	Dryad Digital Repository	doi:10.5061/dryad.2fp34	http://dx.doi.org/10.5061/dryad.2fp34
GH_TSG_090331	Serological analyses	GH_N016	Eidolon data 2007_2014_Openaccess.csv	Dryad Digital Repository	doi:10.5061/dryad.2fp34	http://dx.doi.org/10.5061/dryad.2fp34
GH_TSG_090331	Serological analyses	GH_N017	Eidolon data 2007_2014_Openaccess.csv	Dryad Digital Repository	doi:10.5061/dryad.2fp34	http://dx.doi.org/10.5061/dryad.2fp34
GH_TSG_090331	Serological analyses	GH_N018	Eidolon data 2007_2014_Openaccess.csv	Dryad Digital Repository	doi:10.5061/dryad.2fp34	http://dx.doi.org/10.5061/dryad.2fp34
GH_TSG_090331	Serological analyses	GH_N019	Eidolon data 2007_2014_Openaccess.csv	Dryad Digital Repository	doi:10.5061/dryad.2fp34	http://dx.doi.org/10.5061/dryad.2fp34
GH_TSG_090331	Serological analyses	GH_N002	Eidolon data 2007_2014_Openaccess.csv	Dryad Digital Repository	doi:10.5061/dryad.2fp34	http://dx.doi.org/10.5061/dryad.2fp34
GH_TSG_090331	Serological analyses	GH_N020	Eidolon data 2007_2014_Openaccess.csv	Dryad Digital Repository	doi:10.5061/dryad.2fp34	http://dx.doi.org/10.5061/dryad.2fp34
GH_TSG_090331	Serological analyses	GH_N021	Eidolon data 2007_2014_Openaccess.csv	Dryad Digital Repository	doi:10.5061/dryad.2fp34	http://dx.doi.org/10.5061/dryad.2fp34
GH_TSG_090331	Serological analyses	GH_N022	Eidolon data 2007_2014_Openaccess.csv	Dryad Digital Repository	doi:10.5061/dryad.2fp34	http://dx.doi.org/10.5061/dryad.2fp34
GH_TSG_090331	Serological analyses	GH_N023	Eidolon data 2007_2014_Openaccess.csv	Dryad Digital Repository	doi:10.5061/dryad.2fp34	http://dx.doi.org/10.5061/dryad.2fp34
GH_TSG_090331	Serological analyses	GH_N024	Eidolon data 2007_2014_Openaccess.csv	Dryad Digital Repository	doi:10.5061/dryad.2fp34	http://dx.doi.org/10.5061/dryad.2fp34
GH_TSG_090331	Serological analyses	GH_N025	Eidolon data 2007_2014_Openaccess.csv	Dryad Digital Repository	doi:10.5061/dryad.2fp34	http://dx.doi.org/10.5061/dryad.2fp34
GH_TSG_090331	Serological analyses	GH_N026	Eidolon data 2007_2014_Openaccess.csv	Dryad Digital Repository	doi:10.5061/dryad.2fp34	http://dx.doi.org/10.5061/dryad.2fp34
GH_TSG_090331	Serological analyses	GH_N027	Eidolon data 2007_2014_Openaccess.csv	Dryad Digital Repository	doi:10.5061/dryad.2fp34	http://dx.doi.org/10.5061/dryad.2fp34
GH_TSG_090331	Serological analyses	GH_N028	Eidolon data 2007_2014_Openaccess.csv	Dryad Digital Repository	doi:10.5061/dryad.2fp34	http://dx.doi.org/10.5061/dryad.2fp34
GH_TSG_090331	Serological analyses	GH_N029	Eidolon data 2007_2014_Openaccess.csv	Dryad Digital Repository	doi:10.5061/dryad.2fp34	http://dx.doi.org/10.5061/dryad.2fp34
GH_TSG_090331	Serological analyses	GH_N003	Eidolon data 2007_2014_Openaccess.csv	Dryad Digital Repository	doi:10.5061/dryad.2fp34	http://dx.doi.org/10.5061/dryad.2fp34
GH_TSG_090331	Serological analyses	GH_N030	Eidolon data 2007_2014_Openaccess.csv	Dryad Digital Repository	doi:10.5061/dryad.2fp34	http://dx.doi.org/10.5061/dryad.2fp34
GH_TSG_090331	Serological analyses	GH_N031	Eidolon data 2007_2014_Openaccess.csv	Dryad Digital Repository	doi:10.5061/dryad.2fp34	http://dx.doi.org/10.5061/dryad.2fp34
GH_TSG_090331	Serological analyses	GH_N032	Eidolon data 2007_2014_Openaccess.csv	Dryad Digital Repository	doi:10.5061/dryad.2fp34	http://dx.doi.org/10.5061/dryad.2fp34
GH_TSG_090331	Serological analyses	GH_N033	Eidolon data 2007_2014_Openaccess.csv	Dryad Digital Repository	doi:10.5061/dryad.2fp34	http://dx.doi.org/10.5061/dryad.2fp34
GH_TSG_090331	Serological analyses	GH_N034	Eidolon data 2007_2014_Openaccess.csv	Dryad Digital Repository	doi:10.5061/dryad.2fp34	http://dx.doi.org/10.5061/dryad.2fp34
GH_TSG_090331	Serological analyses	GH_N035	Eidolon data 2007_2014_Openaccess.csv	Dryad Digital Repository	doi:10.5061/dryad.2fp34	http://dx.doi.org/10.5061/dryad.2fp34
GH_TSG_090331	Serological analyses	GH_N036	Eidolon data 2007_2014_Openaccess.csv	Dryad Digital Repository	doi:10.5061/dryad.2fp34	http://dx.doi.org/10.5061/dryad.2fp34
GH_TSG_090331	Serological analyses	GH_N037	Eidolon data 2007_2014_Openaccess.csv	Dryad Digital Repository	doi:10.5061/dryad.2fp34	http://dx.doi.org/10.5061/dryad.2fp34
GH_TSG_090331	Serological analyses	GH_N038	Eidolon data 2007_2014_Openaccess.csv	Dryad Digital Repository	doi:10.5061/dryad.2fp34	http://dx.doi.org/10.5061/dryad.2fp34
GH_TSG_090331	Serological analyses	GH_N039	Eidolon data 2007_2014_Openaccess.csv	Dryad Digital Repository	doi:10.5061/dryad.2fp34	http://dx.doi.org/10.5061/dryad.2fp34
GH_TSG_090331	Serological analyses	GH_N004	Eidolon data 2007_2014_Openaccess.csv	Dryad Digital Repository	doi:10.5061/dryad.2fp34	http://dx.doi.org/10.5061/dryad.2fp34
GH_TSG_090331	Serological analyses	GH_N040	Eidolon data 2007_2014_Openaccess.csv	Dryad Digital Repository	doi:10.5061/dryad.2fp34	http://dx.doi.org/10.5061/dryad.2fp34
GH_TSG_090331	Serological analyses	GH_N041	Eidolon data 2007_2014_Openaccess.csv	Dryad Digital Repository	doi:10.5061/dryad.2fp34	http://dx.doi.org/10.5061/dryad.2fp34
GH_TSG_090331	Serological analyses	GH_N042	Eidolon data 2007_2014_Openaccess.csv	Dryad Digital Repository	doi:10.5061/dryad.2fp34	http://dx.doi.org/10.5061/dryad.2fp34
GH_TSG_090331	Serological analyses	GH_N043	Eidolon data 2007_2014_Openaccess.csv	Dryad Digital Repository	doi:10.5061/dryad.2fp34	http://dx.doi.org/10.5061/dryad.2fp34
GH_TSG_090331	Serological analyses	GH_N044	Eidolon data 2007_2014_Openaccess.csv	Dryad Digital Repository	doi:10.5061/dryad.2fp34	http://dx.doi.org/10.5061/dryad.2fp34
GH_TSG_090331	Serological analyses	GH_N045	Eidolon data 2007_2014_Openaccess.csv	Dryad Digital Repository	doi:10.5061/dryad.2fp34	http://dx.doi.org/10.5061/dryad.2fp34
GH_TSG_090331	Serological analyses	GH_N046	Eidolon data 2007_2014_Openaccess.csv	Dryad Digital Repository	doi:10.5061/dryad.2fp34	http://dx.doi.org/10.5061/dryad.2fp34
GH_TSG_090331	Serological analyses	GH_N047	Eidolon data 2007_2014_Openaccess.csv	Dryad Digital Repository	doi:10.5061/dryad.2fp34	http://dx.doi.org/10.5061/dryad.2fp34
GH_TSG_090331	Serological analyses	GH_N048	Eidolon data 2007_2014_Openaccess.csv	Dryad Digital Repository	doi:10.5061/dryad.2fp34	http://dx.doi.org/10.5061/dryad.2fp34
GH_TSG_090331	Serological analyses	GH_N005	Eidolon data 2007_2014_Openaccess.csv	Dryad Digital Repository	doi:10.5061/dryad.2fp34	http://dx.doi.org/10.5061/dryad.2fp34
GH_TSG_090331	Serological analyses	GH_N050	Eidolon data 2007_2014_Openaccess.csv	Dryad Digital Repository	doi:10.5061/dryad.2fp34	http://dx.doi.org/10.5061/dryad.2fp34
GH_TSG_090331	Serological analyses	GH_N051	Eidolon data 2007_2014_Openaccess.csv	Dryad Digital Repository	doi:10.5061/dryad.2fp34	http://dx.doi.org/10.5061/dryad.2fp34
GH_TSG_090331	Serological analyses	GH_N052	Eidolon data 2007_2014_Openaccess.csv	Dryad Digital Repository	doi:10.5061/dryad.2fp34	http://dx.doi.org/10.5061/dryad.2fp34
GH_TSG_090331	Serological analyses	GH_N053	Eidolon data 2007_2014_Openaccess.csv	Dryad Digital Repository	doi:10.5061/dryad.2fp34	http://dx.doi.org/10.5061/dryad.2fp34
GH_TSG_090331	Serological analyses	GH_N054	Eidolon data 2007_2014_Openaccess.csv	Dryad Digital Repository	doi:10.5061/dryad.2fp34	http://dx.doi.org/10.5061/dryad.2fp34
GH_TSG_090331	Serological analyses	GH_N055	Eidolon data 2007_2014_Openaccess.csv	Dryad Digital Repository	doi:10.5061/dryad.2fp34	http://dx.doi.org/10.5061/dryad.2fp34
GH_TSG_090331	Serological analyses	GH_N056	Eidolon data 2007_2014_Openaccess.csv	Dryad Digital Repository	doi:10.5061/dryad.2fp34	http://dx.doi.org/10.5061/dryad.2fp34
GH_TSG_090331	Serological analyses	GH_N057	Eidolon data 2007_2014_Openaccess.csv	Dryad Digital Repository	doi:10.5061/dryad.2fp34	http://dx.doi.org/10.5061/dryad.2fp34
GH_TSG_090331	Serological analyses	GH_N058	Eidolon data 2007_2014_Openaccess.csv	Dryad Digital Repository	doi:10.5061/dryad.2fp34	http://dx.doi.org/10.5061/dryad.2fp34
GH_TSG_090331	Serological analyses	GH_N059	Eidolon data 2007_2014_Openaccess.csv	Dryad Digital Repository	doi:10.5061/dryad.2fp34	http://dx.doi.org/10.5061/dryad.2fp34
GH_TSG_090331	Serological analyses	GH_N006	Eidolon data 2007_2014_Openaccess.csv	Dryad Digital Repository	doi:10.5061/dryad.2fp34	http://dx.doi.org/10.5061/dryad.2fp34
GH_TSG_090331	Serological analyses	GH_N060	Eidolon data 2007_2014_Openaccess.csv	Dryad Digital Repository	doi:10.5061/dryad.2fp34	http://dx.doi.org/10.5061/dryad.2fp34
GH_TSG_090331	Serological analyses	GH_N061	Eidolon data 2007_2014_Openaccess.csv	Dryad Digital Repository	doi:10.5061/dryad.2fp34	http://dx.doi.org/10.5061/dryad.2fp34
GH_TSG_090331	Serological analyses	GH_N062	Eidolon data 2007_2014_Openaccess.csv	Dryad Digital Repository	doi:10.5061/dryad.2fp34	http://dx.doi.org/10.5061/dryad.2fp34
GH_TSG_090331	Serological analyses	GH_N063	Eidolon data 2007_2014_Openaccess.csv	Dryad Digital Repository	doi:10.5061/dryad.2fp34	http://dx.doi.org/10.5061/dryad.2fp34
GH_TSG_090331	Serological analyses	GH_N064	Eidolon data 2007_2014_Openaccess.csv	Dryad Digital Repository	doi:10.5061/dryad.2fp34	http://dx.doi.org/10.5061/dryad.2fp34
GH_TSG_090331	Serological analyses	GH_N065	Eidolon data 2007_2014_Openaccess.csv	Dryad Digital Repository	doi:10.5061/dryad.2fp34	http://dx.doi.org/10.5061/dryad.2fp34
GH_TSG_090331	Serological analyses	GH_N066	Eidolon data 2007_2014_Openaccess.csv	Dryad Digital Repository	doi:10.5061/dryad.2fp34	http://dx.doi.org/10.5061/dryad.2fp34
GH_TSG_090331	Serological analyses	GH_N067	Eidolon data 2007_2014_Openaccess.csv	Dryad Digital Repository	doi:10.5061/dryad.2fp34	http://dx.doi.org/10.5061/dryad.2fp34
GH_TSG_090331	Serological analyses	GH_N068	Eidolon data 2007_2014_Openaccess.csv	Dryad Digital Repository	doi:10.5061/dryad.2fp34	http://dx.doi.org/10.5061/dryad.2fp34
GH_TSG_090331	Serological analyses	GH_N069	Eidolon data 2007_2014_Openaccess.csv	Dryad Digital Repository	doi:10.5061/dryad.2fp34	http://dx.doi.org/10.5061/dryad.2fp34
GH_TSG_090331	Serological analyses	GH_N007	Eidolon data 2007_2014_Openaccess.csv	Dryad Digital Repository	doi:10.5061/dryad.2fp34	http://dx.doi.org/10.5061/dryad.2fp34
GH_TSG_090331	Serological analyses	GH_N070	Eidolon data 2007_2014_Openaccess.csv	Dryad Digital Repository	doi:10.5061/dryad.2fp34	http://dx.doi.org/10.5061/dryad.2fp34
GH_TSG_090331	Serological analyses	GH_N071	Eidolon data 2007_2014_Openaccess.csv	Dryad Digital Repository	doi:10.5061/dryad.2fp34	http://dx.doi.org/10.5061/dryad.2fp34
GH_TSG_090331	Serological analyses	GH_N072	Eidolon data 2007_2014_Openaccess.csv	Dryad Digital Repository	doi:10.5061/dryad.2fp34	http://dx.doi.org/10.5061/dryad.2fp34
GH_TSG_090331	Serological analyses	GH_N008	Eidolon data 2007_2014_Openaccess.csv	Dryad Digital Repository	doi:10.5061/dryad.2fp34	http://dx.doi.org/10.5061/dryad.2fp34
GH_TSG_090331	Serological analyses	GH_N009	Eidolon data 2007_2014_Openaccess.csv	Dryad Digital Repository	doi:10.5061/dryad.2fp34	http://dx.doi.org/10.5061/dryad.2fp34
GH_TSG_090401	Serological analyses	GH_K046	Eidolon data 2007_2014_Openaccess.csv	Dryad Digital Repository	doi:10.5061/dryad.2fp34	http://dx.doi.org/10.5061/dryad.2fp34
GH_TSG_090401	Serological analyses	GH_K047	Eidolon data 2007_2014_Openaccess.csv	Dryad Digital Repository	doi:10.5061/dryad.2fp34	http://dx.doi.org/10.5061/dryad.2fp34
GH_TSG_090401	Serological analyses	GH_K048	Eidolon data 2007_2014_Openaccess.csv	Dryad Digital Repository	doi:10.5061/dryad.2fp34	http://dx.doi.org/10.5061/dryad.2fp34
GH_TSG_090402	Serological analyses	GH_K049	Eidolon data 2007_2014_Openaccess.csv	Dryad Digital Repository	doi:10.5061/dryad.2fp34	http://dx.doi.org/10.5061/dryad.2fp34
GH_37H_090725	Serological analyses	GH_P001	Eidolon data 2007_2014_Openaccess.csv	Dryad Digital Repository	doi:10.5061/dryad.2fp34	http://dx.doi.org/10.5061/dryad.2fp34
GH_37H_090725	Serological analyses	GH_P010	Eidolon data 2007_2014_Openaccess.csv	Dryad Digital Repository	doi:10.5061/dryad.2fp34	http://dx.doi.org/10.5061/dryad.2fp34
GH_37H_090725	Serological analyses	GH_P011	Eidolon data 2007_2014_Openaccess.csv	Dryad Digital Repository	doi:10.5061/dryad.2fp34	http://dx.doi.org/10.5061/dryad.2fp34
GH_37H_090725	Serological analyses	GH_P012	Eidolon data 2007_2014_Openaccess.csv	Dryad Digital Repository	doi:10.5061/dryad.2fp34	http://dx.doi.org/10.5061/dryad.2fp34
GH_37H_090725	Serological analyses	GH_P013	Eidolon data 2007_2014_Openaccess.csv	Dryad Digital Repository	doi:10.5061/dryad.2fp34	http://dx.doi.org/10.5061/dryad.2fp34
GH_37H_090725	Serological analyses	GH_P014	Eidolon data 2007_2014_Openaccess.csv	Dryad Digital Repository	doi:10.5061/dryad.2fp34	http://dx.doi.org/10.5061/dryad.2fp34
GH_37H_090725	Serological analyses	GH_P015	Eidolon data 2007_2014_Openaccess.csv	Dryad Digital Repository	doi:10.5061/dryad.2fp34	http://dx.doi.org/10.5061/dryad.2fp34
GH_37H_090725	Serological analyses	GH_P016	Eidolon data 2007_2014_Openaccess.csv	Dryad Digital Repository	doi:10.5061/dryad.2fp34	http://dx.doi.org/10.5061/dryad.2fp34
GH_37H_090725	Serological analyses	GH_P017	Eidolon data 2007_2014_Openaccess.csv	Dryad Digital Repository	doi:10.5061/dryad.2fp34	http://dx.doi.org/10.5061/dryad.2fp34
GH_37H_090725	Serological analyses	GH_P018	Eidolon data 2007_2014_Openaccess.csv	Dryad Digital Repository	doi:10.5061/dryad.2fp34	http://dx.doi.org/10.5061/dryad.2fp34
GH_37H_090725	Serological analyses	GH_P019	Eidolon data 2007_2014_Openaccess.csv	Dryad Digital Repository	doi:10.5061/dryad.2fp34	http://dx.doi.org/10.5061/dryad.2fp34
GH_37H_090725	Serological analyses	GH_P002	Eidolon data 2007_2014_Openaccess.csv	Dryad Digital Repository	doi:10.5061/dryad.2fp34	http://dx.doi.org/10.5061/dryad.2fp34
GH_37H_090725	Serological analyses	GH_P020	Eidolon data 2007_2014_Openaccess.csv	Dryad Digital Repository	doi:10.5061/dryad.2fp34	http://dx.doi.org/10.5061/dryad.2fp34
GH_37H_090725	Serological analyses	GH_P021	Eidolon data 2007_2014_Openaccess.csv	Dryad Digital Repository	doi:10.5061/dryad.2fp34	http://dx.doi.org/10.5061/dryad.2fp34
GH_37H_090725	Serological analyses	GH_P022	Eidolon data 2007_2014_Openaccess.csv	Dryad Digital Repository	doi:10.5061/dryad.2fp34	http://dx.doi.org/10.5061/dryad.2fp34
GH_37H_090725	Serological analyses	GH_P023	Eidolon data 2007_2014_Openaccess.csv	Dryad Digital Repository	doi:10.5061/dryad.2fp34	http://dx.doi.org/10.5061/dryad.2fp34
GH_37H_090725	Serological analyses	GH_P024	Eidolon data 2007_2014_Openaccess.csv	Dryad Digital Repository	doi:10.5061/dryad.2fp34	http://dx.doi.org/10.5061/dryad.2fp34
GH_37H_090725	Serological analyses	GH_P025	Eidolon data 2007_2014_Openaccess.csv	Dryad Digital Repository	doi:10.5061/dryad.2fp34	http://dx.doi.org/10.5061/dryad.2fp34
GH_37H_090725	Serological analyses	GH_P026	Eidolon data 2007_2014_Openaccess.csv	Dryad Digital Repository	doi:10.5061/dryad.2fp34	http://dx.doi.org/10.5061/dryad.2fp34
GH_37H_090725	Serological analyses	GH_P027	Eidolon data 2007_2014_Openaccess.csv	Dryad Digital Repository	doi:10.5061/dryad.2fp34	http://dx.doi.org/10.5061/dryad.2fp34
GH_37H_090725	Serological analyses	GH_P028	Eidolon data 2007_2014_Openaccess.csv	Dryad Digital Repository	doi:10.5061/dryad.2fp34	http://dx.doi.org/10.5061/dryad.2fp34
GH_37H_090725	Serological analyses	GH_P003	Eidolon data 2007_2014_Openaccess.csv	Dryad Digital Repository	doi:10.5061/dryad.2fp34	http://dx.doi.org/10.5061/dryad.2fp34
GH_37H_090725	Serological analyses	GH_P004	Eidolon data 2007_2014_Openaccess.csv	Dryad Digital Repository	doi:10.5061/dryad.2fp34	http://dx.doi.org/10.5061/dryad.2fp34
GH_37H_090725	Serological analyses	GH_P005	Eidolon data 2007_2014_Openaccess.csv	Dryad Digital Repository	doi:10.5061/dryad.2fp34	http://dx.doi.org/10.5061/dryad.2fp34
GH_37H_090725	Serological analyses	GH_P006	Eidolon data 2007_2014_Openaccess.csv	Dryad Digital Repository	doi:10.5061/dryad.2fp34	http://dx.doi.org/10.5061/dryad.2fp34
GH_37H_090725	Serological analyses	GH_P007	Eidolon data 2007_2014_Openaccess.csv	Dryad Digital Repository	doi:10.5061/dryad.2fp34	http://dx.doi.org/10.5061/dryad.2fp34
GH_37H_090725	Serological analyses	GH_P008	Eidolon data 2007_2014_Openaccess.csv	Dryad Digital Repository	doi:10.5061/dryad.2fp34	http://dx.doi.org/10.5061/dryad.2fp34
GH_37H_090725	Serological analyses	GH_P009	Eidolon data 2007_2014_Openaccess.csv	Dryad Digital Repository	doi:10.5061/dryad.2fp34	http://dx.doi.org/10.5061/dryad.2fp34
GH_37H_090727	Serological analyses	GH_P029	Eidolon data 2007_2014_Openaccess.csv	Dryad Digital Repository	doi:10.5061/dryad.2fp34	http://dx.doi.org/10.5061/dryad.2fp34
GH_37H_090727	Serological analyses	GH_P030	Eidolon data 2007_2014_Openaccess.csv	Dryad Digital Repository	doi:10.5061/dryad.2fp34	http://dx.doi.org/10.5061/dryad.2fp34
GH_37H_090727	Serological analyses	GH_P031	Eidolon data 2007_2014_Openaccess.csv	Dryad Digital Repository	doi:10.5061/dryad.2fp34	http://dx.doi.org/10.5061/dryad.2fp34
GH_37H_090727	Serological analyses	GH_P032	Eidolon data 2007_2014_Openaccess.csv	Dryad Digital Repository	doi:10.5061/dryad.2fp34	http://dx.doi.org/10.5061/dryad.2fp34
GH_37H_090727	Serological analyses	GH_P033	Eidolon data 2007_2014_Openaccess.csv	Dryad Digital Repository	doi:10.5061/dryad.2fp34	http://dx.doi.org/10.5061/dryad.2fp34
GH_37H_090727	Serological analyses	GH_P034	Eidolon data 2007_2014_Openaccess.csv	Dryad Digital Repository	doi:10.5061/dryad.2fp34	http://dx.doi.org/10.5061/dryad.2fp34
GH_37H_090727	Serological analyses	GH_P035	Eidolon data 2007_2014_Openaccess.csv	Dryad Digital Repository	doi:10.5061/dryad.2fp34	http://dx.doi.org/10.5061/dryad.2fp34
GH_37H_090727	Serological analyses	GH_P036	Eidolon data 2007_2014_Openaccess.csv	Dryad Digital Repository	doi:10.5061/dryad.2fp34	http://dx.doi.org/10.5061/dryad.2fp34
GH_37H_090727	Serological analyses	GH_P037	Eidolon data 2007_2014_Openaccess.csv	Dryad Digital Repository	doi:10.5061/dryad.2fp34	http://dx.doi.org/10.5061/dryad.2fp34
GH_37H_090727	Serological analyses	GH_P038	Eidolon data 2007_2014_Openaccess.csv	Dryad Digital Repository	doi:10.5061/dryad.2fp34	http://dx.doi.org/10.5061/dryad.2fp34
GH_37H_090727	Serological analyses	GH_P039	Eidolon data 2007_2014_Openaccess.csv	Dryad Digital Repository	doi:10.5061/dryad.2fp34	http://dx.doi.org/10.5061/dryad.2fp34
GH_37H_090727	Serological analyses	GH_P040	Eidolon data 2007_2014_Openaccess.csv	Dryad Digital Repository	doi:10.5061/dryad.2fp34	http://dx.doi.org/10.5061/dryad.2fp34
GH_37H_090727	Serological analyses	GH_P041	Eidolon data 2007_2014_Openaccess.csv	Dryad Digital Repository	doi:10.5061/dryad.2fp34	http://dx.doi.org/10.5061/dryad.2fp34
GH_37H_090727	Serological analyses	GH_P042	Eidolon data 2007_2014_Openaccess.csv	Dryad Digital Repository	doi:10.5061/dryad.2fp34	http://dx.doi.org/10.5061/dryad.2fp34
GH_37H_090727	Serological analyses	GH_P043	Eidolon data 2007_2014_Openaccess.csv	Dryad Digital Repository	doi:10.5061/dryad.2fp34	http://dx.doi.org/10.5061/dryad.2fp34
GH_37H_090727	Serological analyses	GH_P044	Eidolon data 2007_2014_Openaccess.csv	Dryad Digital Repository	doi:10.5061/dryad.2fp34	http://dx.doi.org/10.5061/dryad.2fp34
GH_37H_090727	Serological analyses	GH_P045	Eidolon data 2007_2014_Openaccess.csv	Dryad Digital Repository	doi:10.5061/dryad.2fp34	http://dx.doi.org/10.5061/dryad.2fp34
GH_37H_090727	Serological analyses	GH_P046	Eidolon data 2007_2014_Openaccess.csv	Dryad Digital Repository	doi:10.5061/dryad.2fp34	http://dx.doi.org/10.5061/dryad.2fp34
GH_37H_090727	Serological analyses	GH_P047	Eidolon data 2007_2014_Openaccess.csv	Dryad Digital Repository	doi:10.5061/dryad.2fp34	http://dx.doi.org/10.5061/dryad.2fp34
GH_37H_090727	Serological analyses	GH_P048	Eidolon data 2007_2014_Openaccess.csv	Dryad Digital Repository	doi:10.5061/dryad.2fp34	http://dx.doi.org/10.5061/dryad.2fp34
GH_37H_090727	Serological analyses	GH_P049	Eidolon data 2007_2014_Openaccess.csv	Dryad Digital Repository	doi:10.5061/dryad.2fp34	http://dx.doi.org/10.5061/dryad.2fp34
GH_37H_090727	Serological analyses	GH_P050	Eidolon data 2007_2014_Openaccess.csv	Dryad Digital Repository	doi:10.5061/dryad.2fp34	http://dx.doi.org/10.5061/dryad.2fp34
GH_37H_090727	Serological analyses	GH_P051	Eidolon data 2007_2014_Openaccess.csv	Dryad Digital Repository	doi:10.5061/dryad.2fp34	http://dx.doi.org/10.5061/dryad.2fp34
GH_37H_090727	Serological analyses	GH_P052	Eidolon data 2007_2014_Openaccess.csv	Dryad Digital Repository	doi:10.5061/dryad.2fp34	http://dx.doi.org/10.5061/dryad.2fp34
GH_37H_090727	Serological analyses	GH_P053	Eidolon data 2007_2014_Openaccess.csv	Dryad Digital Repository	doi:10.5061/dryad.2fp34	http://dx.doi.org/10.5061/dryad.2fp34
GH_37H_090727	Serological analyses	GH_P054	Eidolon data 2007_2014_Openaccess.csv	Dryad Digital Repository	doi:10.5061/dryad.2fp34	http://dx.doi.org/10.5061/dryad.2fp34
GH_37H_090727	Serological analyses	GH_P055	Eidolon data 2007_2014_Openaccess.csv	Dryad Digital Repository	doi:10.5061/dryad.2fp34	http://dx.doi.org/10.5061/dryad.2fp34
GH_37H_090727	Serological analyses	GH_P056	Eidolon data 2007_2014_Openaccess.csv	Dryad Digital Repository	doi:10.5061/dryad.2fp34	http://dx.doi.org/10.5061/dryad.2fp34
GH_37H_090727	Serological analyses	GH_P057	Eidolon data 2007_2014_Openaccess.csv	Dryad Digital Repository	doi:10.5061/dryad.2fp34	http://dx.doi.org/10.5061/dryad.2fp34
GH_37H_090727	Serological analyses	GH_P058	Eidolon data 2007_2014_Openaccess.csv	Dryad Digital Repository	doi:10.5061/dryad.2fp34	http://dx.doi.org/10.5061/dryad.2fp34
GH_37H_090727	Serological analyses	GH_P059	Eidolon data 2007_2014_Openaccess.csv	Dryad Digital Repository	doi:10.5061/dryad.2fp34	http://dx.doi.org/10.5061/dryad.2fp34
GH_37H_090727	Serological analyses	GH_P060	Eidolon data 2007_2014_Openaccess.csv	Dryad Digital Repository	doi:10.5061/dryad.2fp34	http://dx.doi.org/10.5061/dryad.2fp34
GH_37H_090727	Serological analyses	GH_P061	Eidolon data 2007_2014_Openaccess.csv	Dryad Digital Repository	doi:10.5061/dryad.2fp34	http://dx.doi.org/10.5061/dryad.2fp34
GH_37H_090727	Serological analyses	GH_P062	Eidolon data 2007_2014_Openaccess.csv	Dryad Digital Repository	doi:10.5061/dryad.2fp34	http://dx.doi.org/10.5061/dryad.2fp34
GH_37H_090727	Serological analyses	GH_P063	Eidolon data 2007_2014_Openaccess.csv	Dryad Digital Repository	doi:10.5061/dryad.2fp34	http://dx.doi.org/10.5061/dryad.2fp34
GH_37H_090727	Serological analyses	GH_P064	Eidolon data 2007_2014_Openaccess.csv	Dryad Digital Repository	doi:10.5061/dryad.2fp34	http://dx.doi.org/10.5061/dryad.2fp34
GH_37H_090727	Serological analyses	GH_P065	Eidolon data 2007_2014_Openaccess.csv	Dryad Digital Repository	doi:10.5061/dryad.2fp34	http://dx.doi.org/10.5061/dryad.2fp34
GH_37H_090727	Serological analyses	GH_P066	Eidolon data 2007_2014_Openaccess.csv	Dryad Digital Repository	doi:10.5061/dryad.2fp34	http://dx.doi.org/10.5061/dryad.2fp34
GH_37H_090728	Serological analyses	GH_P100	Eidolon data 2007_2014_Openaccess.csv	Dryad Digital Repository	doi:10.5061/dryad.2fp34	http://dx.doi.org/10.5061/dryad.2fp34
GH_37H_090728	Serological analyses	GH_P101	Eidolon data 2007_2014_Openaccess.csv	Dryad Digital Repository	doi:10.5061/dryad.2fp34	http://dx.doi.org/10.5061/dryad.2fp34
GH_37H_090728	Serological analyses	GH_P102	Eidolon data 2007_2014_Openaccess.csv	Dryad Digital Repository	doi:10.5061/dryad.2fp34	http://dx.doi.org/10.5061/dryad.2fp34
GH_37H_090728	Serological analyses	GH_P103	Eidolon data 2007_2014_Openaccess.csv	Dryad Digital Repository	doi:10.5061/dryad.2fp34	http://dx.doi.org/10.5061/dryad.2fp34
GH_37H_090728	Serological analyses	GH_P104	Eidolon data 2007_2014_Openaccess.csv	Dryad Digital Repository	doi:10.5061/dryad.2fp34	http://dx.doi.org/10.5061/dryad.2fp34
GH_37H_090728	Serological analyses	GH_P105	Eidolon data 2007_2014_Openaccess.csv	Dryad Digital Repository	doi:10.5061/dryad.2fp34	http://dx.doi.org/10.5061/dryad.2fp34
GH_37H_090728	Serological analyses	GH_P106	Eidolon data 2007_2014_Openaccess.csv	Dryad Digital Repository	doi:10.5061/dryad.2fp34	http://dx.doi.org/10.5061/dryad.2fp34
GH_37H_090728	Serological analyses	GH_P107	Eidolon data 2007_2014_Openaccess.csv	Dryad Digital Repository	doi:10.5061/dryad.2fp34	http://dx.doi.org/10.5061/dryad.2fp34
GH_37H_090728	Serological analyses	GH_P108	Eidolon data 2007_2014_Openaccess.csv	Dryad Digital Repository	doi:10.5061/dryad.2fp34	http://dx.doi.org/10.5061/dryad.2fp34
GH_37H_090728	Serological analyses	GH_P109	Eidolon data 2007_2014_Openaccess.csv	Dryad Digital Repository	doi:10.5061/dryad.2fp34	http://dx.doi.org/10.5061/dryad.2fp34
GH_37H_090728	Serological analyses	GH_P110	Eidolon data 2007_2014_Openaccess.csv	Dryad Digital Repository	doi:10.5061/dryad.2fp34	http://dx.doi.org/10.5061/dryad.2fp34
GH_37H_090728	Serological analyses	GH_P111	Eidolon data 2007_2014_Openaccess.csv	Dryad Digital Repository	doi:10.5061/dryad.2fp34	http://dx.doi.org/10.5061/dryad.2fp34
GH_37H_090728	Serological analyses	GH_P067	Eidolon data 2007_2014_Openaccess.csv	Dryad Digital Repository	doi:10.5061/dryad.2fp34	http://dx.doi.org/10.5061/dryad.2fp34
GH_37H_090728	Serological analyses	GH_P068	Eidolon data 2007_2014_Openaccess.csv	Dryad Digital Repository	doi:10.5061/dryad.2fp34	http://dx.doi.org/10.5061/dryad.2fp34
GH_37H_090728	Serological analyses	GH_P069	Eidolon data 2007_2014_Openaccess.csv	Dryad Digital Repository	doi:10.5061/dryad.2fp34	http://dx.doi.org/10.5061/dryad.2fp34
GH_37H_090728	Serological analyses	GH_P070	Eidolon data 2007_2014_Openaccess.csv	Dryad Digital Repository	doi:10.5061/dryad.2fp34	http://dx.doi.org/10.5061/dryad.2fp34
GH_37H_090728	Serological analyses	GH_P071	Eidolon data 2007_2014_Openaccess.csv	Dryad Digital Repository	doi:10.5061/dryad.2fp34	http://dx.doi.org/10.5061/dryad.2fp34
GH_37H_090728	Serological analyses	GH_P072	Eidolon data 2007_2014_Openaccess.csv	Dryad Digital Repository	doi:10.5061/dryad.2fp34	http://dx.doi.org/10.5061/dryad.2fp34
GH_37H_090728	Serological analyses	GH_P073	Eidolon data 2007_2014_Openaccess.csv	Dryad Digital Repository	doi:10.5061/dryad.2fp34	http://dx.doi.org/10.5061/dryad.2fp34
GH_37H_090728	Serological analyses	GH_P074	Eidolon data 2007_2014_Openaccess.csv	Dryad Digital Repository	doi:10.5061/dryad.2fp34	http://dx.doi.org/10.5061/dryad.2fp34
GH_37H_090728	Serological analyses	GH_P075	Eidolon data 2007_2014_Openaccess.csv	Dryad Digital Repository	doi:10.5061/dryad.2fp34	http://dx.doi.org/10.5061/dryad.2fp34
GH_37H_090728	Serological analyses	GH_P076	Eidolon data 2007_2014_Openaccess.csv	Dryad Digital Repository	doi:10.5061/dryad.2fp34	http://dx.doi.org/10.5061/dryad.2fp34
GH_37H_090728	Serological analyses	GH_P077	Eidolon data 2007_2014_Openaccess.csv	Dryad Digital Repository	doi:10.5061/dryad.2fp34	http://dx.doi.org/10.5061/dryad.2fp34
GH_37H_090728	Serological analyses	GH_P078	Eidolon data 2007_2014_Openaccess.csv	Dryad Digital Repository	doi:10.5061/dryad.2fp34	http://dx.doi.org/10.5061/dryad.2fp34
GH_37H_090728	Serological analyses	GH_P079	Eidolon data 2007_2014_Openaccess.csv	Dryad Digital Repository	doi:10.5061/dryad.2fp34	http://dx.doi.org/10.5061/dryad.2fp34
GH_37H_090728	Serological analyses	GH_P080	Eidolon data 2007_2014_Openaccess.csv	Dryad Digital Repository	doi:10.5061/dryad.2fp34	http://dx.doi.org/10.5061/dryad.2fp34
GH_37H_090728	Serological analyses	GH_P081	Eidolon data 2007_2014_Openaccess.csv	Dryad Digital Repository	doi:10.5061/dryad.2fp34	http://dx.doi.org/10.5061/dryad.2fp34
GH_37H_090728	Serological analyses	GH_P082	Eidolon data 2007_2014_Openaccess.csv	Dryad Digital Repository	doi:10.5061/dryad.2fp34	http://dx.doi.org/10.5061/dryad.2fp34
GH_37H_090728	Serological analyses	GH_P083	Eidolon data 2007_2014_Openaccess.csv	Dryad Digital Repository	doi:10.5061/dryad.2fp34	http://dx.doi.org/10.5061/dryad.2fp34
GH_37H_090728	Serological analyses	GH_P084	Eidolon data 2007_2014_Openaccess.csv	Dryad Digital Repository	doi:10.5061/dryad.2fp34	http://dx.doi.org/10.5061/dryad.2fp34
GH_37H_090728	Serological analyses	GH_P085	Eidolon data 2007_2014_Openaccess.csv	Dryad Digital Repository	doi:10.5061/dryad.2fp34	http://dx.doi.org/10.5061/dryad.2fp34
GH_37H_090728	Serological analyses	GH_P086	Eidolon data 2007_2014_Openaccess.csv	Dryad Digital Repository	doi:10.5061/dryad.2fp34	http://dx.doi.org/10.5061/dryad.2fp34
GH_37H_090728	Serological analyses	GH_P087	Eidolon data 2007_2014_Openaccess.csv	Dryad Digital Repository	doi:10.5061/dryad.2fp34	http://dx.doi.org/10.5061/dryad.2fp34
GH_37H_090728	Serological analyses	GH_P088	Eidolon data 2007_2014_Openaccess.csv	Dryad Digital Repository	doi:10.5061/dryad.2fp34	http://dx.doi.org/10.5061/dryad.2fp34
GH_37H_090728	Serological analyses	GH_P089	Eidolon data 2007_2014_Openaccess.csv	Dryad Digital Repository	doi:10.5061/dryad.2fp34	http://dx.doi.org/10.5061/dryad.2fp34
GH_37H_090728	Serological analyses	GH_P090	Eidolon data 2007_2014_Openaccess.csv	Dryad Digital Repository	doi:10.5061/dryad.2fp34	http://dx.doi.org/10.5061/dryad.2fp34
GH_37H_090728	Serological analyses	GH_P091	Eidolon data 2007_2014_Openaccess.csv	Dryad Digital Repository	doi:10.5061/dryad.2fp34	http://dx.doi.org/10.5061/dryad.2fp34
GH_37H_090728	Serological analyses	GH_P092	Eidolon data 2007_2014_Openaccess.csv	Dryad Digital Repository	doi:10.5061/dryad.2fp34	http://dx.doi.org/10.5061/dryad.2fp34
GH_37H_090728	Serological analyses	GH_P093	Eidolon data 2007_2014_Openaccess.csv	Dryad Digital Repository	doi:10.5061/dryad.2fp34	http://dx.doi.org/10.5061/dryad.2fp34
GH_37H_090728	Serological analyses	GH_P094	Eidolon data 2007_2014_Openaccess.csv	Dryad Digital Repository	doi:10.5061/dryad.2fp34	http://dx.doi.org/10.5061/dryad.2fp34
GH_37H_090728	Serological analyses	GH_P095	Eidolon data 2007_2014_Openaccess.csv	Dryad Digital Repository	doi:10.5061/dryad.2fp34	http://dx.doi.org/10.5061/dryad.2fp34
GH_37H_090728	Serological analyses	GH_P096	Eidolon data 2007_2014_Openaccess.csv	Dryad Digital Repository	doi:10.5061/dryad.2fp34	http://dx.doi.org/10.5061/dryad.2fp34
GH_37H_090728	Serological analyses	GH_P097	Eidolon data 2007_2014_Openaccess.csv	Dryad Digital Repository	doi:10.5061/dryad.2fp34	http://dx.doi.org/10.5061/dryad.2fp34
GH_37H_090728	Serological analyses	GH_P098	Eidolon data 2007_2014_Openaccess.csv	Dryad Digital Repository	doi:10.5061/dryad.2fp34	http://dx.doi.org/10.5061/dryad.2fp34
GH_37H_090728	Serological analyses	GH_P099	Eidolon data 2007_2014_Openaccess.csv	Dryad Digital Repository	doi:10.5061/dryad.2fp34	http://dx.doi.org/10.5061/dryad.2fp34
TZ_DAL_090829	Serological analyses	TZ_022	Eidolon data 2007_2014_Openaccess.csv	Dryad Digital Repository	doi:10.5061/dryad.2fp34	http://dx.doi.org/10.5061/dryad.2fp34
TZ_DAL_090829	Serological analyses	TZ_023	Eidolon data 2007_2014_Openaccess.csv	Dryad Digital Repository	doi:10.5061/dryad.2fp34	http://dx.doi.org/10.5061/dryad.2fp34
TZ_DAL_090829	Serological analyses	TZ_024	Eidolon data 2007_2014_Openaccess.csv	Dryad Digital Repository	doi:10.5061/dryad.2fp34	http://dx.doi.org/10.5061/dryad.2fp34
TZ_DAL_090831	Serological analyses	TZ_025	Eidolon data 2007_2014_Openaccess.csv	Dryad Digital Repository	doi:10.5061/dryad.2fp34	http://dx.doi.org/10.5061/dryad.2fp34
TZ_DAL_090831	Serological analyses	TZ_026	Eidolon data 2007_2014_Openaccess.csv	Dryad Digital Repository	doi:10.5061/dryad.2fp34	http://dx.doi.org/10.5061/dryad.2fp34
TZ_DAL_090831	Serological analyses	TZ_027	Eidolon data 2007_2014_Openaccess.csv	Dryad Digital Repository	doi:10.5061/dryad.2fp34	http://dx.doi.org/10.5061/dryad.2fp34
TZ_DAL_090831	Serological analyses	TZ_028	Eidolon data 2007_2014_Openaccess.csv	Dryad Digital Repository	doi:10.5061/dryad.2fp34	http://dx.doi.org/10.5061/dryad.2fp34
TZ_DAL_090831	Serological analyses	TZ_029	Eidolon data 2007_2014_Openaccess.csv	Dryad Digital Repository	doi:10.5061/dryad.2fp34	http://dx.doi.org/10.5061/dryad.2fp34
TZ_DAL_090831	Serological analyses	TZ_030	Eidolon data 2007_2014_Openaccess.csv	Dryad Digital Repository	doi:10.5061/dryad.2fp34	http://dx.doi.org/10.5061/dryad.2fp34
TZ_DAL_090831	Serological analyses	TZ_031	Eidolon data 2007_2014_Openaccess.csv	Dryad Digital Repository	doi:10.5061/dryad.2fp34	http://dx.doi.org/10.5061/dryad.2fp34
TZ_DAL_090831	Serological analyses	TZ_032	Eidolon data 2007_2014_Openaccess.csv	Dryad Digital Repository	doi:10.5061/dryad.2fp34	http://dx.doi.org/10.5061/dryad.2fp34
TZ_DAL_090831	Serological analyses	TZ_033	Eidolon data 2007_2014_Openaccess.csv	Dryad Digital Repository	doi:10.5061/dryad.2fp34	http://dx.doi.org/10.5061/dryad.2fp34
TZ_DAL_090831	Serological analyses	TZ_034	Eidolon data 2007_2014_Openaccess.csv	Dryad Digital Repository	doi:10.5061/dryad.2fp34	http://dx.doi.org/10.5061/dryad.2fp34
TZ_DAL_090831	Serological analyses	TZ_035	Eidolon data 2007_2014_Openaccess.csv	Dryad Digital Repository	doi:10.5061/dryad.2fp34	http://dx.doi.org/10.5061/dryad.2fp34
TZ_DAL_090831	Serological analyses	TZ_036	Eidolon data 2007_2014_Openaccess.csv	Dryad Digital Repository	doi:10.5061/dryad.2fp34	http://dx.doi.org/10.5061/dryad.2fp34
TZ_DAL_090831	Serological analyses	TZ_038	Eidolon data 2007_2014_Openaccess.csv	Dryad Digital Repository	doi:10.5061/dryad.2fp34	http://dx.doi.org/10.5061/dryad.2fp34
TZ_DAL_090901	Serological analyses	TZ_039	Eidolon data 2007_2014_Openaccess.csv	Dryad Digital Repository	doi:10.5061/dryad.2fp34	http://dx.doi.org/10.5061/dryad.2fp34
TZ_DAL_090901	Serological analyses	TZ_042	Eidolon data 2007_2014_Openaccess.csv	Dryad Digital Repository	doi:10.5061/dryad.2fp34	http://dx.doi.org/10.5061/dryad.2fp34
TZ_DAL_090901	Serological analyses	TZ_043	Eidolon data 2007_2014_Openaccess.csv	Dryad Digital Repository	doi:10.5061/dryad.2fp34	http://dx.doi.org/10.5061/dryad.2fp34
TZ_DAL_090901	Serological analyses	TZ_046	Eidolon data 2007_2014_Openaccess.csv	Dryad Digital Repository	doi:10.5061/dryad.2fp34	http://dx.doi.org/10.5061/dryad.2fp34
TZ_DAL_090901	Serological analyses	TZ_047	Eidolon data 2007_2014_Openaccess.csv	Dryad Digital Repository	doi:10.5061/dryad.2fp34	http://dx.doi.org/10.5061/dryad.2fp34
TZ_DAL_090901	Serological analyses	TZ_048	Eidolon data 2007_2014_Openaccess.csv	Dryad Digital Repository	doi:10.5061/dryad.2fp34	http://dx.doi.org/10.5061/dryad.2fp34
TZ_DAL_090901	Serological analyses	TZ_049	Eidolon data 2007_2014_Openaccess.csv	Dryad Digital Repository	doi:10.5061/dryad.2fp34	http://dx.doi.org/10.5061/dryad.2fp34
TZ_DAL_090901	Serological analyses	TZ_050	Eidolon data 2007_2014_Openaccess.csv	Dryad Digital Repository	doi:10.5061/dryad.2fp34	http://dx.doi.org/10.5061/dryad.2fp34
TZ_DAO_090902	Serological analyses	TZ_051	Eidolon data 2007_2014_Openaccess.csv	Dryad Digital Repository	doi:10.5061/dryad.2fp34	http://dx.doi.org/10.5061/dryad.2fp34
TZ_DAO_090902	Serological analyses	TZ_052	Eidolon data 2007_2014_Openaccess.csv	Dryad Digital Repository	doi:10.5061/dryad.2fp34	http://dx.doi.org/10.5061/dryad.2fp34
TZ_DAL_090905	Serological analyses	TZ_054	Eidolon data 2007_2014_Openaccess.csv	Dryad Digital Repository	doi:10.5061/dryad.2fp34	http://dx.doi.org/10.5061/dryad.2fp34
TZ_DAL_090905	Serological analyses	TZ_055	Eidolon data 2007_2014_Openaccess.csv	Dryad Digital Repository	doi:10.5061/dryad.2fp34	http://dx.doi.org/10.5061/dryad.2fp34
TZ_DAL_090905	Serological analyses	TZ_056	Eidolon data 2007_2014_Openaccess.csv	Dryad Digital Repository	doi:10.5061/dryad.2fp34	http://dx.doi.org/10.5061/dryad.2fp34
TZ_DAL_090905	Serological analyses	TZ_057	Eidolon data 2007_2014_Openaccess.csv	Dryad Digital Repository	doi:10.5061/dryad.2fp34	http://dx.doi.org/10.5061/dryad.2fp34
TZ_DAL_090905	Serological analyses	TZ_058	Eidolon data 2007_2014_Openaccess.csv	Dryad Digital Repository	doi:10.5061/dryad.2fp34	http://dx.doi.org/10.5061/dryad.2fp34
TZ_DAL_090905	Serological analyses	TZ_059	Eidolon data 2007_2014_Openaccess.csv	Dryad Digital Repository	doi:10.5061/dryad.2fp34	http://dx.doi.org/10.5061/dryad.2fp34
TZ_DAL_090905	Serological analyses	TZ_060	Eidolon data 2007_2014_Openaccess.csv	Dryad Digital Repository	doi:10.5061/dryad.2fp34	http://dx.doi.org/10.5061/dryad.2fp34
TZ_DAL_090905	Serological analyses	TZ_061	Eidolon data 2007_2014_Openaccess.csv	Dryad Digital Repository	doi:10.5061/dryad.2fp34	http://dx.doi.org/10.5061/dryad.2fp34
TZ_DAL_090905	Serological analyses	TZ_062	Eidolon data 2007_2014_Openaccess.csv	Dryad Digital Repository	doi:10.5061/dryad.2fp34	http://dx.doi.org/10.5061/dryad.2fp34
TZ_DAL_090905	Serological analyses	TZ_063	Eidolon data 2007_2014_Openaccess.csv	Dryad Digital Repository	doi:10.5061/dryad.2fp34	http://dx.doi.org/10.5061/dryad.2fp34
TZ_DAL_090905	Serological analyses	TZ_064	Eidolon data 2007_2014_Openaccess.csv	Dryad Digital Repository	doi:10.5061/dryad.2fp34	http://dx.doi.org/10.5061/dryad.2fp34
TZ_DAL_090905	Serological analyses	TZ_065	Eidolon data 2007_2014_Openaccess.csv	Dryad Digital Repository	doi:10.5061/dryad.2fp34	http://dx.doi.org/10.5061/dryad.2fp34
TZ_DAL_090905	Serological analyses	TZ_066	Eidolon data 2007_2014_Openaccess.csv	Dryad Digital Repository	doi:10.5061/dryad.2fp34	http://dx.doi.org/10.5061/dryad.2fp34
TZ_DAL_090905	Serological analyses	TZ_067	Eidolon data 2007_2014_Openaccess.csv	Dryad Digital Repository	doi:10.5061/dryad.2fp34	http://dx.doi.org/10.5061/dryad.2fp34
TZ_DAL_090905	Serological analyses	TZ_068	Eidolon data 2007_2014_Openaccess.csv	Dryad Digital Repository	doi:10.5061/dryad.2fp34	http://dx.doi.org/10.5061/dryad.2fp34
TZ_DAL_090905	Serological analyses	TZ_069	Eidolon data 2007_2014_Openaccess.csv	Dryad Digital Repository	doi:10.5061/dryad.2fp34	http://dx.doi.org/10.5061/dryad.2fp34
TZ_DAL_090905	Serological analyses	TZ_070	Eidolon data 2007_2014_Openaccess.csv	Dryad Digital Repository	doi:10.5061/dryad.2fp34	http://dx.doi.org/10.5061/dryad.2fp34
TZ_MOR_090908	Serological analyses	TZ_073	Eidolon data 2007_2014_Openaccess.csv	Dryad Digital Repository	doi:10.5061/dryad.2fp34	http://dx.doi.org/10.5061/dryad.2fp34
TZ_MOR_090908	Serological analyses	TZ_074	Eidolon data 2007_2014_Openaccess.csv	Dryad Digital Repository	doi:10.5061/dryad.2fp34	http://dx.doi.org/10.5061/dryad.2fp34
TZ_MOR_090908	Serological analyses	TZ_075	Eidolon data 2007_2014_Openaccess.csv	Dryad Digital Repository	doi:10.5061/dryad.2fp34	http://dx.doi.org/10.5061/dryad.2fp34
TZ_MOR_090908	Serological analyses	TZ_076	Eidolon data 2007_2014_Openaccess.csv	Dryad Digital Repository	doi:10.5061/dryad.2fp34	http://dx.doi.org/10.5061/dryad.2fp34
TZ_MOR_090908	Serological analyses	TZ_077	Eidolon data 2007_2014_Openaccess.csv	Dryad Digital Repository	doi:10.5061/dryad.2fp34	http://dx.doi.org/10.5061/dryad.2fp34
TZ_MOR_090908	Serological analyses	TZ_078	Eidolon data 2007_2014_Openaccess.csv	Dryad Digital Repository	doi:10.5061/dryad.2fp34	http://dx.doi.org/10.5061/dryad.2fp34
TZ_MOR_090908	Serological analyses	TZ_079	Eidolon data 2007_2014_Openaccess.csv	Dryad Digital Repository	doi:10.5061/dryad.2fp34	http://dx.doi.org/10.5061/dryad.2fp34
TZ_MOR_090908	Serological analyses	TZ_080	Eidolon data 2007_2014_Openaccess.csv	Dryad Digital Repository	doi:10.5061/dryad.2fp34	http://dx.doi.org/10.5061/dryad.2fp34
TZ_MOR_090908	Serological analyses	TZ_081	Eidolon data 2007_2014_Openaccess.csv	Dryad Digital Repository	doi:10.5061/dryad.2fp34	http://dx.doi.org/10.5061/dryad.2fp34
TZ_MOR_090908	Serological analyses	TZ_082	Eidolon data 2007_2014_Openaccess.csv	Dryad Digital Repository	doi:10.5061/dryad.2fp34	http://dx.doi.org/10.5061/dryad.2fp34
TZ_MOR_090908	Serological analyses	TZ_083	Eidolon data 2007_2014_Openaccess.csv	Dryad Digital Repository	doi:10.5061/dryad.2fp34	http://dx.doi.org/10.5061/dryad.2fp34
TZ_MOR_090908	Serological analyses	TZ_084	Eidolon data 2007_2014_Openaccess.csv	Dryad Digital Repository	doi:10.5061/dryad.2fp34	http://dx.doi.org/10.5061/dryad.2fp34
TZ_MOR_090908	Serological analyses	TZ_085	Eidolon data 2007_2014_Openaccess.csv	Dryad Digital Repository	doi:10.5061/dryad.2fp34	http://dx.doi.org/10.5061/dryad.2fp34
TZ_MOR_090908	Serological analyses	TZ_086	Eidolon data 2007_2014_Openaccess.csv	Dryad Digital Repository	doi:10.5061/dryad.2fp34	http://dx.doi.org/10.5061/dryad.2fp34
TZ_MOR_090909	Serological analyses	TZ_087	Eidolon data 2007_2014_Openaccess.csv	Dryad Digital Repository	doi:10.5061/dryad.2fp34	http://dx.doi.org/10.5061/dryad.2fp34
TZ_MOR_090909	Serological analyses	TZ_088	Eidolon data 2007_2014_Openaccess.csv	Dryad Digital Repository	doi:10.5061/dryad.2fp34	http://dx.doi.org/10.5061/dryad.2fp34
TZ_MOR_090909	Serological analyses	TZ_089	Eidolon data 2007_2014_Openaccess.csv	Dryad Digital Repository	doi:10.5061/dryad.2fp34	http://dx.doi.org/10.5061/dryad.2fp34
TZ_MOR_090909	Serological analyses	TZ_090	Eidolon data 2007_2014_Openaccess.csv	Dryad Digital Repository	doi:10.5061/dryad.2fp34	http://dx.doi.org/10.5061/dryad.2fp34
TZ_MOR_090909	Serological analyses	TZ_091	Eidolon data 2007_2014_Openaccess.csv	Dryad Digital Repository	doi:10.5061/dryad.2fp34	http://dx.doi.org/10.5061/dryad.2fp34
TZ_MOR_090909	Serological analyses	TZ_092	Eidolon data 2007_2014_Openaccess.csv	Dryad Digital Repository	doi:10.5061/dryad.2fp34	http://dx.doi.org/10.5061/dryad.2fp34
TZ_MOR_090909	Serological analyses	TZ_093	Eidolon data 2007_2014_Openaccess.csv	Dryad Digital Repository	doi:10.5061/dryad.2fp34	http://dx.doi.org/10.5061/dryad.2fp34
TZ_MOR_090909	Serological analyses	TZ_094	Eidolon data 2007_2014_Openaccess.csv	Dryad Digital Repository	doi:10.5061/dryad.2fp34	http://dx.doi.org/10.5061/dryad.2fp34
TZ_MOR_090909	Serological analyses	TZ_095	Eidolon data 2007_2014_Openaccess.csv	Dryad Digital Repository	doi:10.5061/dryad.2fp34	http://dx.doi.org/10.5061/dryad.2fp34
TZ_MOR_090909	Serological analyses	TZ_096	Eidolon data 2007_2014_Openaccess.csv	Dryad Digital Repository	doi:10.5061/dryad.2fp34	http://dx.doi.org/10.5061/dryad.2fp34
TZ_MOR_090909	Serological analyses	TZ_097	Eidolon data 2007_2014_Openaccess.csv	Dryad Digital Repository	doi:10.5061/dryad.2fp34	http://dx.doi.org/10.5061/dryad.2fp34
TZ_MOR_090909	Serological analyses	TZ_098	Eidolon data 2007_2014_Openaccess.csv	Dryad Digital Repository	doi:10.5061/dryad.2fp34	http://dx.doi.org/10.5061/dryad.2fp34
TZ_MOR_090909	Serological analyses	TZ_099	Eidolon data 2007_2014_Openaccess.csv	Dryad Digital Repository	doi:10.5061/dryad.2fp34	http://dx.doi.org/10.5061/dryad.2fp34
TZ_MOR_090909	Serological analyses	TZ_100	Eidolon data 2007_2014_Openaccess.csv	Dryad Digital Repository	doi:10.5061/dryad.2fp34	http://dx.doi.org/10.5061/dryad.2fp34
TZ_MOR_090909	Serological analyses	TZ_101	Eidolon data 2007_2014_Openaccess.csv	Dryad Digital Repository	doi:10.5061/dryad.2fp34	http://dx.doi.org/10.5061/dryad.2fp34
TZ_MOR_090909	Serological analyses	TZ_102	Eidolon data 2007_2014_Openaccess.csv	Dryad Digital Repository	doi:10.5061/dryad.2fp34	http://dx.doi.org/10.5061/dryad.2fp34
TZ_MOR_090909	Serological analyses	TZ_103	Eidolon data 2007_2014_Openaccess.csv	Dryad Digital Repository	doi:10.5061/dryad.2fp34	http://dx.doi.org/10.5061/dryad.2fp34
TZ_MOR_090909	Serological analyses	TZ_104	Eidolon data 2007_2014_Openaccess.csv	Dryad Digital Repository	doi:10.5061/dryad.2fp34	http://dx.doi.org/10.5061/dryad.2fp34
TZ_MOR_090909	Serological analyses	TZ_105	Eidolon data 2007_2014_Openaccess.csv	Dryad Digital Repository	doi:10.5061/dryad.2fp34	http://dx.doi.org/10.5061/dryad.2fp34
TZ_MOR_090909	Serological analyses	TZ_106	Eidolon data 2007_2014_Openaccess.csv	Dryad Digital Repository	doi:10.5061/dryad.2fp34	http://dx.doi.org/10.5061/dryad.2fp34
TZ_MOR_090909	Serological analyses	TZ_107	Eidolon data 2007_2014_Openaccess.csv	Dryad Digital Repository	doi:10.5061/dryad.2fp34	http://dx.doi.org/10.5061/dryad.2fp34
TZ_MOR_090909	Serological analyses	TZ_108	Eidolon data 2007_2014_Openaccess.csv	Dryad Digital Repository	doi:10.5061/dryad.2fp34	http://dx.doi.org/10.5061/dryad.2fp34
TZ_MOR_090909	Serological analyses	TZ_109	Eidolon data 2007_2014_Openaccess.csv	Dryad Digital Repository	doi:10.5061/dryad.2fp34	http://dx.doi.org/10.5061/dryad.2fp34
TZ_MOR_090910	Serological analyses	TZ_110	Eidolon data 2007_2014_Openaccess.csv	Dryad Digital Repository	doi:10.5061/dryad.2fp34	http://dx.doi.org/10.5061/dryad.2fp34
TZ_MOR_090910	Serological analyses	TZ_111	Eidolon data 2007_2014_Openaccess.csv	Dryad Digital Repository	doi:10.5061/dryad.2fp34	http://dx.doi.org/10.5061/dryad.2fp34
TZ_MOR_090910	Serological analyses	TZ_112	Eidolon data 2007_2014_Openaccess.csv	Dryad Digital Repository	doi:10.5061/dryad.2fp34	http://dx.doi.org/10.5061/dryad.2fp34
TZ_MOR_090910	Serological analyses	TZ_113	Eidolon data 2007_2014_Openaccess.csv	Dryad Digital Repository	doi:10.5061/dryad.2fp34	http://dx.doi.org/10.5061/dryad.2fp34
TZ_MOR_090910	Serological analyses	TZ_114	Eidolon data 2007_2014_Openaccess.csv	Dryad Digital Repository	doi:10.5061/dryad.2fp34	http://dx.doi.org/10.5061/dryad.2fp34
TZ_MOR_090910	Serological analyses	TZ_115	Eidolon data 2007_2014_Openaccess.csv	Dryad Digital Repository	doi:10.5061/dryad.2fp34	http://dx.doi.org/10.5061/dryad.2fp34
TZ_MOR_090910	Serological analyses	TZ_116	Eidolon data 2007_2014_Openaccess.csv	Dryad Digital Repository	doi:10.5061/dryad.2fp34	http://dx.doi.org/10.5061/dryad.2fp34
TZ_MOR_090910	Serological analyses	TZ_117	Eidolon data 2007_2014_Openaccess.csv	Dryad Digital Repository	doi:10.5061/dryad.2fp34	http://dx.doi.org/10.5061/dryad.2fp34
TZ_MOR_090910	Serological analyses	TZ_118	Eidolon data 2007_2014_Openaccess.csv	Dryad Digital Repository	doi:10.5061/dryad.2fp34	http://dx.doi.org/10.5061/dryad.2fp34
TZ_MOR_090910	Serological analyses	TZ_119	Eidolon data 2007_2014_Openaccess.csv	Dryad Digital Repository	doi:10.5061/dryad.2fp34	http://dx.doi.org/10.5061/dryad.2fp34
TZ_MOR_090910	Serological analyses	TZ_120	Eidolon data 2007_2014_Openaccess.csv	Dryad Digital Repository	doi:10.5061/dryad.2fp34	http://dx.doi.org/10.5061/dryad.2fp34
TZ_MOR_090910	Serological analyses	TZ_121	Eidolon data 2007_2014_Openaccess.csv	Dryad Digital Repository	doi:10.5061/dryad.2fp34	http://dx.doi.org/10.5061/dryad.2fp34
TZ_MOR_090910	Serological analyses	TZ_122	Eidolon data 2007_2014_Openaccess.csv	Dryad Digital Repository	doi:10.5061/dryad.2fp34	http://dx.doi.org/10.5061/dryad.2fp34
TZ_MOR_090910	Serological analyses	TZ_123	Eidolon data 2007_2014_Openaccess.csv	Dryad Digital Repository	doi:10.5061/dryad.2fp34	http://dx.doi.org/10.5061/dryad.2fp34
TZ_MOR_090910	Serological analyses	TZ_124	Eidolon data 2007_2014_Openaccess.csv	Dryad Digital Repository	doi:10.5061/dryad.2fp34	http://dx.doi.org/10.5061/dryad.2fp34
TZ_MOR_090910	Serological analyses	TZ_125	Eidolon data 2007_2014_Openaccess.csv	Dryad Digital Repository	doi:10.5061/dryad.2fp34	http://dx.doi.org/10.5061/dryad.2fp34
TZ_MOR_090910	Serological analyses	TZ_126	Eidolon data 2007_2014_Openaccess.csv	Dryad Digital Repository	doi:10.5061/dryad.2fp34	http://dx.doi.org/10.5061/dryad.2fp34
TZ_MOR_090910	Serological analyses	TZ_127	Eidolon data 2007_2014_Openaccess.csv	Dryad Digital Repository	doi:10.5061/dryad.2fp34	http://dx.doi.org/10.5061/dryad.2fp34
TZ_MOR_090910	Serological analyses	TZ_128	Eidolon data 2007_2014_Openaccess.csv	Dryad Digital Repository	doi:10.5061/dryad.2fp34	http://dx.doi.org/10.5061/dryad.2fp34
TZ_MOR_090910	Serological analyses	TZ_129	Eidolon data 2007_2014_Openaccess.csv	Dryad Digital Repository	doi:10.5061/dryad.2fp34	http://dx.doi.org/10.5061/dryad.2fp34
TZ_MOR_090910	Serological analyses	TZ_130	Eidolon data 2007_2014_Openaccess.csv	Dryad Digital Repository	doi:10.5061/dryad.2fp34	http://dx.doi.org/10.5061/dryad.2fp34
TZ_MOR_090910	Serological analyses	TZ_131	Eidolon data 2007_2014_Openaccess.csv	Dryad Digital Repository	doi:10.5061/dryad.2fp34	http://dx.doi.org/10.5061/dryad.2fp34
TZ_MOR_090910	Serological analyses	TZ_132	Eidolon data 2007_2014_Openaccess.csv	Dryad Digital Repository	doi:10.5061/dryad.2fp34	http://dx.doi.org/10.5061/dryad.2fp34
TZ_MOR_090911	Serological analyses	TZ_135	Eidolon data 2007_2014_Openaccess.csv	Dryad Digital Repository	doi:10.5061/dryad.2fp34	http://dx.doi.org/10.5061/dryad.2fp34
TZ_MOR_090911	Serological analyses	TZ_136	Eidolon data 2007_2014_Openaccess.csv	Dryad Digital Repository	doi:10.5061/dryad.2fp34	http://dx.doi.org/10.5061/dryad.2fp34
TZ_MOR_090911	Serological analyses	TZ_137	Eidolon data 2007_2014_Openaccess.csv	Dryad Digital Repository	doi:10.5061/dryad.2fp34	http://dx.doi.org/10.5061/dryad.2fp34
TZ_MOR_090911	Serological analyses	TZ_138	Eidolon data 2007_2014_Openaccess.csv	Dryad Digital Repository	doi:10.5061/dryad.2fp34	http://dx.doi.org/10.5061/dryad.2fp34
TZ_MOR_090911	Serological analyses	TZ_139	Eidolon data 2007_2014_Openaccess.csv	Dryad Digital Repository	doi:10.5061/dryad.2fp34	http://dx.doi.org/10.5061/dryad.2fp34
TZ_MOR_090911	Serological analyses	TZ_140	Eidolon data 2007_2014_Openaccess.csv	Dryad Digital Repository	doi:10.5061/dryad.2fp34	http://dx.doi.org/10.5061/dryad.2fp34
TZ_MOR_090911	Serological analyses	TZ_141	Eidolon data 2007_2014_Openaccess.csv	Dryad Digital Repository	doi:10.5061/dryad.2fp34	http://dx.doi.org/10.5061/dryad.2fp34
TZ_MOR_090911	Serological analyses	TZ_142	Eidolon data 2007_2014_Openaccess.csv	Dryad Digital Repository	doi:10.5061/dryad.2fp34	http://dx.doi.org/10.5061/dryad.2fp34
TZ_MOR_090911	Serological analyses	TZ_143	Eidolon data 2007_2014_Openaccess.csv	Dryad Digital Repository	doi:10.5061/dryad.2fp34	http://dx.doi.org/10.5061/dryad.2fp34
TZ_MOR_090911	Serological analyses	TZ_144	Eidolon data 2007_2014_Openaccess.csv	Dryad Digital Repository	doi:10.5061/dryad.2fp34	http://dx.doi.org/10.5061/dryad.2fp34
TZ_MOR_090911	Serological analyses	TZ_145	Eidolon data 2007_2014_Openaccess.csv	Dryad Digital Repository	doi:10.5061/dryad.2fp34	http://dx.doi.org/10.5061/dryad.2fp34
GH_37H_091102	Serological analyses	GH_Q001	Eidolon data 2007_2014_Openaccess.csv	Dryad Digital Repository	doi:10.5061/dryad.2fp34	http://dx.doi.org/10.5061/dryad.2fp34
GH_37H_091102	Serological analyses	GH_Q010	Eidolon data 2007_2014_Openaccess.csv	Dryad Digital Repository	doi:10.5061/dryad.2fp34	http://dx.doi.org/10.5061/dryad.2fp34
GH_37H_091102	Serological analyses	GH_Q011	Eidolon data 2007_2014_Openaccess.csv	Dryad Digital Repository	doi:10.5061/dryad.2fp34	http://dx.doi.org/10.5061/dryad.2fp34
GH_37H_091102	Serological analyses	GH_Q012	Eidolon data 2007_2014_Openaccess.csv	Dryad Digital Repository	doi:10.5061/dryad.2fp34	http://dx.doi.org/10.5061/dryad.2fp34
GH_37H_091102	Serological analyses	GH_Q013	Eidolon data 2007_2014_Openaccess.csv	Dryad Digital Repository	doi:10.5061/dryad.2fp34	http://dx.doi.org/10.5061/dryad.2fp34
GH_37H_091102	Serological analyses	GH_Q014	Eidolon data 2007_2014_Openaccess.csv	Dryad Digital Repository	doi:10.5061/dryad.2fp34	http://dx.doi.org/10.5061/dryad.2fp34
GH_37H_091102	Serological analyses	GH_Q015	Eidolon data 2007_2014_Openaccess.csv	Dryad Digital Repository	doi:10.5061/dryad.2fp34	http://dx.doi.org/10.5061/dryad.2fp34
GH_37H_091102	Serological analyses	GH_Q016	Eidolon data 2007_2014_Openaccess.csv	Dryad Digital Repository	doi:10.5061/dryad.2fp34	http://dx.doi.org/10.5061/dryad.2fp34
GH_37H_091102	Serological analyses	GH_Q017	Eidolon data 2007_2014_Openaccess.csv	Dryad Digital Repository	doi:10.5061/dryad.2fp34	http://dx.doi.org/10.5061/dryad.2fp34
GH_37H_091102	Serological analyses	GH_Q018	Eidolon data 2007_2014_Openaccess.csv	Dryad Digital Repository	doi:10.5061/dryad.2fp34	http://dx.doi.org/10.5061/dryad.2fp34
GH_37H_091102	Serological analyses	GH_Q019	Eidolon data 2007_2014_Openaccess.csv	Dryad Digital Repository	doi:10.5061/dryad.2fp34	http://dx.doi.org/10.5061/dryad.2fp34
GH_37H_091102	Serological analyses	GH_Q002	Eidolon data 2007_2014_Openaccess.csv	Dryad Digital Repository	doi:10.5061/dryad.2fp34	http://dx.doi.org/10.5061/dryad.2fp34
GH_37H_091102	Serological analyses	GH_Q020	Eidolon data 2007_2014_Openaccess.csv	Dryad Digital Repository	doi:10.5061/dryad.2fp34	http://dx.doi.org/10.5061/dryad.2fp34
GH_37H_091102	Serological analyses	GH_Q021	Eidolon data 2007_2014_Openaccess.csv	Dryad Digital Repository	doi:10.5061/dryad.2fp34	http://dx.doi.org/10.5061/dryad.2fp34
GH_37H_091102	Serological analyses	GH_Q022	Eidolon data 2007_2014_Openaccess.csv	Dryad Digital Repository	doi:10.5061/dryad.2fp34	http://dx.doi.org/10.5061/dryad.2fp34
GH_37H_091102	Serological analyses	GH_Q023	Eidolon data 2007_2014_Openaccess.csv	Dryad Digital Repository	doi:10.5061/dryad.2fp34	http://dx.doi.org/10.5061/dryad.2fp34
GH_37H_091102	Serological analyses	GH_Q024	Eidolon data 2007_2014_Openaccess.csv	Dryad Digital Repository	doi:10.5061/dryad.2fp34	http://dx.doi.org/10.5061/dryad.2fp34
GH_37H_091102	Serological analyses	GH_Q025	Eidolon data 2007_2014_Openaccess.csv	Dryad Digital Repository	doi:10.5061/dryad.2fp34	http://dx.doi.org/10.5061/dryad.2fp34
GH_37H_091102	Serological analyses	GH_Q026	Eidolon data 2007_2014_Openaccess.csv	Dryad Digital Repository	doi:10.5061/dryad.2fp34	http://dx.doi.org/10.5061/dryad.2fp34
GH_37H_091102	Serological analyses	GH_Q027	Eidolon data 2007_2014_Openaccess.csv	Dryad Digital Repository	doi:10.5061/dryad.2fp34	http://dx.doi.org/10.5061/dryad.2fp34
GH_37H_091102	Serological analyses	GH_Q028	Eidolon data 2007_2014_Openaccess.csv	Dryad Digital Repository	doi:10.5061/dryad.2fp34	http://dx.doi.org/10.5061/dryad.2fp34
GH_37H_091102	Serological analyses	GH_Q029	Eidolon data 2007_2014_Openaccess.csv	Dryad Digital Repository	doi:10.5061/dryad.2fp34	http://dx.doi.org/10.5061/dryad.2fp34
GH_37H_091102	Serological analyses	GH_Q003	Eidolon data 2007_2014_Openaccess.csv	Dryad Digital Repository	doi:10.5061/dryad.2fp34	http://dx.doi.org/10.5061/dryad.2fp34
GH_37H_091102	Serological analyses	GH_Q030	Eidolon data 2007_2014_Openaccess.csv	Dryad Digital Repository	doi:10.5061/dryad.2fp34	http://dx.doi.org/10.5061/dryad.2fp34
GH_37H_091102	Serological analyses	GH_Q031	Eidolon data 2007_2014_Openaccess.csv	Dryad Digital Repository	doi:10.5061/dryad.2fp34	http://dx.doi.org/10.5061/dryad.2fp34
GH_37H_091102	Serological analyses	GH_Q032	Eidolon data 2007_2014_Openaccess.csv	Dryad Digital Repository	doi:10.5061/dryad.2fp34	http://dx.doi.org/10.5061/dryad.2fp34
GH_37H_091102	Serological analyses	GH_Q033	Eidolon data 2007_2014_Openaccess.csv	Dryad Digital Repository	doi:10.5061/dryad.2fp34	http://dx.doi.org/10.5061/dryad.2fp34
GH_37H_091102	Serological analyses	GH_Q034	Eidolon data 2007_2014_Openaccess.csv	Dryad Digital Repository	doi:10.5061/dryad.2fp34	http://dx.doi.org/10.5061/dryad.2fp34
GH_37H_091102	Serological analyses	GH_Q035	Eidolon data 2007_2014_Openaccess.csv	Dryad Digital Repository	doi:10.5061/dryad.2fp34	http://dx.doi.org/10.5061/dryad.2fp34
GH_37H_091102	Serological analyses	GH_Q036	Eidolon data 2007_2014_Openaccess.csv	Dryad Digital Repository	doi:10.5061/dryad.2fp34	http://dx.doi.org/10.5061/dryad.2fp34
GH_37H_091102	Serological analyses	GH_Q037	Eidolon data 2007_2014_Openaccess.csv	Dryad Digital Repository	doi:10.5061/dryad.2fp34	http://dx.doi.org/10.5061/dryad.2fp34
GH_37H_091102	Serological analyses	GH_Q038	Eidolon data 2007_2014_Openaccess.csv	Dryad Digital Repository	doi:10.5061/dryad.2fp34	http://dx.doi.org/10.5061/dryad.2fp34
GH_37H_091102	Serological analyses	GH_Q039	Eidolon data 2007_2014_Openaccess.csv	Dryad Digital Repository	doi:10.5061/dryad.2fp34	http://dx.doi.org/10.5061/dryad.2fp34
GH_37H_091102	Serological analyses	GH_Q004	Eidolon data 2007_2014_Openaccess.csv	Dryad Digital Repository	doi:10.5061/dryad.2fp34	http://dx.doi.org/10.5061/dryad.2fp34
GH_37H_091102	Serological analyses	GH_Q040	Eidolon data 2007_2014_Openaccess.csv	Dryad Digital Repository	doi:10.5061/dryad.2fp34	http://dx.doi.org/10.5061/dryad.2fp34
GH_37H_091102	Serological analyses	GH_Q041	Eidolon data 2007_2014_Openaccess.csv	Dryad Digital Repository	doi:10.5061/dryad.2fp34	http://dx.doi.org/10.5061/dryad.2fp34
GH_37H_091102	Serological analyses	GH_Q042	Eidolon data 2007_2014_Openaccess.csv	Dryad Digital Repository	doi:10.5061/dryad.2fp34	http://dx.doi.org/10.5061/dryad.2fp34
GH_37H_091102	Serological analyses	GH_Q043	Eidolon data 2007_2014_Openaccess.csv	Dryad Digital Repository	doi:10.5061/dryad.2fp34	http://dx.doi.org/10.5061/dryad.2fp34
GH_37H_091102	Serological analyses	GH_Q044	Eidolon data 2007_2014_Openaccess.csv	Dryad Digital Repository	doi:10.5061/dryad.2fp34	http://dx.doi.org/10.5061/dryad.2fp34
GH_37H_091102	Serological analyses	GH_Q045	Eidolon data 2007_2014_Openaccess.csv	Dryad Digital Repository	doi:10.5061/dryad.2fp34	http://dx.doi.org/10.5061/dryad.2fp34
GH_37H_091102	Serological analyses	GH_Q005	Eidolon data 2007_2014_Openaccess.csv	Dryad Digital Repository	doi:10.5061/dryad.2fp34	http://dx.doi.org/10.5061/dryad.2fp34
GH_37H_091102	Serological analyses	GH_Q006	Eidolon data 2007_2014_Openaccess.csv	Dryad Digital Repository	doi:10.5061/dryad.2fp34	http://dx.doi.org/10.5061/dryad.2fp34
GH_37H_091102	Serological analyses	GH_Q007	Eidolon data 2007_2014_Openaccess.csv	Dryad Digital Repository	doi:10.5061/dryad.2fp34	http://dx.doi.org/10.5061/dryad.2fp34
GH_37H_091102	Serological analyses	GH_Q008	Eidolon data 2007_2014_Openaccess.csv	Dryad Digital Repository	doi:10.5061/dryad.2fp34	http://dx.doi.org/10.5061/dryad.2fp34
GH_37H_091102	Serological analyses	GH_Q009	Eidolon data 2007_2014_Openaccess.csv	Dryad Digital Repository	doi:10.5061/dryad.2fp34	http://dx.doi.org/10.5061/dryad.2fp34
GH_37H_091103	Serological analyses	GH_Q100	Eidolon data 2007_2014_Openaccess.csv	Dryad Digital Repository	doi:10.5061/dryad.2fp34	http://dx.doi.org/10.5061/dryad.2fp34
GH_37H_091103	Serological analyses	GH_Q101	Eidolon data 2007_2014_Openaccess.csv	Dryad Digital Repository	doi:10.5061/dryad.2fp34	http://dx.doi.org/10.5061/dryad.2fp34
GH_37H_091103	Serological analyses	GH_Q102	Eidolon data 2007_2014_Openaccess.csv	Dryad Digital Repository	doi:10.5061/dryad.2fp34	http://dx.doi.org/10.5061/dryad.2fp34
GH_37H_091103	Serological analyses	GH_Q103	Eidolon data 2007_2014_Openaccess.csv	Dryad Digital Repository	doi:10.5061/dryad.2fp34	http://dx.doi.org/10.5061/dryad.2fp34
GH_37H_091103	Serological analyses	GH_Q104	Eidolon data 2007_2014_Openaccess.csv	Dryad Digital Repository	doi:10.5061/dryad.2fp34	http://dx.doi.org/10.5061/dryad.2fp34
GH_37H_091103	Serological analyses	GH_Q105	Eidolon data 2007_2014_Openaccess.csv	Dryad Digital Repository	doi:10.5061/dryad.2fp34	http://dx.doi.org/10.5061/dryad.2fp34
GH_37H_091103	Serological analyses	GH_Q106	Eidolon data 2007_2014_Openaccess.csv	Dryad Digital Repository	doi:10.5061/dryad.2fp34	http://dx.doi.org/10.5061/dryad.2fp34
GH_37H_091103	Serological analyses	GH_Q107	Eidolon data 2007_2014_Openaccess.csv	Dryad Digital Repository	doi:10.5061/dryad.2fp34	http://dx.doi.org/10.5061/dryad.2fp34
GH_37H_091103	Serological analyses	GH_Q108	Eidolon data 2007_2014_Openaccess.csv	Dryad Digital Repository	doi:10.5061/dryad.2fp34	http://dx.doi.org/10.5061/dryad.2fp34
GH_37H_091103	Serological analyses	GH_Q109	Eidolon data 2007_2014_Openaccess.csv	Dryad Digital Repository	doi:10.5061/dryad.2fp34	http://dx.doi.org/10.5061/dryad.2fp34
GH_37H_091103	Serological analyses	GH_Q110	Eidolon data 2007_2014_Openaccess.csv	Dryad Digital Repository	doi:10.5061/dryad.2fp34	http://dx.doi.org/10.5061/dryad.2fp34
GH_37H_091103	Serological analyses	GH_Q111	Eidolon data 2007_2014_Openaccess.csv	Dryad Digital Repository	doi:10.5061/dryad.2fp34	http://dx.doi.org/10.5061/dryad.2fp34
GH_37H_091103	Serological analyses	GH_Q046	Eidolon data 2007_2014_Openaccess.csv	Dryad Digital Repository	doi:10.5061/dryad.2fp34	http://dx.doi.org/10.5061/dryad.2fp34
GH_37H_091103	Serological analyses	GH_Q047	Eidolon data 2007_2014_Openaccess.csv	Dryad Digital Repository	doi:10.5061/dryad.2fp34	http://dx.doi.org/10.5061/dryad.2fp34
GH_37H_091103	Serological analyses	GH_Q048	Eidolon data 2007_2014_Openaccess.csv	Dryad Digital Repository	doi:10.5061/dryad.2fp34	http://dx.doi.org/10.5061/dryad.2fp34
GH_37H_091103	Serological analyses	GH_Q049	Eidolon data 2007_2014_Openaccess.csv	Dryad Digital Repository	doi:10.5061/dryad.2fp34	http://dx.doi.org/10.5061/dryad.2fp34
GH_37H_091103	Serological analyses	GH_Q050	Eidolon data 2007_2014_Openaccess.csv	Dryad Digital Repository	doi:10.5061/dryad.2fp34	http://dx.doi.org/10.5061/dryad.2fp34
GH_37H_091103	Serological analyses	GH_Q051	Eidolon data 2007_2014_Openaccess.csv	Dryad Digital Repository	doi:10.5061/dryad.2fp34	http://dx.doi.org/10.5061/dryad.2fp34
GH_37H_091103	Serological analyses	GH_Q052	Eidolon data 2007_2014_Openaccess.csv	Dryad Digital Repository	doi:10.5061/dryad.2fp34	http://dx.doi.org/10.5061/dryad.2fp34
GH_37H_091103	Serological analyses	GH_Q053	Eidolon data 2007_2014_Openaccess.csv	Dryad Digital Repository	doi:10.5061/dryad.2fp34	http://dx.doi.org/10.5061/dryad.2fp34
GH_37H_091103	Serological analyses	GH_Q054	Eidolon data 2007_2014_Openaccess.csv	Dryad Digital Repository	doi:10.5061/dryad.2fp34	http://dx.doi.org/10.5061/dryad.2fp34
GH_37H_091103	Serological analyses	GH_Q055	Eidolon data 2007_2014_Openaccess.csv	Dryad Digital Repository	doi:10.5061/dryad.2fp34	http://dx.doi.org/10.5061/dryad.2fp34
GH_37H_091103	Serological analyses	GH_Q056	Eidolon data 2007_2014_Openaccess.csv	Dryad Digital Repository	doi:10.5061/dryad.2fp34	http://dx.doi.org/10.5061/dryad.2fp34
GH_37H_091103	Serological analyses	GH_Q057	Eidolon data 2007_2014_Openaccess.csv	Dryad Digital Repository	doi:10.5061/dryad.2fp34	http://dx.doi.org/10.5061/dryad.2fp34
GH_37H_091103	Serological analyses	GH_Q058	Eidolon data 2007_2014_Openaccess.csv	Dryad Digital Repository	doi:10.5061/dryad.2fp34	http://dx.doi.org/10.5061/dryad.2fp34
GH_37H_091103	Serological analyses	GH_Q059	Eidolon data 2007_2014_Openaccess.csv	Dryad Digital Repository	doi:10.5061/dryad.2fp34	http://dx.doi.org/10.5061/dryad.2fp34
GH_37H_091103	Serological analyses	GH_Q060	Eidolon data 2007_2014_Openaccess.csv	Dryad Digital Repository	doi:10.5061/dryad.2fp34	http://dx.doi.org/10.5061/dryad.2fp34
GH_37H_091103	Serological analyses	GH_Q061	Eidolon data 2007_2014_Openaccess.csv	Dryad Digital Repository	doi:10.5061/dryad.2fp34	http://dx.doi.org/10.5061/dryad.2fp34
GH_37H_091103	Serological analyses	GH_Q062	Eidolon data 2007_2014_Openaccess.csv	Dryad Digital Repository	doi:10.5061/dryad.2fp34	http://dx.doi.org/10.5061/dryad.2fp34
GH_37H_091103	Serological analyses	GH_Q063	Eidolon data 2007_2014_Openaccess.csv	Dryad Digital Repository	doi:10.5061/dryad.2fp34	http://dx.doi.org/10.5061/dryad.2fp34
GH_37H_091103	Serological analyses	GH_Q064	Eidolon data 2007_2014_Openaccess.csv	Dryad Digital Repository	doi:10.5061/dryad.2fp34	http://dx.doi.org/10.5061/dryad.2fp34
GH_37H_091103	Serological analyses	GH_Q065	Eidolon data 2007_2014_Openaccess.csv	Dryad Digital Repository	doi:10.5061/dryad.2fp34	http://dx.doi.org/10.5061/dryad.2fp34
GH_37H_091103	Serological analyses	GH_Q066	Eidolon data 2007_2014_Openaccess.csv	Dryad Digital Repository	doi:10.5061/dryad.2fp34	http://dx.doi.org/10.5061/dryad.2fp34
GH_37H_091103	Serological analyses	GH_Q067	Eidolon data 2007_2014_Openaccess.csv	Dryad Digital Repository	doi:10.5061/dryad.2fp34	http://dx.doi.org/10.5061/dryad.2fp34
GH_37H_091103	Serological analyses	GH_Q068	Eidolon data 2007_2014_Openaccess.csv	Dryad Digital Repository	doi:10.5061/dryad.2fp34	http://dx.doi.org/10.5061/dryad.2fp34
GH_37H_091103	Serological analyses	GH_Q069	Eidolon data 2007_2014_Openaccess.csv	Dryad Digital Repository	doi:10.5061/dryad.2fp34	http://dx.doi.org/10.5061/dryad.2fp34
GH_37H_091103	Serological analyses	GH_Q070	Eidolon data 2007_2014_Openaccess.csv	Dryad Digital Repository	doi:10.5061/dryad.2fp34	http://dx.doi.org/10.5061/dryad.2fp34
GH_37H_091103	Serological analyses	GH_Q071	Eidolon data 2007_2014_Openaccess.csv	Dryad Digital Repository	doi:10.5061/dryad.2fp34	http://dx.doi.org/10.5061/dryad.2fp34
GH_37H_091103	Serological analyses	GH_Q072	Eidolon data 2007_2014_Openaccess.csv	Dryad Digital Repository	doi:10.5061/dryad.2fp34	http://dx.doi.org/10.5061/dryad.2fp34
GH_37H_091103	Serological analyses	GH_Q073	Eidolon data 2007_2014_Openaccess.csv	Dryad Digital Repository	doi:10.5061/dryad.2fp34	http://dx.doi.org/10.5061/dryad.2fp34
GH_37H_091103	Serological analyses	GH_Q074	Eidolon data 2007_2014_Openaccess.csv	Dryad Digital Repository	doi:10.5061/dryad.2fp34	http://dx.doi.org/10.5061/dryad.2fp34
GH_37H_091103	Serological analyses	GH_Q075	Eidolon data 2007_2014_Openaccess.csv	Dryad Digital Repository	doi:10.5061/dryad.2fp34	http://dx.doi.org/10.5061/dryad.2fp34
GH_37H_091103	Serological analyses	GH_Q076	Eidolon data 2007_2014_Openaccess.csv	Dryad Digital Repository	doi:10.5061/dryad.2fp34	http://dx.doi.org/10.5061/dryad.2fp34
GH_37H_091103	Serological analyses	GH_Q077	Eidolon data 2007_2014_Openaccess.csv	Dryad Digital Repository	doi:10.5061/dryad.2fp34	http://dx.doi.org/10.5061/dryad.2fp34
GH_37H_091103	Serological analyses	GH_Q078	Eidolon data 2007_2014_Openaccess.csv	Dryad Digital Repository	doi:10.5061/dryad.2fp34	http://dx.doi.org/10.5061/dryad.2fp34
GH_37H_091103	Serological analyses	GH_Q079	Eidolon data 2007_2014_Openaccess.csv	Dryad Digital Repository	doi:10.5061/dryad.2fp34	http://dx.doi.org/10.5061/dryad.2fp34
GH_37H_091103	Serological analyses	GH_Q080	Eidolon data 2007_2014_Openaccess.csv	Dryad Digital Repository	doi:10.5061/dryad.2fp34	http://dx.doi.org/10.5061/dryad.2fp34
GH_37H_091103	Serological analyses	GH_Q081	Eidolon data 2007_2014_Openaccess.csv	Dryad Digital Repository	doi:10.5061/dryad.2fp34	http://dx.doi.org/10.5061/dryad.2fp34
GH_37H_091103	Serological analyses	GH_Q082	Eidolon data 2007_2014_Openaccess.csv	Dryad Digital Repository	doi:10.5061/dryad.2fp34	http://dx.doi.org/10.5061/dryad.2fp34
GH_37H_091103	Serological analyses	GH_Q083	Eidolon data 2007_2014_Openaccess.csv	Dryad Digital Repository	doi:10.5061/dryad.2fp34	http://dx.doi.org/10.5061/dryad.2fp34
GH_37H_091103	Serological analyses	GH_Q084	Eidolon data 2007_2014_Openaccess.csv	Dryad Digital Repository	doi:10.5061/dryad.2fp34	http://dx.doi.org/10.5061/dryad.2fp34
GH_37H_091103	Serological analyses	GH_Q085	Eidolon data 2007_2014_Openaccess.csv	Dryad Digital Repository	doi:10.5061/dryad.2fp34	http://dx.doi.org/10.5061/dryad.2fp34
GH_37H_091103	Serological analyses	GH_Q086	Eidolon data 2007_2014_Openaccess.csv	Dryad Digital Repository	doi:10.5061/dryad.2fp34	http://dx.doi.org/10.5061/dryad.2fp34
GH_37H_091103	Serological analyses	GH_Q087	Eidolon data 2007_2014_Openaccess.csv	Dryad Digital Repository	doi:10.5061/dryad.2fp34	http://dx.doi.org/10.5061/dryad.2fp34
GH_37H_091103	Serological analyses	GH_Q088	Eidolon data 2007_2014_Openaccess.csv	Dryad Digital Repository	doi:10.5061/dryad.2fp34	http://dx.doi.org/10.5061/dryad.2fp34
GH_37H_091103	Serological analyses	GH_Q089	Eidolon data 2007_2014_Openaccess.csv	Dryad Digital Repository	doi:10.5061/dryad.2fp34	http://dx.doi.org/10.5061/dryad.2fp34
GH_37H_091103	Serological analyses	GH_Q090	Eidolon data 2007_2014_Openaccess.csv	Dryad Digital Repository	doi:10.5061/dryad.2fp34	http://dx.doi.org/10.5061/dryad.2fp34
GH_37H_091103	Serological analyses	GH_Q091	Eidolon data 2007_2014_Openaccess.csv	Dryad Digital Repository	doi:10.5061/dryad.2fp34	http://dx.doi.org/10.5061/dryad.2fp34
GH_37H_091103	Serological analyses	GH_Q092	Eidolon data 2007_2014_Openaccess.csv	Dryad Digital Repository	doi:10.5061/dryad.2fp34	http://dx.doi.org/10.5061/dryad.2fp34
GH_37H_091103	Serological analyses	GH_Q093	Eidolon data 2007_2014_Openaccess.csv	Dryad Digital Repository	doi:10.5061/dryad.2fp34	http://dx.doi.org/10.5061/dryad.2fp34
GH_37H_091103	Serological analyses	GH_Q094	Eidolon data 2007_2014_Openaccess.csv	Dryad Digital Repository	doi:10.5061/dryad.2fp34	http://dx.doi.org/10.5061/dryad.2fp34
GH_37H_091103	Serological analyses	GH_Q095	Eidolon data 2007_2014_Openaccess.csv	Dryad Digital Repository	doi:10.5061/dryad.2fp34	http://dx.doi.org/10.5061/dryad.2fp34
GH_37H_091103	Serological analyses	GH_Q096	Eidolon data 2007_2014_Openaccess.csv	Dryad Digital Repository	doi:10.5061/dryad.2fp34	http://dx.doi.org/10.5061/dryad.2fp34
GH_37H_091103	Serological analyses	GH_Q097	Eidolon data 2007_2014_Openaccess.csv	Dryad Digital Repository	doi:10.5061/dryad.2fp34	http://dx.doi.org/10.5061/dryad.2fp34
GH_37H_091103	Serological analyses	GH_Q098	Eidolon data 2007_2014_Openaccess.csv	Dryad Digital Repository	doi:10.5061/dryad.2fp34	http://dx.doi.org/10.5061/dryad.2fp34
GH_37H_091103	Serological analyses	GH_Q099	Eidolon data 2007_2014_Openaccess.csv	Dryad Digital Repository	doi:10.5061/dryad.2fp34	http://dx.doi.org/10.5061/dryad.2fp34
GH_37H_091105	Serological analyses	GH_Q112	Eidolon data 2007_2014_Openaccess.csv	Dryad Digital Repository	doi:10.5061/dryad.2fp34	http://dx.doi.org/10.5061/dryad.2fp34
GH_37H_091105	Serological analyses	GH_Q113	Eidolon data 2007_2014_Openaccess.csv	Dryad Digital Repository	doi:10.5061/dryad.2fp34	http://dx.doi.org/10.5061/dryad.2fp34
GH_37H_091105	Serological analyses	GH_Q114	Eidolon data 2007_2014_Openaccess.csv	Dryad Digital Repository	doi:10.5061/dryad.2fp34	http://dx.doi.org/10.5061/dryad.2fp34
GH_37H_091105	Serological analyses	GH_Q115	Eidolon data 2007_2014_Openaccess.csv	Dryad Digital Repository	doi:10.5061/dryad.2fp34	http://dx.doi.org/10.5061/dryad.2fp34
GH_37H_091105	Serological analyses	GH_Q116	Eidolon data 2007_2014_Openaccess.csv	Dryad Digital Repository	doi:10.5061/dryad.2fp34	http://dx.doi.org/10.5061/dryad.2fp34
GH_37H_091105	Serological analyses	GH_Q117	Eidolon data 2007_2014_Openaccess.csv	Dryad Digital Repository	doi:10.5061/dryad.2fp34	http://dx.doi.org/10.5061/dryad.2fp34
GH_37H_091105	Serological analyses	GH_Q118	Eidolon data 2007_2014_Openaccess.csv	Dryad Digital Repository	doi:10.5061/dryad.2fp34	http://dx.doi.org/10.5061/dryad.2fp34
GH_37H_091105	Serological analyses	GH_Q119	Eidolon data 2007_2014_Openaccess.csv	Dryad Digital Repository	doi:10.5061/dryad.2fp34	http://dx.doi.org/10.5061/dryad.2fp34
GH_37H_091105	Serological analyses	GH_Q120	Eidolon data 2007_2014_Openaccess.csv	Dryad Digital Repository	doi:10.5061/dryad.2fp34	http://dx.doi.org/10.5061/dryad.2fp34
GH_37H_091105	Serological analyses	GH_Q121	Eidolon data 2007_2014_Openaccess.csv	Dryad Digital Repository	doi:10.5061/dryad.2fp34	http://dx.doi.org/10.5061/dryad.2fp34
GH_37H_091107	Serological analyses	GH_Q123	Eidolon data 2007_2014_Openaccess.csv	Dryad Digital Repository	doi:10.5061/dryad.2fp34	http://dx.doi.org/10.5061/dryad.2fp34
GH_37H_091113	Serological analyses	GH_Q124	Eidolon data 2007_2014_Openaccess.csv	Dryad Digital Repository	doi:10.5061/dryad.2fp34	http://dx.doi.org/10.5061/dryad.2fp34
GH_37H_091113	Serological analyses	GH_Q125	Eidolon data 2007_2014_Openaccess.csv	Dryad Digital Repository	doi:10.5061/dryad.2fp34	http://dx.doi.org/10.5061/dryad.2fp34
GH_37H_091114	Serological analyses	GH_Q126	Eidolon data 2007_2014_Openaccess.csv	Dryad Digital Repository	doi:10.5061/dryad.2fp34	http://dx.doi.org/10.5061/dryad.2fp34
GH_37H_091114	Serological analyses	GH_Q127	Eidolon data 2007_2014_Openaccess.csv	Dryad Digital Repository	doi:10.5061/dryad.2fp34	http://dx.doi.org/10.5061/dryad.2fp34
GH_37H_091114	Serological analyses	GH_Q128	Eidolon data 2007_2014_Openaccess.csv	Dryad Digital Repository	doi:10.5061/dryad.2fp34	http://dx.doi.org/10.5061/dryad.2fp34
GH_37H_091114	Serological analyses	GH_Q129	Eidolon data 2007_2014_Openaccess.csv	Dryad Digital Repository	doi:10.5061/dryad.2fp34	http://dx.doi.org/10.5061/dryad.2fp34
GH_37H_091114	Serological analyses	GH_Q130	Eidolon data 2007_2014_Openaccess.csv	Dryad Digital Repository	doi:10.5061/dryad.2fp34	http://dx.doi.org/10.5061/dryad.2fp34
GH_37H_091114	Serological analyses	GH_Q131	Eidolon data 2007_2014_Openaccess.csv	Dryad Digital Repository	doi:10.5061/dryad.2fp34	http://dx.doi.org/10.5061/dryad.2fp34
GH_37H_091114	Serological analyses	GH_Q132	Eidolon data 2007_2014_Openaccess.csv	Dryad Digital Repository	doi:10.5061/dryad.2fp34	http://dx.doi.org/10.5061/dryad.2fp34
GH_37H_091114	Serological analyses	GH_Q133	Eidolon data 2007_2014_Openaccess.csv	Dryad Digital Repository	doi:10.5061/dryad.2fp34	http://dx.doi.org/10.5061/dryad.2fp34
GH_37H_091114	Serological analyses	GH_Q134	Eidolon data 2007_2014_Openaccess.csv	Dryad Digital Repository	doi:10.5061/dryad.2fp34	http://dx.doi.org/10.5061/dryad.2fp34
GH_37H_091114	Serological analyses	GH_Q135	Eidolon data 2007_2014_Openaccess.csv	Dryad Digital Repository	doi:10.5061/dryad.2fp34	http://dx.doi.org/10.5061/dryad.2fp34
GH_37H_091114	Serological analyses	GH_Q136	Eidolon data 2007_2014_Openaccess.csv	Dryad Digital Repository	doi:10.5061/dryad.2fp34	http://dx.doi.org/10.5061/dryad.2fp34
GH_37H_091114	Serological analyses	GH_Q137	Eidolon data 2007_2014_Openaccess.csv	Dryad Digital Repository	doi:10.5061/dryad.2fp34	http://dx.doi.org/10.5061/dryad.2fp34
GH_37H_091114	Serological analyses	GH_Q138	Eidolon data 2007_2014_Openaccess.csv	Dryad Digital Repository	doi:10.5061/dryad.2fp34	http://dx.doi.org/10.5061/dryad.2fp34
GH_37H_100128	Serological analyses	GH_R001	Eidolon data 2007_2014_Openaccess.csv	Dryad Digital Repository	doi:10.5061/dryad.2fp34	http://dx.doi.org/10.5061/dryad.2fp34
GH_37H_100128	Serological analyses	GH_R002	Eidolon data 2007_2014_Openaccess.csv	Dryad Digital Repository	doi:10.5061/dryad.2fp34	http://dx.doi.org/10.5061/dryad.2fp34
GH_37H_100128	Serological analyses	GH_R003	Eidolon data 2007_2014_Openaccess.csv	Dryad Digital Repository	doi:10.5061/dryad.2fp34	http://dx.doi.org/10.5061/dryad.2fp34
GH_37H_100128	Serological analyses	GH_R004	Eidolon data 2007_2014_Openaccess.csv	Dryad Digital Repository	doi:10.5061/dryad.2fp34	http://dx.doi.org/10.5061/dryad.2fp34
GH_37H_100128	Serological analyses	GH_R005	Eidolon data 2007_2014_Openaccess.csv	Dryad Digital Repository	doi:10.5061/dryad.2fp34	http://dx.doi.org/10.5061/dryad.2fp34
GH_37H_100128	Serological analyses	GH_R006	Eidolon data 2007_2014_Openaccess.csv	Dryad Digital Repository	doi:10.5061/dryad.2fp34	http://dx.doi.org/10.5061/dryad.2fp34
GH_37H_100128	Serological analyses	GH_R007	Eidolon data 2007_2014_Openaccess.csv	Dryad Digital Repository	doi:10.5061/dryad.2fp34	http://dx.doi.org/10.5061/dryad.2fp34
GH_37H_100128	Serological analyses	GH_R008	Eidolon data 2007_2014_Openaccess.csv	Dryad Digital Repository	doi:10.5061/dryad.2fp34	http://dx.doi.org/10.5061/dryad.2fp34
GH_37H_100128	Serological analyses	GH_R009	Eidolon data 2007_2014_Openaccess.csv	Dryad Digital Repository	doi:10.5061/dryad.2fp34	http://dx.doi.org/10.5061/dryad.2fp34
GH_37H_100128	Serological analyses	GH_R010	Eidolon data 2007_2014_Openaccess.csv	Dryad Digital Repository	doi:10.5061/dryad.2fp34	http://dx.doi.org/10.5061/dryad.2fp34
GH_37H_100128	Serological analyses	GH_R011	Eidolon data 2007_2014_Openaccess.csv	Dryad Digital Repository	doi:10.5061/dryad.2fp34	http://dx.doi.org/10.5061/dryad.2fp34
GH_37H_100128	Serological analyses	GH_R012	Eidolon data 2007_2014_Openaccess.csv	Dryad Digital Repository	doi:10.5061/dryad.2fp34	http://dx.doi.org/10.5061/dryad.2fp34
GH_37H_100128	Serological analyses	GH_R013	Eidolon data 2007_2014_Openaccess.csv	Dryad Digital Repository	doi:10.5061/dryad.2fp34	http://dx.doi.org/10.5061/dryad.2fp34
GH_37H_100128	Serological analyses	GH_R014	Eidolon data 2007_2014_Openaccess.csv	Dryad Digital Repository	doi:10.5061/dryad.2fp34	http://dx.doi.org/10.5061/dryad.2fp34
GH_37H_100128	Serological analyses	GH_R015	Eidolon data 2007_2014_Openaccess.csv	Dryad Digital Repository	doi:10.5061/dryad.2fp34	http://dx.doi.org/10.5061/dryad.2fp34
GH_37H_100128	Serological analyses	GH_R016	Eidolon data 2007_2014_Openaccess.csv	Dryad Digital Repository	doi:10.5061/dryad.2fp34	http://dx.doi.org/10.5061/dryad.2fp34
GH_37H_100128	Serological analyses	GH_R017	Eidolon data 2007_2014_Openaccess.csv	Dryad Digital Repository	doi:10.5061/dryad.2fp34	http://dx.doi.org/10.5061/dryad.2fp34
GH_37H_100128	Serological analyses	GH_R018	Eidolon data 2007_2014_Openaccess.csv	Dryad Digital Repository	doi:10.5061/dryad.2fp34	http://dx.doi.org/10.5061/dryad.2fp34
GH_37H_100128	Serological analyses	GH_R019	Eidolon data 2007_2014_Openaccess.csv	Dryad Digital Repository	doi:10.5061/dryad.2fp34	http://dx.doi.org/10.5061/dryad.2fp34
GH_37H_100128	Serological analyses	GH_R020	Eidolon data 2007_2014_Openaccess.csv	Dryad Digital Repository	doi:10.5061/dryad.2fp34	http://dx.doi.org/10.5061/dryad.2fp34
GH_37H_100201	Serological analyses	GH_R024	Eidolon data 2007_2014_Openaccess.csv	Dryad Digital Repository	doi:10.5061/dryad.2fp34	http://dx.doi.org/10.5061/dryad.2fp34
GH_37H_100201	Serological analyses	GH_R025	Eidolon data 2007_2014_Openaccess.csv	Dryad Digital Repository	doi:10.5061/dryad.2fp34	http://dx.doi.org/10.5061/dryad.2fp34
GH_37H_100201	Serological analyses	GH_R026	Eidolon data 2007_2014_Openaccess.csv	Dryad Digital Repository	doi:10.5061/dryad.2fp34	http://dx.doi.org/10.5061/dryad.2fp34
GH_37H_100201	Serological analyses	GH_R027	Eidolon data 2007_2014_Openaccess.csv	Dryad Digital Repository	doi:10.5061/dryad.2fp34	http://dx.doi.org/10.5061/dryad.2fp34
GH_37H_100201	Serological analyses	GH_R028	Eidolon data 2007_2014_Openaccess.csv	Dryad Digital Repository	doi:10.5061/dryad.2fp34	http://dx.doi.org/10.5061/dryad.2fp34
GH_37H_100201	Serological analyses	GH_R029	Eidolon data 2007_2014_Openaccess.csv	Dryad Digital Repository	doi:10.5061/dryad.2fp34	http://dx.doi.org/10.5061/dryad.2fp34
GH_37H_100201	Serological analyses	GH_R030	Eidolon data 2007_2014_Openaccess.csv	Dryad Digital Repository	doi:10.5061/dryad.2fp34	http://dx.doi.org/10.5061/dryad.2fp34
GH_37H_100201	Serological analyses	GH_R031	Eidolon data 2007_2014_Openaccess.csv	Dryad Digital Repository	doi:10.5061/dryad.2fp34	http://dx.doi.org/10.5061/dryad.2fp34
GH_37H_100201	Serological analyses	GH_R032	Eidolon data 2007_2014_Openaccess.csv	Dryad Digital Repository	doi:10.5061/dryad.2fp34	http://dx.doi.org/10.5061/dryad.2fp34
GH_37H_100201	Serological analyses	GH_R033	Eidolon data 2007_2014_Openaccess.csv	Dryad Digital Repository	doi:10.5061/dryad.2fp34	http://dx.doi.org/10.5061/dryad.2fp34
GH_37H_100201	Serological analyses	GH_R034	Eidolon data 2007_2014_Openaccess.csv	Dryad Digital Repository	doi:10.5061/dryad.2fp34	http://dx.doi.org/10.5061/dryad.2fp34
GH_37H_100201	Serological analyses	GH_R035	Eidolon data 2007_2014_Openaccess.csv	Dryad Digital Repository	doi:10.5061/dryad.2fp34	http://dx.doi.org/10.5061/dryad.2fp34
GH_37H_100201	Serological analyses	GH_R036	Eidolon data 2007_2014_Openaccess.csv	Dryad Digital Repository	doi:10.5061/dryad.2fp34	http://dx.doi.org/10.5061/dryad.2fp34
GH_37H_100201	Serological analyses	GH_R037	Eidolon data 2007_2014_Openaccess.csv	Dryad Digital Repository	doi:10.5061/dryad.2fp34	http://dx.doi.org/10.5061/dryad.2fp34
GH_37H_100201	Serological analyses	GH_R038	Eidolon data 2007_2014_Openaccess.csv	Dryad Digital Repository	doi:10.5061/dryad.2fp34	http://dx.doi.org/10.5061/dryad.2fp34
GH_37H_100201	Serological analyses	GH_R039	Eidolon data 2007_2014_Openaccess.csv	Dryad Digital Repository	doi:10.5061/dryad.2fp34	http://dx.doi.org/10.5061/dryad.2fp34
GH_37H_100201	Serological analyses	GH_R040	Eidolon data 2007_2014_Openaccess.csv	Dryad Digital Repository	doi:10.5061/dryad.2fp34	http://dx.doi.org/10.5061/dryad.2fp34
GH_37H_100201	Serological analyses	GH_R041	Eidolon data 2007_2014_Openaccess.csv	Dryad Digital Repository	doi:10.5061/dryad.2fp34	http://dx.doi.org/10.5061/dryad.2fp34
GH_37H_100201	Serological analyses	GH_R042	Eidolon data 2007_2014_Openaccess.csv	Dryad Digital Repository	doi:10.5061/dryad.2fp34	http://dx.doi.org/10.5061/dryad.2fp34
GH_37H_100201	Serological analyses	GH_R043	Eidolon data 2007_2014_Openaccess.csv	Dryad Digital Repository	doi:10.5061/dryad.2fp34	http://dx.doi.org/10.5061/dryad.2fp34
GH_37H_100201	Serological analyses	GH_R044	Eidolon data 2007_2014_Openaccess.csv	Dryad Digital Repository	doi:10.5061/dryad.2fp34	http://dx.doi.org/10.5061/dryad.2fp34
GH_37H_100201	Serological analyses	GH_R045	Eidolon data 2007_2014_Openaccess.csv	Dryad Digital Repository	doi:10.5061/dryad.2fp34	http://dx.doi.org/10.5061/dryad.2fp34
GH_37H_100201	Serological analyses	GH_R046	Eidolon data 2007_2014_Openaccess.csv	Dryad Digital Repository	doi:10.5061/dryad.2fp34	http://dx.doi.org/10.5061/dryad.2fp34
GH_37H_100201	Serological analyses	GH_R047	Eidolon data 2007_2014_Openaccess.csv	Dryad Digital Repository	doi:10.5061/dryad.2fp34	http://dx.doi.org/10.5061/dryad.2fp34
GH_37H_100201	Serological analyses	GH_R048	Eidolon data 2007_2014_Openaccess.csv	Dryad Digital Repository	doi:10.5061/dryad.2fp34	http://dx.doi.org/10.5061/dryad.2fp34
GH_37H_100201	Serological analyses	GH_R049	Eidolon data 2007_2014_Openaccess.csv	Dryad Digital Repository	doi:10.5061/dryad.2fp34	http://dx.doi.org/10.5061/dryad.2fp34
GH_37H_100201	Serological analyses	GH_R050	Eidolon data 2007_2014_Openaccess.csv	Dryad Digital Repository	doi:10.5061/dryad.2fp34	http://dx.doi.org/10.5061/dryad.2fp34
GH_37H_100201	Serological analyses	GH_R051	Eidolon data 2007_2014_Openaccess.csv	Dryad Digital Repository	doi:10.5061/dryad.2fp34	http://dx.doi.org/10.5061/dryad.2fp34
GH_37H_100201	Serological analyses	GH_R052	Eidolon data 2007_2014_Openaccess.csv	Dryad Digital Repository	doi:10.5061/dryad.2fp34	http://dx.doi.org/10.5061/dryad.2fp34
GH_37H_100201	Serological analyses	GH_R053	Eidolon data 2007_2014_Openaccess.csv	Dryad Digital Repository	doi:10.5061/dryad.2fp34	http://dx.doi.org/10.5061/dryad.2fp34
GH_37H_100201	Serological analyses	GH_R054	Eidolon data 2007_2014_Openaccess.csv	Dryad Digital Repository	doi:10.5061/dryad.2fp34	http://dx.doi.org/10.5061/dryad.2fp34
GH_37H_100201	Serological analyses	GH_R055	Eidolon data 2007_2014_Openaccess.csv	Dryad Digital Repository	doi:10.5061/dryad.2fp34	http://dx.doi.org/10.5061/dryad.2fp34
GH_37H_100201	Serological analyses	GH_R056	Eidolon data 2007_2014_Openaccess.csv	Dryad Digital Repository	doi:10.5061/dryad.2fp34	http://dx.doi.org/10.5061/dryad.2fp34
GH_37H_100201	Serological analyses	GH_R057	Eidolon data 2007_2014_Openaccess.csv	Dryad Digital Repository	doi:10.5061/dryad.2fp34	http://dx.doi.org/10.5061/dryad.2fp34
GH_37H_100201	Serological analyses	GH_R058	Eidolon data 2007_2014_Openaccess.csv	Dryad Digital Repository	doi:10.5061/dryad.2fp34	http://dx.doi.org/10.5061/dryad.2fp34
GH_37H_100201	Serological analyses	GH_R059	Eidolon data 2007_2014_Openaccess.csv	Dryad Digital Repository	doi:10.5061/dryad.2fp34	http://dx.doi.org/10.5061/dryad.2fp34
GH_37H_100201	Serological analyses	GH_R060	Eidolon data 2007_2014_Openaccess.csv	Dryad Digital Repository	doi:10.5061/dryad.2fp34	http://dx.doi.org/10.5061/dryad.2fp34
GH_37H_100201	Serological analyses	GH_R061	Eidolon data 2007_2014_Openaccess.csv	Dryad Digital Repository	doi:10.5061/dryad.2fp34	http://dx.doi.org/10.5061/dryad.2fp34
GH_37H_100201	Serological analyses	GH_R062	Eidolon data 2007_2014_Openaccess.csv	Dryad Digital Repository	doi:10.5061/dryad.2fp34	http://dx.doi.org/10.5061/dryad.2fp34
GH_37H_100201	Serological analyses	GH_R063	Eidolon data 2007_2014_Openaccess.csv	Dryad Digital Repository	doi:10.5061/dryad.2fp34	http://dx.doi.org/10.5061/dryad.2fp34
GH_37H_100201	Serological analyses	GH_R064	Eidolon data 2007_2014_Openaccess.csv	Dryad Digital Repository	doi:10.5061/dryad.2fp34	http://dx.doi.org/10.5061/dryad.2fp34
GH_37H_100201	Serological analyses	GH_R065	Eidolon data 2007_2014_Openaccess.csv	Dryad Digital Repository	doi:10.5061/dryad.2fp34	http://dx.doi.org/10.5061/dryad.2fp34
GH_37H_100201	Serological analyses	GH_R066	Eidolon data 2007_2014_Openaccess.csv	Dryad Digital Repository	doi:10.5061/dryad.2fp34	http://dx.doi.org/10.5061/dryad.2fp34
GH_37H_100201	Serological analyses	GH_R067	Eidolon data 2007_2014_Openaccess.csv	Dryad Digital Repository	doi:10.5061/dryad.2fp34	http://dx.doi.org/10.5061/dryad.2fp34
GH_37H_100201	Serological analyses	GH_R068	Eidolon data 2007_2014_Openaccess.csv	Dryad Digital Repository	doi:10.5061/dryad.2fp34	http://dx.doi.org/10.5061/dryad.2fp34
GH_37H_100201	Serological analyses	GH_R069	Eidolon data 2007_2014_Openaccess.csv	Dryad Digital Repository	doi:10.5061/dryad.2fp34	http://dx.doi.org/10.5061/dryad.2fp34
GH_37H_100201	Serological analyses	GH_R070	Eidolon data 2007_2014_Openaccess.csv	Dryad Digital Repository	doi:10.5061/dryad.2fp34	http://dx.doi.org/10.5061/dryad.2fp34
GH_37H_100201	Serological analyses	GH_R071	Eidolon data 2007_2014_Openaccess.csv	Dryad Digital Repository	doi:10.5061/dryad.2fp34	http://dx.doi.org/10.5061/dryad.2fp34
GH_37H_100201	Serological analyses	GH_R072	Eidolon data 2007_2014_Openaccess.csv	Dryad Digital Repository	doi:10.5061/dryad.2fp34	http://dx.doi.org/10.5061/dryad.2fp34
GH_37H_100201	Serological analyses	GH_R073	Eidolon data 2007_2014_Openaccess.csv	Dryad Digital Repository	doi:10.5061/dryad.2fp34	http://dx.doi.org/10.5061/dryad.2fp34
GH_37H_100201	Serological analyses	GH_R074	Eidolon data 2007_2014_Openaccess.csv	Dryad Digital Repository	doi:10.5061/dryad.2fp34	http://dx.doi.org/10.5061/dryad.2fp34
GH_37H_100201	Serological analyses	GH_R075	Eidolon data 2007_2014_Openaccess.csv	Dryad Digital Repository	doi:10.5061/dryad.2fp34	http://dx.doi.org/10.5061/dryad.2fp34
GH_37H_100201	Serological analyses	GH_R076	Eidolon data 2007_2014_Openaccess.csv	Dryad Digital Repository	doi:10.5061/dryad.2fp34	http://dx.doi.org/10.5061/dryad.2fp34
GH_37H_100201	Serological analyses	GH_R077	Eidolon data 2007_2014_Openaccess.csv	Dryad Digital Repository	doi:10.5061/dryad.2fp34	http://dx.doi.org/10.5061/dryad.2fp34
GH_37H_100201	Serological analyses	GH_R078	Eidolon data 2007_2014_Openaccess.csv	Dryad Digital Repository	doi:10.5061/dryad.2fp34	http://dx.doi.org/10.5061/dryad.2fp34
GH_37H_100201	Serological analyses	GH_R079	Eidolon data 2007_2014_Openaccess.csv	Dryad Digital Repository	doi:10.5061/dryad.2fp34	http://dx.doi.org/10.5061/dryad.2fp34
GH_37H_100201	Serological analyses	GH_R080	Eidolon data 2007_2014_Openaccess.csv	Dryad Digital Repository	doi:10.5061/dryad.2fp34	http://dx.doi.org/10.5061/dryad.2fp34
GH_37H_100201	Serological analyses	GH_R081	Eidolon data 2007_2014_Openaccess.csv	Dryad Digital Repository	doi:10.5061/dryad.2fp34	http://dx.doi.org/10.5061/dryad.2fp34
GH_37H_100202	Serological analyses	GH_R082	Eidolon data 2007_2014_Openaccess.csv	Dryad Digital Repository	doi:10.5061/dryad.2fp34	http://dx.doi.org/10.5061/dryad.2fp34
GH_37H_100202	Serological analyses	GH_R083	Eidolon data 2007_2014_Openaccess.csv	Dryad Digital Repository	doi:10.5061/dryad.2fp34	http://dx.doi.org/10.5061/dryad.2fp34
GH_37H_100202	Serological analyses	GH_R084	Eidolon data 2007_2014_Openaccess.csv	Dryad Digital Repository	doi:10.5061/dryad.2fp34	http://dx.doi.org/10.5061/dryad.2fp34
GH_37H_100202	Serological analyses	GH_R085	Eidolon data 2007_2014_Openaccess.csv	Dryad Digital Repository	doi:10.5061/dryad.2fp34	http://dx.doi.org/10.5061/dryad.2fp34
GH_37H_100202	Serological analyses	GH_R086	Eidolon data 2007_2014_Openaccess.csv	Dryad Digital Repository	doi:10.5061/dryad.2fp34	http://dx.doi.org/10.5061/dryad.2fp34
GH_37H_100202	Serological analyses	GH_R087	Eidolon data 2007_2014_Openaccess.csv	Dryad Digital Repository	doi:10.5061/dryad.2fp34	http://dx.doi.org/10.5061/dryad.2fp34
GH_37H_100202	Serological analyses	GH_R088	Eidolon data 2007_2014_Openaccess.csv	Dryad Digital Repository	doi:10.5061/dryad.2fp34	http://dx.doi.org/10.5061/dryad.2fp34
GH_37H_100202	Serological analyses	GH_R089	Eidolon data 2007_2014_Openaccess.csv	Dryad Digital Repository	doi:10.5061/dryad.2fp34	http://dx.doi.org/10.5061/dryad.2fp34
GH_37H_100202	Serological analyses	GH_R090	Eidolon data 2007_2014_Openaccess.csv	Dryad Digital Repository	doi:10.5061/dryad.2fp34	http://dx.doi.org/10.5061/dryad.2fp34
GH_37H_100202	Serological analyses	GH_R091	Eidolon data 2007_2014_Openaccess.csv	Dryad Digital Repository	doi:10.5061/dryad.2fp34	http://dx.doi.org/10.5061/dryad.2fp34
GH_37H_100202	Serological analyses	GH_R092	Eidolon data 2007_2014_Openaccess.csv	Dryad Digital Repository	doi:10.5061/dryad.2fp34	http://dx.doi.org/10.5061/dryad.2fp34
GH_37H_100202	Serological analyses	GH_R093	Eidolon data 2007_2014_Openaccess.csv	Dryad Digital Repository	doi:10.5061/dryad.2fp34	http://dx.doi.org/10.5061/dryad.2fp34
GH_37H_100202	Serological analyses	GH_R094	Eidolon data 2007_2014_Openaccess.csv	Dryad Digital Repository	doi:10.5061/dryad.2fp34	http://dx.doi.org/10.5061/dryad.2fp34
GH_37H_100202	Serological analyses	GH_R095	Eidolon data 2007_2014_Openaccess.csv	Dryad Digital Repository	doi:10.5061/dryad.2fp34	http://dx.doi.org/10.5061/dryad.2fp34
GH_37H_100202	Serological analyses	GH_R096	Eidolon data 2007_2014_Openaccess.csv	Dryad Digital Repository	doi:10.5061/dryad.2fp34	http://dx.doi.org/10.5061/dryad.2fp34
GH_37H_100202	Serological analyses	GH_R097	Eidolon data 2007_2014_Openaccess.csv	Dryad Digital Repository	doi:10.5061/dryad.2fp34	http://dx.doi.org/10.5061/dryad.2fp34
GH_37H_100202	Serological analyses	GH_R098	Eidolon data 2007_2014_Openaccess.csv	Dryad Digital Repository	doi:10.5061/dryad.2fp34	http://dx.doi.org/10.5061/dryad.2fp34
GH_37H_100202	Serological analyses	GH_R100	Eidolon data 2007_2014_Openaccess.csv	Dryad Digital Repository	doi:10.5061/dryad.2fp34	http://dx.doi.org/10.5061/dryad.2fp34
GH_37H_100202	Serological analyses	GH_R101	Eidolon data 2007_2014_Openaccess.csv	Dryad Digital Repository	doi:10.5061/dryad.2fp34	http://dx.doi.org/10.5061/dryad.2fp34
GH_37H_100202	Serological analyses	GH_R102	Eidolon data 2007_2014_Openaccess.csv	Dryad Digital Repository	doi:10.5061/dryad.2fp34	http://dx.doi.org/10.5061/dryad.2fp34
GH_37H_100202	Serological analyses	GH_R103	Eidolon data 2007_2014_Openaccess.csv	Dryad Digital Repository	doi:10.5061/dryad.2fp34	http://dx.doi.org/10.5061/dryad.2fp34
GH_37H_100202	Serological analyses	GH_R104	Eidolon data 2007_2014_Openaccess.csv	Dryad Digital Repository	doi:10.5061/dryad.2fp34	http://dx.doi.org/10.5061/dryad.2fp34
GH_37H_100202	Serological analyses	GH_R105	Eidolon data 2007_2014_Openaccess.csv	Dryad Digital Repository	doi:10.5061/dryad.2fp34	http://dx.doi.org/10.5061/dryad.2fp34
GH_37H_100202	Serological analyses	GH_R106	Eidolon data 2007_2014_Openaccess.csv	Dryad Digital Repository	doi:10.5061/dryad.2fp34	http://dx.doi.org/10.5061/dryad.2fp34
GH_37H_100202	Serological analyses	GH_R107	Eidolon data 2007_2014_Openaccess.csv	Dryad Digital Repository	doi:10.5061/dryad.2fp34	http://dx.doi.org/10.5061/dryad.2fp34
GH_37H_100202	Serological analyses	GH_R108	Eidolon data 2007_2014_Openaccess.csv	Dryad Digital Repository	doi:10.5061/dryad.2fp34	http://dx.doi.org/10.5061/dryad.2fp34
GH_37H_100202	Serological analyses	GH_R109	Eidolon data 2007_2014_Openaccess.csv	Dryad Digital Repository	doi:10.5061/dryad.2fp34	http://dx.doi.org/10.5061/dryad.2fp34
GH_37H_100202	Serological analyses	GH_R110	Eidolon data 2007_2014_Openaccess.csv	Dryad Digital Repository	doi:10.5061/dryad.2fp34	http://dx.doi.org/10.5061/dryad.2fp34
GH_37H_100202	Serological analyses	GH_R111	Eidolon data 2007_2014_Openaccess.csv	Dryad Digital Repository	doi:10.5061/dryad.2fp34	http://dx.doi.org/10.5061/dryad.2fp34
GH_37H_100202	Serological analyses	GH_R112	Eidolon data 2007_2014_Openaccess.csv	Dryad Digital Repository	doi:10.5061/dryad.2fp34	http://dx.doi.org/10.5061/dryad.2fp34
GH_37H_100202	Serological analyses	GH_R113	Eidolon data 2007_2014_Openaccess.csv	Dryad Digital Repository	doi:10.5061/dryad.2fp34	http://dx.doi.org/10.5061/dryad.2fp34
GH_37H_100202	Serological analyses	GH_R114	Eidolon data 2007_2014_Openaccess.csv	Dryad Digital Repository	doi:10.5061/dryad.2fp34	http://dx.doi.org/10.5061/dryad.2fp34
GH_37H_100202	Serological analyses	GH_R115	Eidolon data 2007_2014_Openaccess.csv	Dryad Digital Repository	doi:10.5061/dryad.2fp34	http://dx.doi.org/10.5061/dryad.2fp34
GH_37H_100202	Serological analyses	GH_R116	Eidolon data 2007_2014_Openaccess.csv	Dryad Digital Repository	doi:10.5061/dryad.2fp34	http://dx.doi.org/10.5061/dryad.2fp34
GH_37H_100202	Serological analyses	GH_R117	Eidolon data 2007_2014_Openaccess.csv	Dryad Digital Repository	doi:10.5061/dryad.2fp34	http://dx.doi.org/10.5061/dryad.2fp34
GH_37H_100202	Serological analyses	GH_R118	Eidolon data 2007_2014_Openaccess.csv	Dryad Digital Repository	doi:10.5061/dryad.2fp34	http://dx.doi.org/10.5061/dryad.2fp34
GH_37H_100202	Serological analyses	GH_R119	Eidolon data 2007_2014_Openaccess.csv	Dryad Digital Repository	doi:10.5061/dryad.2fp34	http://dx.doi.org/10.5061/dryad.2fp34
GH_37H_100202	Serological analyses	GH_R120	Eidolon data 2007_2014_Openaccess.csv	Dryad Digital Repository	doi:10.5061/dryad.2fp34	http://dx.doi.org/10.5061/dryad.2fp34
GH_37H_100202	Serological analyses	GH_R121	Eidolon data 2007_2014_Openaccess.csv	Dryad Digital Repository	doi:10.5061/dryad.2fp34	http://dx.doi.org/10.5061/dryad.2fp34
GH_37H_100202	Serological analyses	GH_R122	Eidolon data 2007_2014_Openaccess.csv	Dryad Digital Repository	doi:10.5061/dryad.2fp34	http://dx.doi.org/10.5061/dryad.2fp34
GH_37H_100202	Serological analyses	GH_R123	Eidolon data 2007_2014_Openaccess.csv	Dryad Digital Repository	doi:10.5061/dryad.2fp34	http://dx.doi.org/10.5061/dryad.2fp34
GH_37H_100202	Serological analyses	GH_R124	Eidolon data 2007_2014_Openaccess.csv	Dryad Digital Repository	doi:10.5061/dryad.2fp34	http://dx.doi.org/10.5061/dryad.2fp34
GH_37H_100202	Serological analyses	GH_R125	Eidolon data 2007_2014_Openaccess.csv	Dryad Digital Repository	doi:10.5061/dryad.2fp34	http://dx.doi.org/10.5061/dryad.2fp34
GH_37H_100202	Serological analyses	GH_R126	Eidolon data 2007_2014_Openaccess.csv	Dryad Digital Repository	doi:10.5061/dryad.2fp34	http://dx.doi.org/10.5061/dryad.2fp34
GH_37H_100202	Serological analyses	GH_R127	Eidolon data 2007_2014_Openaccess.csv	Dryad Digital Repository	doi:10.5061/dryad.2fp34	http://dx.doi.org/10.5061/dryad.2fp34
GH_37H_100202	Serological analyses	GH_R128	Eidolon data 2007_2014_Openaccess.csv	Dryad Digital Repository	doi:10.5061/dryad.2fp34	http://dx.doi.org/10.5061/dryad.2fp34
GH_37H_100202	Serological analyses	GH_R129	Eidolon data 2007_2014_Openaccess.csv	Dryad Digital Repository	doi:10.5061/dryad.2fp34	http://dx.doi.org/10.5061/dryad.2fp34
GH_37H_100202	Serological analyses	GH_R130	Eidolon data 2007_2014_Openaccess.csv	Dryad Digital Repository	doi:10.5061/dryad.2fp34	http://dx.doi.org/10.5061/dryad.2fp34
GH_37H_100202	Serological analyses	GH_R131	Eidolon data 2007_2014_Openaccess.csv	Dryad Digital Repository	doi:10.5061/dryad.2fp34	http://dx.doi.org/10.5061/dryad.2fp34
GH_37H_100202	Serological analyses	GH_R132	Eidolon data 2007_2014_Openaccess.csv	Dryad Digital Repository	doi:10.5061/dryad.2fp34	http://dx.doi.org/10.5061/dryad.2fp34
GH_37H_100202	Serological analyses	GH_R133	Eidolon data 2007_2014_Openaccess.csv	Dryad Digital Repository	doi:10.5061/dryad.2fp34	http://dx.doi.org/10.5061/dryad.2fp34
GH_37H_100202	Serological analyses	GH_R134	Eidolon data 2007_2014_Openaccess.csv	Dryad Digital Repository	doi:10.5061/dryad.2fp34	http://dx.doi.org/10.5061/dryad.2fp34
GH_37H_100202	Serological analyses	GH_R135	Eidolon data 2007_2014_Openaccess.csv	Dryad Digital Repository	doi:10.5061/dryad.2fp34	http://dx.doi.org/10.5061/dryad.2fp34
GH_37H_100202	Serological analyses	GH_R136	Eidolon data 2007_2014_Openaccess.csv	Dryad Digital Repository	doi:10.5061/dryad.2fp34	http://dx.doi.org/10.5061/dryad.2fp34
GH_37H_100202	Serological analyses	GH_R137	Eidolon data 2007_2014_Openaccess.csv	Dryad Digital Repository	doi:10.5061/dryad.2fp34	http://dx.doi.org/10.5061/dryad.2fp34
GH_37H_100202	Serological analyses	GH_R138	Eidolon data 2007_2014_Openaccess.csv	Dryad Digital Repository	doi:10.5061/dryad.2fp34	http://dx.doi.org/10.5061/dryad.2fp34
GH_37H_100202	Serological analyses	GH_R139	Eidolon data 2007_2014_Openaccess.csv	Dryad Digital Repository	doi:10.5061/dryad.2fp34	http://dx.doi.org/10.5061/dryad.2fp34
GH_37H_100202	Serological analyses	GH_R140	Eidolon data 2007_2014_Openaccess.csv	Dryad Digital Repository	doi:10.5061/dryad.2fp34	http://dx.doi.org/10.5061/dryad.2fp34
GH_37H_100310	Serological analyses	GH_T010	Eidolon data 2007_2014_Openaccess.csv	Dryad Digital Repository	doi:10.5061/dryad.2fp34	http://dx.doi.org/10.5061/dryad.2fp34
GH_37H_100310	Serological analyses	GH_T011	Eidolon data 2007_2014_Openaccess.csv	Dryad Digital Repository	doi:10.5061/dryad.2fp34	http://dx.doi.org/10.5061/dryad.2fp34
GH_37H_100310	Serological analyses	GH_T012	Eidolon data 2007_2014_Openaccess.csv	Dryad Digital Repository	doi:10.5061/dryad.2fp34	http://dx.doi.org/10.5061/dryad.2fp34
GH_37H_100310	Serological analyses	GH_T013	Eidolon data 2007_2014_Openaccess.csv	Dryad Digital Repository	doi:10.5061/dryad.2fp34	http://dx.doi.org/10.5061/dryad.2fp34
GH_37H_100310	Serological analyses	GH_T014	Eidolon data 2007_2014_Openaccess.csv	Dryad Digital Repository	doi:10.5061/dryad.2fp34	http://dx.doi.org/10.5061/dryad.2fp34
GH_37H_100310	Serological analyses	GH_T015	Eidolon data 2007_2014_Openaccess.csv	Dryad Digital Repository	doi:10.5061/dryad.2fp34	http://dx.doi.org/10.5061/dryad.2fp34
GH_37H_100310	Serological analyses	GH_T016	Eidolon data 2007_2014_Openaccess.csv	Dryad Digital Repository	doi:10.5061/dryad.2fp34	http://dx.doi.org/10.5061/dryad.2fp34
GH_37H_100310	Serological analyses	GH_T002	Eidolon data 2007_2014_Openaccess.csv	Dryad Digital Repository	doi:10.5061/dryad.2fp34	http://dx.doi.org/10.5061/dryad.2fp34
GH_37H_100310	Serological analyses	GH_T003	Eidolon data 2007_2014_Openaccess.csv	Dryad Digital Repository	doi:10.5061/dryad.2fp34	http://dx.doi.org/10.5061/dryad.2fp34
GH_37H_100310	Serological analyses	GH_T004	Eidolon data 2007_2014_Openaccess.csv	Dryad Digital Repository	doi:10.5061/dryad.2fp34	http://dx.doi.org/10.5061/dryad.2fp34
GH_37H_100310	Serological analyses	GH_T005	Eidolon data 2007_2014_Openaccess.csv	Dryad Digital Repository	doi:10.5061/dryad.2fp34	http://dx.doi.org/10.5061/dryad.2fp34
GH_37H_100310	Serological analyses	GH_T006	Eidolon data 2007_2014_Openaccess.csv	Dryad Digital Repository	doi:10.5061/dryad.2fp34	http://dx.doi.org/10.5061/dryad.2fp34
GH_37H_100310	Serological analyses	GH_T007	Eidolon data 2007_2014_Openaccess.csv	Dryad Digital Repository	doi:10.5061/dryad.2fp34	http://dx.doi.org/10.5061/dryad.2fp34
GH_37H_100310	Serological analyses	GH_T008	Eidolon data 2007_2014_Openaccess.csv	Dryad Digital Repository	doi:10.5061/dryad.2fp34	http://dx.doi.org/10.5061/dryad.2fp34
GH_37H_100310	Serological analyses	GH_T009	Eidolon data 2007_2014_Openaccess.csv	Dryad Digital Repository	doi:10.5061/dryad.2fp34	http://dx.doi.org/10.5061/dryad.2fp34
GH_37H_100311	Serological analyses	GH_T017	Eidolon data 2007_2014_Openaccess.csv	Dryad Digital Repository	doi:10.5061/dryad.2fp34	http://dx.doi.org/10.5061/dryad.2fp34
GH_37H_100311	Serological analyses	GH_T018	Eidolon data 2007_2014_Openaccess.csv	Dryad Digital Repository	doi:10.5061/dryad.2fp34	http://dx.doi.org/10.5061/dryad.2fp34
GH_37H_100311	Serological analyses	GH_T019	Eidolon data 2007_2014_Openaccess.csv	Dryad Digital Repository	doi:10.5061/dryad.2fp34	http://dx.doi.org/10.5061/dryad.2fp34
GH_37H_100311	Serological analyses	GH_T020	Eidolon data 2007_2014_Openaccess.csv	Dryad Digital Repository	doi:10.5061/dryad.2fp34	http://dx.doi.org/10.5061/dryad.2fp34
GH_37H_100311	Serological analyses	GH_T021	Eidolon data 2007_2014_Openaccess.csv	Dryad Digital Repository	doi:10.5061/dryad.2fp34	http://dx.doi.org/10.5061/dryad.2fp34
GH_37H_100311	Serological analyses	GH_T022	Eidolon data 2007_2014_Openaccess.csv	Dryad Digital Repository	doi:10.5061/dryad.2fp34	http://dx.doi.org/10.5061/dryad.2fp34
GH_37H_100311	Serological analyses	GH_T023	Eidolon data 2007_2014_Openaccess.csv	Dryad Digital Repository	doi:10.5061/dryad.2fp34	http://dx.doi.org/10.5061/dryad.2fp34
GH_37H_100311	Serological analyses	GH_T024	Eidolon data 2007_2014_Openaccess.csv	Dryad Digital Repository	doi:10.5061/dryad.2fp34	http://dx.doi.org/10.5061/dryad.2fp34
GH_37H_100311	Serological analyses	GH_T025	Eidolon data 2007_2014_Openaccess.csv	Dryad Digital Repository	doi:10.5061/dryad.2fp34	http://dx.doi.org/10.5061/dryad.2fp34
GH_37H_100313	Serological analyses	GH_T026	Eidolon data 2007_2014_Openaccess.csv	Dryad Digital Repository	doi:10.5061/dryad.2fp34	http://dx.doi.org/10.5061/dryad.2fp34
GH_37H_100313	Serological analyses	GH_T027	Eidolon data 2007_2014_Openaccess.csv	Dryad Digital Repository	doi:10.5061/dryad.2fp34	http://dx.doi.org/10.5061/dryad.2fp34
GH_37H_100313	Serological analyses	GH_T028	Eidolon data 2007_2014_Openaccess.csv	Dryad Digital Repository	doi:10.5061/dryad.2fp34	http://dx.doi.org/10.5061/dryad.2fp34
GH_37H_100313	Serological analyses	GH_T029	Eidolon data 2007_2014_Openaccess.csv	Dryad Digital Repository	doi:10.5061/dryad.2fp34	http://dx.doi.org/10.5061/dryad.2fp34
GH_37H_100313	Serological analyses	GH_T030	Eidolon data 2007_2014_Openaccess.csv	Dryad Digital Repository	doi:10.5061/dryad.2fp34	http://dx.doi.org/10.5061/dryad.2fp34
GH_37H_100313	Serological analyses	GH_T031	Eidolon data 2007_2014_Openaccess.csv	Dryad Digital Repository	doi:10.5061/dryad.2fp34	http://dx.doi.org/10.5061/dryad.2fp34
GH_37H_100313	Serological analyses	GH_T032	Eidolon data 2007_2014_Openaccess.csv	Dryad Digital Repository	doi:10.5061/dryad.2fp34	http://dx.doi.org/10.5061/dryad.2fp34
GH_37H_100313	Serological analyses	GH_T033	Eidolon data 2007_2014_Openaccess.csv	Dryad Digital Repository	doi:10.5061/dryad.2fp34	http://dx.doi.org/10.5061/dryad.2fp34
GH_37H_100313	Serological analyses	GH_T034	Eidolon data 2007_2014_Openaccess.csv	Dryad Digital Repository	doi:10.5061/dryad.2fp34	http://dx.doi.org/10.5061/dryad.2fp34
GH_37H_100313	Serological analyses	GH_T035	Eidolon data 2007_2014_Openaccess.csv	Dryad Digital Repository	doi:10.5061/dryad.2fp34	http://dx.doi.org/10.5061/dryad.2fp34
GH_37H_100313	Serological analyses	GH_T036	Eidolon data 2007_2014_Openaccess.csv	Dryad Digital Repository	doi:10.5061/dryad.2fp34	http://dx.doi.org/10.5061/dryad.2fp34
GH_37H_100313	Serological analyses	GH_T037	Eidolon data 2007_2014_Openaccess.csv	Dryad Digital Repository	doi:10.5061/dryad.2fp34	http://dx.doi.org/10.5061/dryad.2fp34
GH_37H_100313	Serological analyses	GH_T038	Eidolon data 2007_2014_Openaccess.csv	Dryad Digital Repository	doi:10.5061/dryad.2fp34	http://dx.doi.org/10.5061/dryad.2fp34
GH_37H_100313	Serological analyses	GH_T039	Eidolon data 2007_2014_Openaccess.csv	Dryad Digital Repository	doi:10.5061/dryad.2fp34	http://dx.doi.org/10.5061/dryad.2fp34
GH_37H_100313	Serological analyses	GH_T040	Eidolon data 2007_2014_Openaccess.csv	Dryad Digital Repository	doi:10.5061/dryad.2fp34	http://dx.doi.org/10.5061/dryad.2fp34
GH_37H_100313	Serological analyses	GH_T041	Eidolon data 2007_2014_Openaccess.csv	Dryad Digital Repository	doi:10.5061/dryad.2fp34	http://dx.doi.org/10.5061/dryad.2fp34
GH_37H_100313	Serological analyses	GH_T042	Eidolon data 2007_2014_Openaccess.csv	Dryad Digital Repository	doi:10.5061/dryad.2fp34	http://dx.doi.org/10.5061/dryad.2fp34
GH_37H_100313	Serological analyses	GH_T043	Eidolon data 2007_2014_Openaccess.csv	Dryad Digital Repository	doi:10.5061/dryad.2fp34	http://dx.doi.org/10.5061/dryad.2fp34
GH_37H_100313	Serological analyses	GH_T044	Eidolon data 2007_2014_Openaccess.csv	Dryad Digital Repository	doi:10.5061/dryad.2fp34	http://dx.doi.org/10.5061/dryad.2fp34
GH_37H_100313	Serological analyses	GH_T045	Eidolon data 2007_2014_Openaccess.csv	Dryad Digital Repository	doi:10.5061/dryad.2fp34	http://dx.doi.org/10.5061/dryad.2fp34
GH_37H_100313	Serological analyses	GH_T046	Eidolon data 2007_2014_Openaccess.csv	Dryad Digital Repository	doi:10.5061/dryad.2fp34	http://dx.doi.org/10.5061/dryad.2fp34
GH_37H_100313	Serological analyses	GH_T047	Eidolon data 2007_2014_Openaccess.csv	Dryad Digital Repository	doi:10.5061/dryad.2fp34	http://dx.doi.org/10.5061/dryad.2fp34
GH_37H_100314	Serological analyses	GH_T048	Eidolon data 2007_2014_Openaccess.csv	Dryad Digital Repository	doi:10.5061/dryad.2fp34	http://dx.doi.org/10.5061/dryad.2fp34
GH_37H_100314	Serological analyses	GH_T049	Eidolon data 2007_2014_Openaccess.csv	Dryad Digital Repository	doi:10.5061/dryad.2fp34	http://dx.doi.org/10.5061/dryad.2fp34
GH_37H_100314	Serological analyses	GH_T050	Eidolon data 2007_2014_Openaccess.csv	Dryad Digital Repository	doi:10.5061/dryad.2fp34	http://dx.doi.org/10.5061/dryad.2fp34
GH_37H_100314	Serological analyses	GH_T051	Eidolon data 2007_2014_Openaccess.csv	Dryad Digital Repository	doi:10.5061/dryad.2fp34	http://dx.doi.org/10.5061/dryad.2fp34
GH_37H_100314	Serological analyses	GH_T052	Eidolon data 2007_2014_Openaccess.csv	Dryad Digital Repository	doi:10.5061/dryad.2fp34	http://dx.doi.org/10.5061/dryad.2fp34
GH_37H_100314	Serological analyses	GH_T053	Eidolon data 2007_2014_Openaccess.csv	Dryad Digital Repository	doi:10.5061/dryad.2fp34	http://dx.doi.org/10.5061/dryad.2fp34
GH_37H_100314	Serological analyses	GH_T054	Eidolon data 2007_2014_Openaccess.csv	Dryad Digital Repository	doi:10.5061/dryad.2fp34	http://dx.doi.org/10.5061/dryad.2fp34
GH_37H_100314	Serological analyses	GH_T055	Eidolon data 2007_2014_Openaccess.csv	Dryad Digital Repository	doi:10.5061/dryad.2fp34	http://dx.doi.org/10.5061/dryad.2fp34
GH_37H_100314	Serological analyses	GH_T056	Eidolon data 2007_2014_Openaccess.csv	Dryad Digital Repository	doi:10.5061/dryad.2fp34	http://dx.doi.org/10.5061/dryad.2fp34
GH_37H_100315	Serological analyses	GH_T057	Eidolon data 2007_2014_Openaccess.csv	Dryad Digital Repository	doi:10.5061/dryad.2fp34	http://dx.doi.org/10.5061/dryad.2fp34
GH_37H_100315	Serological analyses	GH_T058	Eidolon data 2007_2014_Openaccess.csv	Dryad Digital Repository	doi:10.5061/dryad.2fp34	http://dx.doi.org/10.5061/dryad.2fp34
GH_37H_100315	Serological analyses	GH_T059	Eidolon data 2007_2014_Openaccess.csv	Dryad Digital Repository	doi:10.5061/dryad.2fp34	http://dx.doi.org/10.5061/dryad.2fp34
GH_37H_100315	Serological analyses	GH_T060	Eidolon data 2007_2014_Openaccess.csv	Dryad Digital Repository	doi:10.5061/dryad.2fp34	http://dx.doi.org/10.5061/dryad.2fp34
GH_37H_100315	Serological analyses	GH_T061	Eidolon data 2007_2014_Openaccess.csv	Dryad Digital Repository	doi:10.5061/dryad.2fp34	http://dx.doi.org/10.5061/dryad.2fp34
GH_37H_100315	Serological analyses	GH_T062	Eidolon data 2007_2014_Openaccess.csv	Dryad Digital Repository	doi:10.5061/dryad.2fp34	http://dx.doi.org/10.5061/dryad.2fp34
GH_37H_100315	Serological analyses	GH_T063	Eidolon data 2007_2014_Openaccess.csv	Dryad Digital Repository	doi:10.5061/dryad.2fp34	http://dx.doi.org/10.5061/dryad.2fp34
GH_37H_100315	Serological analyses	GH_T064	Eidolon data 2007_2014_Openaccess.csv	Dryad Digital Repository	doi:10.5061/dryad.2fp34	http://dx.doi.org/10.5061/dryad.2fp34
GH_37H_100315	Serological analyses	GH_T065	Eidolon data 2007_2014_Openaccess.csv	Dryad Digital Repository	doi:10.5061/dryad.2fp34	http://dx.doi.org/10.5061/dryad.2fp34
GH_37H_100315	Serological analyses	GH_T066	Eidolon data 2007_2014_Openaccess.csv	Dryad Digital Repository	doi:10.5061/dryad.2fp34	http://dx.doi.org/10.5061/dryad.2fp34
GH_37H_100315	Serological analyses	GH_T067	Eidolon data 2007_2014_Openaccess.csv	Dryad Digital Repository	doi:10.5061/dryad.2fp34	http://dx.doi.org/10.5061/dryad.2fp34
GH_37H_100315	Serological analyses	GH_T068	Eidolon data 2007_2014_Openaccess.csv	Dryad Digital Repository	doi:10.5061/dryad.2fp34	http://dx.doi.org/10.5061/dryad.2fp34
GH_37H_100315	Serological analyses	GH_T069	Eidolon data 2007_2014_Openaccess.csv	Dryad Digital Repository	doi:10.5061/dryad.2fp34	http://dx.doi.org/10.5061/dryad.2fp34
GH_37H_100315	Serological analyses	GH_T070	Eidolon data 2007_2014_Openaccess.csv	Dryad Digital Repository	doi:10.5061/dryad.2fp34	http://dx.doi.org/10.5061/dryad.2fp34
GH_37H_100315	Serological analyses	GH_T071	Eidolon data 2007_2014_Openaccess.csv	Dryad Digital Repository	doi:10.5061/dryad.2fp34	http://dx.doi.org/10.5061/dryad.2fp34
GH_37H_100315	Serological analyses	GH_T072	Eidolon data 2007_2014_Openaccess.csv	Dryad Digital Repository	doi:10.5061/dryad.2fp34	http://dx.doi.org/10.5061/dryad.2fp34
GH_37H_100315	Serological analyses	GH_T073	Eidolon data 2007_2014_Openaccess.csv	Dryad Digital Repository	doi:10.5061/dryad.2fp34	http://dx.doi.org/10.5061/dryad.2fp34
GH_37H_100315	Serological analyses	GH_T074	Eidolon data 2007_2014_Openaccess.csv	Dryad Digital Repository	doi:10.5061/dryad.2fp34	http://dx.doi.org/10.5061/dryad.2fp34
GH_37H_100315	Serological analyses	GH_T075	Eidolon data 2007_2014_Openaccess.csv	Dryad Digital Repository	doi:10.5061/dryad.2fp34	http://dx.doi.org/10.5061/dryad.2fp34
GH_37H_100315	Serological analyses	GH_T076	Eidolon data 2007_2014_Openaccess.csv	Dryad Digital Repository	doi:10.5061/dryad.2fp34	http://dx.doi.org/10.5061/dryad.2fp34
GH_37H_100315	Serological analyses	GH_T077	Eidolon data 2007_2014_Openaccess.csv	Dryad Digital Repository	doi:10.5061/dryad.2fp34	http://dx.doi.org/10.5061/dryad.2fp34
GH_37H_100315	Serological analyses	GH_T078	Eidolon data 2007_2014_Openaccess.csv	Dryad Digital Repository	doi:10.5061/dryad.2fp34	http://dx.doi.org/10.5061/dryad.2fp34
GH_37H_100315	Serological analyses	GH_T079	Eidolon data 2007_2014_Openaccess.csv	Dryad Digital Repository	doi:10.5061/dryad.2fp34	http://dx.doi.org/10.5061/dryad.2fp34
GH_37H_100315	Serological analyses	GH_T080	Eidolon data 2007_2014_Openaccess.csv	Dryad Digital Repository	doi:10.5061/dryad.2fp34	http://dx.doi.org/10.5061/dryad.2fp34
GH_37H_100315	Serological analyses	GH_T081	Eidolon data 2007_2014_Openaccess.csv	Dryad Digital Repository	doi:10.5061/dryad.2fp34	http://dx.doi.org/10.5061/dryad.2fp34
GH_37H_100315	Serological analyses	GH_T082	Eidolon data 2007_2014_Openaccess.csv	Dryad Digital Repository	doi:10.5061/dryad.2fp34	http://dx.doi.org/10.5061/dryad.2fp34
GH_37H_100315	Serological analyses	GH_T083	Eidolon data 2007_2014_Openaccess.csv	Dryad Digital Repository	doi:10.5061/dryad.2fp34	http://dx.doi.org/10.5061/dryad.2fp34
GH_37H_100315	Serological analyses	GH_T084	Eidolon data 2007_2014_Openaccess.csv	Dryad Digital Repository	doi:10.5061/dryad.2fp34	http://dx.doi.org/10.5061/dryad.2fp34
GH_37H_100315	Serological analyses	GH_T085	Eidolon data 2007_2014_Openaccess.csv	Dryad Digital Repository	doi:10.5061/dryad.2fp34	http://dx.doi.org/10.5061/dryad.2fp34
GH_37H_100315	Serological analyses	GH_T086	Eidolon data 2007_2014_Openaccess.csv	Dryad Digital Repository	doi:10.5061/dryad.2fp34	http://dx.doi.org/10.5061/dryad.2fp34
GH_37H_100315	Serological analyses	GH_T087	Eidolon data 2007_2014_Openaccess.csv	Dryad Digital Repository	doi:10.5061/dryad.2fp34	http://dx.doi.org/10.5061/dryad.2fp34
GH_37H_100315	Serological analyses	GH_T088	Eidolon data 2007_2014_Openaccess.csv	Dryad Digital Repository	doi:10.5061/dryad.2fp34	http://dx.doi.org/10.5061/dryad.2fp34
GH_37H_100315	Serological analyses	GH_T089	Eidolon data 2007_2014_Openaccess.csv	Dryad Digital Repository	doi:10.5061/dryad.2fp34	http://dx.doi.org/10.5061/dryad.2fp34
GH_37H_100315	Serological analyses	GH_T090	Eidolon data 2007_2014_Openaccess.csv	Dryad Digital Repository	doi:10.5061/dryad.2fp34	http://dx.doi.org/10.5061/dryad.2fp34
GH_37H_100315	Serological analyses	GH_T091	Eidolon data 2007_2014_Openaccess.csv	Dryad Digital Repository	doi:10.5061/dryad.2fp34	http://dx.doi.org/10.5061/dryad.2fp34
GH_37H_100316	Serological analyses	GH_T100	Eidolon data 2007_2014_Openaccess.csv	Dryad Digital Repository	doi:10.5061/dryad.2fp34	http://dx.doi.org/10.5061/dryad.2fp34
GH_37H_100316	Serological analyses	GH_T101	Eidolon data 2007_2014_Openaccess.csv	Dryad Digital Repository	doi:10.5061/dryad.2fp34	http://dx.doi.org/10.5061/dryad.2fp34
GH_37H_100316	Serological analyses	GH_T102	Eidolon data 2007_2014_Openaccess.csv	Dryad Digital Repository	doi:10.5061/dryad.2fp34	http://dx.doi.org/10.5061/dryad.2fp34
GH_37H_100316	Serological analyses	GH_T103	Eidolon data 2007_2014_Openaccess.csv	Dryad Digital Repository	doi:10.5061/dryad.2fp34	http://dx.doi.org/10.5061/dryad.2fp34
GH_37H_100316	Serological analyses	GH_T104	Eidolon data 2007_2014_Openaccess.csv	Dryad Digital Repository	doi:10.5061/dryad.2fp34	http://dx.doi.org/10.5061/dryad.2fp34
GH_37H_100316	Serological analyses	GH_T105	Eidolon data 2007_2014_Openaccess.csv	Dryad Digital Repository	doi:10.5061/dryad.2fp34	http://dx.doi.org/10.5061/dryad.2fp34
GH_37H_100316	Serological analyses	GH_T106	Eidolon data 2007_2014_Openaccess.csv	Dryad Digital Repository	doi:10.5061/dryad.2fp34	http://dx.doi.org/10.5061/dryad.2fp34
GH_37H_100316	Serological analyses	GH_T107	Eidolon data 2007_2014_Openaccess.csv	Dryad Digital Repository	doi:10.5061/dryad.2fp34	http://dx.doi.org/10.5061/dryad.2fp34
GH_37H_100316	Serological analyses	GH_T108	Eidolon data 2007_2014_Openaccess.csv	Dryad Digital Repository	doi:10.5061/dryad.2fp34	http://dx.doi.org/10.5061/dryad.2fp34
GH_37H_100316	Serological analyses	GH_T109	Eidolon data 2007_2014_Openaccess.csv	Dryad Digital Repository	doi:10.5061/dryad.2fp34	http://dx.doi.org/10.5061/dryad.2fp34
GH_37H_100316	Serological analyses	GH_T110	Eidolon data 2007_2014_Openaccess.csv	Dryad Digital Repository	doi:10.5061/dryad.2fp34	http://dx.doi.org/10.5061/dryad.2fp34
GH_37H_100316	Serological analyses	GH_T111	Eidolon data 2007_2014_Openaccess.csv	Dryad Digital Repository	doi:10.5061/dryad.2fp34	http://dx.doi.org/10.5061/dryad.2fp34
GH_37H_100316	Serological analyses	GH_T112	Eidolon data 2007_2014_Openaccess.csv	Dryad Digital Repository	doi:10.5061/dryad.2fp34	http://dx.doi.org/10.5061/dryad.2fp34
GH_37H_100316	Serological analyses	GH_T113	Eidolon data 2007_2014_Openaccess.csv	Dryad Digital Repository	doi:10.5061/dryad.2fp34	http://dx.doi.org/10.5061/dryad.2fp34
GH_37H_100316	Serological analyses	GH_T114	Eidolon data 2007_2014_Openaccess.csv	Dryad Digital Repository	doi:10.5061/dryad.2fp34	http://dx.doi.org/10.5061/dryad.2fp34
GH_37H_100316	Serological analyses	GH_T115	Eidolon data 2007_2014_Openaccess.csv	Dryad Digital Repository	doi:10.5061/dryad.2fp34	http://dx.doi.org/10.5061/dryad.2fp34
GH_37H_100316	Serological analyses	GH_T116	Eidolon data 2007_2014_Openaccess.csv	Dryad Digital Repository	doi:10.5061/dryad.2fp34	http://dx.doi.org/10.5061/dryad.2fp34
GH_37H_100316	Serological analyses	GH_T117	Eidolon data 2007_2014_Openaccess.csv	Dryad Digital Repository	doi:10.5061/dryad.2fp34	http://dx.doi.org/10.5061/dryad.2fp34
GH_37H_100316	Serological analyses	GH_T118	Eidolon data 2007_2014_Openaccess.csv	Dryad Digital Repository	doi:10.5061/dryad.2fp34	http://dx.doi.org/10.5061/dryad.2fp34
GH_37H_100316	Serological analyses	GH_T119	Eidolon data 2007_2014_Openaccess.csv	Dryad Digital Repository	doi:10.5061/dryad.2fp34	http://dx.doi.org/10.5061/dryad.2fp34
GH_37H_100316	Serological analyses	GH_T120	Eidolon data 2007_2014_Openaccess.csv	Dryad Digital Repository	doi:10.5061/dryad.2fp34	http://dx.doi.org/10.5061/dryad.2fp34
GH_37H_100316	Serological analyses	GH_T121	Eidolon data 2007_2014_Openaccess.csv	Dryad Digital Repository	doi:10.5061/dryad.2fp34	http://dx.doi.org/10.5061/dryad.2fp34
GH_37H_100316	Serological analyses	GH_T122	Eidolon data 2007_2014_Openaccess.csv	Dryad Digital Repository	doi:10.5061/dryad.2fp34	http://dx.doi.org/10.5061/dryad.2fp34
GH_37H_100316	Serological analyses	GH_T123	Eidolon data 2007_2014_Openaccess.csv	Dryad Digital Repository	doi:10.5061/dryad.2fp34	http://dx.doi.org/10.5061/dryad.2fp34
GH_37H_100316	Serological analyses	GH_T124	Eidolon data 2007_2014_Openaccess.csv	Dryad Digital Repository	doi:10.5061/dryad.2fp34	http://dx.doi.org/10.5061/dryad.2fp34
GH_37H_100316	Serological analyses	GH_T092	Eidolon data 2007_2014_Openaccess.csv	Dryad Digital Repository	doi:10.5061/dryad.2fp34	http://dx.doi.org/10.5061/dryad.2fp34
GH_37H_100316	Serological analyses	GH_T093	Eidolon data 2007_2014_Openaccess.csv	Dryad Digital Repository	doi:10.5061/dryad.2fp34	http://dx.doi.org/10.5061/dryad.2fp34
GH_37H_100316	Serological analyses	GH_T094	Eidolon data 2007_2014_Openaccess.csv	Dryad Digital Repository	doi:10.5061/dryad.2fp34	http://dx.doi.org/10.5061/dryad.2fp34
GH_37H_100316	Serological analyses	GH_T095	Eidolon data 2007_2014_Openaccess.csv	Dryad Digital Repository	doi:10.5061/dryad.2fp34	http://dx.doi.org/10.5061/dryad.2fp34
GH_37H_100316	Serological analyses	GH_T096	Eidolon data 2007_2014_Openaccess.csv	Dryad Digital Repository	doi:10.5061/dryad.2fp34	http://dx.doi.org/10.5061/dryad.2fp34
GH_37H_100316	Serological analyses	GH_T097	Eidolon data 2007_2014_Openaccess.csv	Dryad Digital Repository	doi:10.5061/dryad.2fp34	http://dx.doi.org/10.5061/dryad.2fp34
GH_37H_100316	Serological analyses	GH_T098	Eidolon data 2007_2014_Openaccess.csv	Dryad Digital Repository	doi:10.5061/dryad.2fp34	http://dx.doi.org/10.5061/dryad.2fp34
GH_37H_100316	Serological analyses	GH_T099	Eidolon data 2007_2014_Openaccess.csv	Dryad Digital Repository	doi:10.5061/dryad.2fp34	http://dx.doi.org/10.5061/dryad.2fp34
ST_CRU_100329	Serological analyses	ST_015	Eidolon data 2007_2014_Openaccess.csv	Dryad Digital Repository	doi:10.5061/dryad.2fp34	http://dx.doi.org/10.5061/dryad.2fp34
PR_NOV_100411	Serological analyses	PR_225	Eidolon data 2007_2014_Openaccess.csv	Dryad Digital Repository	doi:10.5061/dryad.2fp34	http://dx.doi.org/10.5061/dryad.2fp34
PR_NOV_100412	Serological analyses	PR_243	Eidolon data 2007_2014_Openaccess.csv	Dryad Digital Repository	doi:10.5061/dryad.2fp34	http://dx.doi.org/10.5061/dryad.2fp34
ST_ALE_100420	Serological analyses	ST_100	Eidolon data 2007_2014_Openaccess.csv	Dryad Digital Repository	doi:10.5061/dryad.2fp34	http://dx.doi.org/10.5061/dryad.2fp34
AN_MAB_100512	Serological analyses	AN_318	Eidolon data 2007_2014_Openaccess.csv	Dryad Digital Repository	doi:10.5061/dryad.2fp34	http://dx.doi.org/10.5061/dryad.2fp34
GH_37H_100517	Serological analyses	GH_V001	Eidolon data 2007_2014_Openaccess.csv	Dryad Digital Repository	doi:10.5061/dryad.2fp34	http://dx.doi.org/10.5061/dryad.2fp34
GH_37H_100517	Serological analyses	GH_V010	Eidolon data 2007_2014_Openaccess.csv	Dryad Digital Repository	doi:10.5061/dryad.2fp34	http://dx.doi.org/10.5061/dryad.2fp34
GH_37H_100517	Serological analyses	GH_V011	Eidolon data 2007_2014_Openaccess.csv	Dryad Digital Repository	doi:10.5061/dryad.2fp34	http://dx.doi.org/10.5061/dryad.2fp34
GH_37H_100517	Serological analyses	GH_V012	Eidolon data 2007_2014_Openaccess.csv	Dryad Digital Repository	doi:10.5061/dryad.2fp34	http://dx.doi.org/10.5061/dryad.2fp34
GH_37H_100517	Serological analyses	GH_V013	Eidolon data 2007_2014_Openaccess.csv	Dryad Digital Repository	doi:10.5061/dryad.2fp34	http://dx.doi.org/10.5061/dryad.2fp34
GH_37H_100517	Serological analyses	GH_V014	Eidolon data 2007_2014_Openaccess.csv	Dryad Digital Repository	doi:10.5061/dryad.2fp34	http://dx.doi.org/10.5061/dryad.2fp34
GH_37H_100517	Serological analyses	GH_V015	Eidolon data 2007_2014_Openaccess.csv	Dryad Digital Repository	doi:10.5061/dryad.2fp34	http://dx.doi.org/10.5061/dryad.2fp34
GH_37H_100517	Serological analyses	GH_V016	Eidolon data 2007_2014_Openaccess.csv	Dryad Digital Repository	doi:10.5061/dryad.2fp34	http://dx.doi.org/10.5061/dryad.2fp34
GH_37H_100517	Serological analyses	GH_V017	Eidolon data 2007_2014_Openaccess.csv	Dryad Digital Repository	doi:10.5061/dryad.2fp34	http://dx.doi.org/10.5061/dryad.2fp34
GH_37H_100517	Serological analyses	GH_V018	Eidolon data 2007_2014_Openaccess.csv	Dryad Digital Repository	doi:10.5061/dryad.2fp34	http://dx.doi.org/10.5061/dryad.2fp34
GH_37H_100517	Serological analyses	GH_V019	Eidolon data 2007_2014_Openaccess.csv	Dryad Digital Repository	doi:10.5061/dryad.2fp34	http://dx.doi.org/10.5061/dryad.2fp34
GH_37H_100517	Serological analyses	GH_V002	Eidolon data 2007_2014_Openaccess.csv	Dryad Digital Repository	doi:10.5061/dryad.2fp34	http://dx.doi.org/10.5061/dryad.2fp34
GH_37H_100517	Serological analyses	GH_V020	Eidolon data 2007_2014_Openaccess.csv	Dryad Digital Repository	doi:10.5061/dryad.2fp34	http://dx.doi.org/10.5061/dryad.2fp34
GH_37H_100517	Serological analyses	GH_V021	Eidolon data 2007_2014_Openaccess.csv	Dryad Digital Repository	doi:10.5061/dryad.2fp34	http://dx.doi.org/10.5061/dryad.2fp34
GH_37H_100517	Serological analyses	GH_V022	Eidolon data 2007_2014_Openaccess.csv	Dryad Digital Repository	doi:10.5061/dryad.2fp34	http://dx.doi.org/10.5061/dryad.2fp34
GH_37H_100517	Serological analyses	GH_V023	Eidolon data 2007_2014_Openaccess.csv	Dryad Digital Repository	doi:10.5061/dryad.2fp34	http://dx.doi.org/10.5061/dryad.2fp34
GH_37H_100517	Serological analyses	GH_V024	Eidolon data 2007_2014_Openaccess.csv	Dryad Digital Repository	doi:10.5061/dryad.2fp34	http://dx.doi.org/10.5061/dryad.2fp34
GH_37H_100517	Serological analyses	GH_V025	Eidolon data 2007_2014_Openaccess.csv	Dryad Digital Repository	doi:10.5061/dryad.2fp34	http://dx.doi.org/10.5061/dryad.2fp34
GH_37H_100517	Serological analyses	GH_V026	Eidolon data 2007_2014_Openaccess.csv	Dryad Digital Repository	doi:10.5061/dryad.2fp34	http://dx.doi.org/10.5061/dryad.2fp34
GH_37H_100517	Serological analyses	GH_V027	Eidolon data 2007_2014_Openaccess.csv	Dryad Digital Repository	doi:10.5061/dryad.2fp34	http://dx.doi.org/10.5061/dryad.2fp34
GH_37H_100517	Serological analyses	GH_V028	Eidolon data 2007_2014_Openaccess.csv	Dryad Digital Repository	doi:10.5061/dryad.2fp34	http://dx.doi.org/10.5061/dryad.2fp34
GH_37H_100517	Serological analyses	GH_V029	Eidolon data 2007_2014_Openaccess.csv	Dryad Digital Repository	doi:10.5061/dryad.2fp34	http://dx.doi.org/10.5061/dryad.2fp34
GH_37H_100517	Serological analyses	GH_V003	Eidolon data 2007_2014_Openaccess.csv	Dryad Digital Repository	doi:10.5061/dryad.2fp34	http://dx.doi.org/10.5061/dryad.2fp34
GH_37H_100517	Serological analyses	GH_V030	Eidolon data 2007_2014_Openaccess.csv	Dryad Digital Repository	doi:10.5061/dryad.2fp34	http://dx.doi.org/10.5061/dryad.2fp34
GH_37H_100517	Serological analyses	GH_V031	Eidolon data 2007_2014_Openaccess.csv	Dryad Digital Repository	doi:10.5061/dryad.2fp34	http://dx.doi.org/10.5061/dryad.2fp34
GH_37H_100517	Serological analyses	GH_V032	Eidolon data 2007_2014_Openaccess.csv	Dryad Digital Repository	doi:10.5061/dryad.2fp34	http://dx.doi.org/10.5061/dryad.2fp34
GH_37H_100517	Serological analyses	GH_V033	Eidolon data 2007_2014_Openaccess.csv	Dryad Digital Repository	doi:10.5061/dryad.2fp34	http://dx.doi.org/10.5061/dryad.2fp34
GH_37H_100517	Serological analyses	GH_V034	Eidolon data 2007_2014_Openaccess.csv	Dryad Digital Repository	doi:10.5061/dryad.2fp34	http://dx.doi.org/10.5061/dryad.2fp34
GH_37H_100517	Serological analyses	GH_V035	Eidolon data 2007_2014_Openaccess.csv	Dryad Digital Repository	doi:10.5061/dryad.2fp34	http://dx.doi.org/10.5061/dryad.2fp34
GH_37H_100517	Serological analyses	GH_V036	Eidolon data 2007_2014_Openaccess.csv	Dryad Digital Repository	doi:10.5061/dryad.2fp34	http://dx.doi.org/10.5061/dryad.2fp34
GH_37H_100517	Serological analyses	GH_V037	Eidolon data 2007_2014_Openaccess.csv	Dryad Digital Repository	doi:10.5061/dryad.2fp34	http://dx.doi.org/10.5061/dryad.2fp34
GH_37H_100517	Serological analyses	GH_V038	Eidolon data 2007_2014_Openaccess.csv	Dryad Digital Repository	doi:10.5061/dryad.2fp34	http://dx.doi.org/10.5061/dryad.2fp34
GH_37H_100517	Serological analyses	GH_V039	Eidolon data 2007_2014_Openaccess.csv	Dryad Digital Repository	doi:10.5061/dryad.2fp34	http://dx.doi.org/10.5061/dryad.2fp34
GH_37H_100517	Serological analyses	GH_V004	Eidolon data 2007_2014_Openaccess.csv	Dryad Digital Repository	doi:10.5061/dryad.2fp34	http://dx.doi.org/10.5061/dryad.2fp34
GH_37H_100517	Serological analyses	GH_V040	Eidolon data 2007_2014_Openaccess.csv	Dryad Digital Repository	doi:10.5061/dryad.2fp34	http://dx.doi.org/10.5061/dryad.2fp34
GH_37H_100517	Serological analyses	GH_V041	Eidolon data 2007_2014_Openaccess.csv	Dryad Digital Repository	doi:10.5061/dryad.2fp34	http://dx.doi.org/10.5061/dryad.2fp34
GH_37H_100517	Serological analyses	GH_V042	Eidolon data 2007_2014_Openaccess.csv	Dryad Digital Repository	doi:10.5061/dryad.2fp34	http://dx.doi.org/10.5061/dryad.2fp34
GH_37H_100517	Serological analyses	GH_V043	Eidolon data 2007_2014_Openaccess.csv	Dryad Digital Repository	doi:10.5061/dryad.2fp34	http://dx.doi.org/10.5061/dryad.2fp34
GH_37H_100517	Serological analyses	GH_V044	Eidolon data 2007_2014_Openaccess.csv	Dryad Digital Repository	doi:10.5061/dryad.2fp34	http://dx.doi.org/10.5061/dryad.2fp34
GH_37H_100517	Serological analyses	GH_V045	Eidolon data 2007_2014_Openaccess.csv	Dryad Digital Repository	doi:10.5061/dryad.2fp34	http://dx.doi.org/10.5061/dryad.2fp34
GH_37H_100517	Serological analyses	GH_V046	Eidolon data 2007_2014_Openaccess.csv	Dryad Digital Repository	doi:10.5061/dryad.2fp34	http://dx.doi.org/10.5061/dryad.2fp34
GH_37H_100517	Serological analyses	GH_V047	Eidolon data 2007_2014_Openaccess.csv	Dryad Digital Repository	doi:10.5061/dryad.2fp34	http://dx.doi.org/10.5061/dryad.2fp34
GH_37H_100517	Serological analyses	GH_V048	Eidolon data 2007_2014_Openaccess.csv	Dryad Digital Repository	doi:10.5061/dryad.2fp34	http://dx.doi.org/10.5061/dryad.2fp34
GH_37H_100517	Serological analyses	GH_V049	Eidolon data 2007_2014_Openaccess.csv	Dryad Digital Repository	doi:10.5061/dryad.2fp34	http://dx.doi.org/10.5061/dryad.2fp34
GH_37H_100517	Serological analyses	GH_V005	Eidolon data 2007_2014_Openaccess.csv	Dryad Digital Repository	doi:10.5061/dryad.2fp34	http://dx.doi.org/10.5061/dryad.2fp34
GH_37H_100517	Serological analyses	GH_V050	Eidolon data 2007_2014_Openaccess.csv	Dryad Digital Repository	doi:10.5061/dryad.2fp34	http://dx.doi.org/10.5061/dryad.2fp34
GH_37H_100517	Serological analyses	GH_V051	Eidolon data 2007_2014_Openaccess.csv	Dryad Digital Repository	doi:10.5061/dryad.2fp34	http://dx.doi.org/10.5061/dryad.2fp34
GH_37H_100517	Serological analyses	GH_V006	Eidolon data 2007_2014_Openaccess.csv	Dryad Digital Repository	doi:10.5061/dryad.2fp34	http://dx.doi.org/10.5061/dryad.2fp34
GH_37H_100517	Serological analyses	GH_V007	Eidolon data 2007_2014_Openaccess.csv	Dryad Digital Repository	doi:10.5061/dryad.2fp34	http://dx.doi.org/10.5061/dryad.2fp34
GH_37H_100517	Serological analyses	GH_V008	Eidolon data 2007_2014_Openaccess.csv	Dryad Digital Repository	doi:10.5061/dryad.2fp34	http://dx.doi.org/10.5061/dryad.2fp34
GH_37H_100517	Serological analyses	GH_V009	Eidolon data 2007_2014_Openaccess.csv	Dryad Digital Repository	doi:10.5061/dryad.2fp34	http://dx.doi.org/10.5061/dryad.2fp34
GH_37H_100518	Serological analyses	GH_V052	Eidolon data 2007_2014_Openaccess.csv	Dryad Digital Repository	doi:10.5061/dryad.2fp34	http://dx.doi.org/10.5061/dryad.2fp34
GH_37H_100518	Serological analyses	GH_V053	Eidolon data 2007_2014_Openaccess.csv	Dryad Digital Repository	doi:10.5061/dryad.2fp34	http://dx.doi.org/10.5061/dryad.2fp34
GH_37H_100518	Serological analyses	GH_V054	Eidolon data 2007_2014_Openaccess.csv	Dryad Digital Repository	doi:10.5061/dryad.2fp34	http://dx.doi.org/10.5061/dryad.2fp34
GH_37H_100518	Serological analyses	GH_V055	Eidolon data 2007_2014_Openaccess.csv	Dryad Digital Repository	doi:10.5061/dryad.2fp34	http://dx.doi.org/10.5061/dryad.2fp34
GH_37H_100518	Serological analyses	GH_V056	Eidolon data 2007_2014_Openaccess.csv	Dryad Digital Repository	doi:10.5061/dryad.2fp34	http://dx.doi.org/10.5061/dryad.2fp34
GH_37H_100518	Serological analyses	GH_V057	Eidolon data 2007_2014_Openaccess.csv	Dryad Digital Repository	doi:10.5061/dryad.2fp34	http://dx.doi.org/10.5061/dryad.2fp34
GH_37H_100518	Serological analyses	GH_V058	Eidolon data 2007_2014_Openaccess.csv	Dryad Digital Repository	doi:10.5061/dryad.2fp34	http://dx.doi.org/10.5061/dryad.2fp34
GH_37H_100518	Serological analyses	GH_V059	Eidolon data 2007_2014_Openaccess.csv	Dryad Digital Repository	doi:10.5061/dryad.2fp34	http://dx.doi.org/10.5061/dryad.2fp34
GH_37H_100518	Serological analyses	GH_V060	Eidolon data 2007_2014_Openaccess.csv	Dryad Digital Repository	doi:10.5061/dryad.2fp34	http://dx.doi.org/10.5061/dryad.2fp34
GH_37H_100518	Serological analyses	GH_V061	Eidolon data 2007_2014_Openaccess.csv	Dryad Digital Repository	doi:10.5061/dryad.2fp34	http://dx.doi.org/10.5061/dryad.2fp34
GH_37H_100518	Serological analyses	GH_V062	Eidolon data 2007_2014_Openaccess.csv	Dryad Digital Repository	doi:10.5061/dryad.2fp34	http://dx.doi.org/10.5061/dryad.2fp34
GH_37H_100518	Serological analyses	GH_V063	Eidolon data 2007_2014_Openaccess.csv	Dryad Digital Repository	doi:10.5061/dryad.2fp34	http://dx.doi.org/10.5061/dryad.2fp34
GH_37H_100518	Serological analyses	GH_V064	Eidolon data 2007_2014_Openaccess.csv	Dryad Digital Repository	doi:10.5061/dryad.2fp34	http://dx.doi.org/10.5061/dryad.2fp34
GH_37H_100518	Serological analyses	GH_V065	Eidolon data 2007_2014_Openaccess.csv	Dryad Digital Repository	doi:10.5061/dryad.2fp34	http://dx.doi.org/10.5061/dryad.2fp34
GH_37H_100518	Serological analyses	GH_V066	Eidolon data 2007_2014_Openaccess.csv	Dryad Digital Repository	doi:10.5061/dryad.2fp34	http://dx.doi.org/10.5061/dryad.2fp34
GH_37H_100518	Serological analyses	GH_V067	Eidolon data 2007_2014_Openaccess.csv	Dryad Digital Repository	doi:10.5061/dryad.2fp34	http://dx.doi.org/10.5061/dryad.2fp34
GH_37H_100518	Serological analyses	GH_V068	Eidolon data 2007_2014_Openaccess.csv	Dryad Digital Repository	doi:10.5061/dryad.2fp34	http://dx.doi.org/10.5061/dryad.2fp34
GH_37H_100518	Serological analyses	GH_V069	Eidolon data 2007_2014_Openaccess.csv	Dryad Digital Repository	doi:10.5061/dryad.2fp34	http://dx.doi.org/10.5061/dryad.2fp34
GH_37H_100518	Serological analyses	GH_V070	Eidolon data 2007_2014_Openaccess.csv	Dryad Digital Repository	doi:10.5061/dryad.2fp34	http://dx.doi.org/10.5061/dryad.2fp34
GH_37H_100518	Serological analyses	GH_V071	Eidolon data 2007_2014_Openaccess.csv	Dryad Digital Repository	doi:10.5061/dryad.2fp34	http://dx.doi.org/10.5061/dryad.2fp34
GH_37H_100518	Serological analyses	GH_V072	Eidolon data 2007_2014_Openaccess.csv	Dryad Digital Repository	doi:10.5061/dryad.2fp34	http://dx.doi.org/10.5061/dryad.2fp34
GH_37H_100518	Serological analyses	GH_V073	Eidolon data 2007_2014_Openaccess.csv	Dryad Digital Repository	doi:10.5061/dryad.2fp34	http://dx.doi.org/10.5061/dryad.2fp34
GH_37H_100518	Serological analyses	GH_V074	Eidolon data 2007_2014_Openaccess.csv	Dryad Digital Repository	doi:10.5061/dryad.2fp34	http://dx.doi.org/10.5061/dryad.2fp34
GH_37H_100518	Serological analyses	GH_V075	Eidolon data 2007_2014_Openaccess.csv	Dryad Digital Repository	doi:10.5061/dryad.2fp34	http://dx.doi.org/10.5061/dryad.2fp34
GH_37H_100518	Serological analyses	GH_V076	Eidolon data 2007_2014_Openaccess.csv	Dryad Digital Repository	doi:10.5061/dryad.2fp34	http://dx.doi.org/10.5061/dryad.2fp34
GH_37H_100518	Serological analyses	GH_V077	Eidolon data 2007_2014_Openaccess.csv	Dryad Digital Repository	doi:10.5061/dryad.2fp34	http://dx.doi.org/10.5061/dryad.2fp34
GH_37H_100518	Serological analyses	GH_V078	Eidolon data 2007_2014_Openaccess.csv	Dryad Digital Repository	doi:10.5061/dryad.2fp34	http://dx.doi.org/10.5061/dryad.2fp34
GH_37H_100518	Serological analyses	GH_V079	Eidolon data 2007_2014_Openaccess.csv	Dryad Digital Repository	doi:10.5061/dryad.2fp34	http://dx.doi.org/10.5061/dryad.2fp34
GH_37H_100518	Serological analyses	GH_V080	Eidolon data 2007_2014_Openaccess.csv	Dryad Digital Repository	doi:10.5061/dryad.2fp34	http://dx.doi.org/10.5061/dryad.2fp34
GH_37H_100518	Serological analyses	GH_V081	Eidolon data 2007_2014_Openaccess.csv	Dryad Digital Repository	doi:10.5061/dryad.2fp34	http://dx.doi.org/10.5061/dryad.2fp34
GH_37H_100518	Serological analyses	GH_V082	Eidolon data 2007_2014_Openaccess.csv	Dryad Digital Repository	doi:10.5061/dryad.2fp34	http://dx.doi.org/10.5061/dryad.2fp34
GH_37H_100518	Serological analyses	GH_V083	Eidolon data 2007_2014_Openaccess.csv	Dryad Digital Repository	doi:10.5061/dryad.2fp34	http://dx.doi.org/10.5061/dryad.2fp34
GH_37H_100518	Serological analyses	GH_V084	Eidolon data 2007_2014_Openaccess.csv	Dryad Digital Repository	doi:10.5061/dryad.2fp34	http://dx.doi.org/10.5061/dryad.2fp34
GH_37H_100519	Serological analyses	GH_V100	Eidolon data 2007_2014_Openaccess.csv	Dryad Digital Repository	doi:10.5061/dryad.2fp34	http://dx.doi.org/10.5061/dryad.2fp34
GH_37H_100519	Serological analyses	GH_V101	Eidolon data 2007_2014_Openaccess.csv	Dryad Digital Repository	doi:10.5061/dryad.2fp34	http://dx.doi.org/10.5061/dryad.2fp34
GH_37H_100519	Serological analyses	GH_V102	Eidolon data 2007_2014_Openaccess.csv	Dryad Digital Repository	doi:10.5061/dryad.2fp34	http://dx.doi.org/10.5061/dryad.2fp34
GH_37H_100519	Serological analyses	GH_V103	Eidolon data 2007_2014_Openaccess.csv	Dryad Digital Repository	doi:10.5061/dryad.2fp34	http://dx.doi.org/10.5061/dryad.2fp34
GH_37H_100519	Serological analyses	GH_V104	Eidolon data 2007_2014_Openaccess.csv	Dryad Digital Repository	doi:10.5061/dryad.2fp34	http://dx.doi.org/10.5061/dryad.2fp34
GH_37H_100519	Serological analyses	GH_V105	Eidolon data 2007_2014_Openaccess.csv	Dryad Digital Repository	doi:10.5061/dryad.2fp34	http://dx.doi.org/10.5061/dryad.2fp34
GH_37H_100519	Serological analyses	GH_V085	Eidolon data 2007_2014_Openaccess.csv	Dryad Digital Repository	doi:10.5061/dryad.2fp34	http://dx.doi.org/10.5061/dryad.2fp34
GH_37H_100519	Serological analyses	GH_V086	Eidolon data 2007_2014_Openaccess.csv	Dryad Digital Repository	doi:10.5061/dryad.2fp34	http://dx.doi.org/10.5061/dryad.2fp34
GH_37H_100519	Serological analyses	GH_V087	Eidolon data 2007_2014_Openaccess.csv	Dryad Digital Repository	doi:10.5061/dryad.2fp34	http://dx.doi.org/10.5061/dryad.2fp34
GH_37H_100519	Serological analyses	GH_V088	Eidolon data 2007_2014_Openaccess.csv	Dryad Digital Repository	doi:10.5061/dryad.2fp34	http://dx.doi.org/10.5061/dryad.2fp34
GH_37H_100519	Serological analyses	GH_V089	Eidolon data 2007_2014_Openaccess.csv	Dryad Digital Repository	doi:10.5061/dryad.2fp34	http://dx.doi.org/10.5061/dryad.2fp34
GH_37H_100519	Serological analyses	GH_V090	Eidolon data 2007_2014_Openaccess.csv	Dryad Digital Repository	doi:10.5061/dryad.2fp34	http://dx.doi.org/10.5061/dryad.2fp34
GH_37H_100519	Serological analyses	GH_V091	Eidolon data 2007_2014_Openaccess.csv	Dryad Digital Repository	doi:10.5061/dryad.2fp34	http://dx.doi.org/10.5061/dryad.2fp34
GH_37H_100519	Serological analyses	GH_V092	Eidolon data 2007_2014_Openaccess.csv	Dryad Digital Repository	doi:10.5061/dryad.2fp34	http://dx.doi.org/10.5061/dryad.2fp34
GH_37H_100519	Serological analyses	GH_V093	Eidolon data 2007_2014_Openaccess.csv	Dryad Digital Repository	doi:10.5061/dryad.2fp34	http://dx.doi.org/10.5061/dryad.2fp34
GH_37H_100519	Serological analyses	GH_V094	Eidolon data 2007_2014_Openaccess.csv	Dryad Digital Repository	doi:10.5061/dryad.2fp34	http://dx.doi.org/10.5061/dryad.2fp34
GH_37H_100519	Serological analyses	GH_V095	Eidolon data 2007_2014_Openaccess.csv	Dryad Digital Repository	doi:10.5061/dryad.2fp34	http://dx.doi.org/10.5061/dryad.2fp34
GH_37H_100519	Serological analyses	GH_V096	Eidolon data 2007_2014_Openaccess.csv	Dryad Digital Repository	doi:10.5061/dryad.2fp34	http://dx.doi.org/10.5061/dryad.2fp34
GH_37H_100519	Serological analyses	GH_V097	Eidolon data 2007_2014_Openaccess.csv	Dryad Digital Repository	doi:10.5061/dryad.2fp34	http://dx.doi.org/10.5061/dryad.2fp34
GH_37H_100519	Serological analyses	GH_V098	Eidolon data 2007_2014_Openaccess.csv	Dryad Digital Repository	doi:10.5061/dryad.2fp34	http://dx.doi.org/10.5061/dryad.2fp34
GH_37H_100519	Serological analyses	GH_V099	Eidolon data 2007_2014_Openaccess.csv	Dryad Digital Repository	doi:10.5061/dryad.2fp34	http://dx.doi.org/10.5061/dryad.2fp34
GH_ZOO_100521	Serological analyses	GH_CARCASS3	Eidolon data 2007_2014_Openaccess.csv	Dryad Digital Repository	doi:10.5061/dryad.2fp34	http://dx.doi.org/10.5061/dryad.2fp34
BI_SPE_100525	Serological analyses	BI_436	Eidolon data 2007_2014_Openaccess.csv	Dryad Digital Repository	doi:10.5061/dryad.2fp34	http://dx.doi.org/10.5061/dryad.2fp34
BI_SPE_100527	Serological analyses	BI_490	Eidolon data 2007_2014_Openaccess.csv	Dryad Digital Repository	doi:10.5061/dryad.2fp34	http://dx.doi.org/10.5061/dryad.2fp34
BI_HES_100527	Serological analyses	BI_507	Eidolon data 2007_2014_Openaccess.csv	Dryad Digital Repository	doi:10.5061/dryad.2fp34	http://dx.doi.org/10.5061/dryad.2fp34
GH_37H_100720	Serological analyses	GH_W001	Eidolon data 2007_2014_Openaccess.csv	Dryad Digital Repository	doi:10.5061/dryad.2fp34	http://dx.doi.org/10.5061/dryad.2fp34
GH_37H_100720	Serological analyses	GH_W010	Eidolon data 2007_2014_Openaccess.csv	Dryad Digital Repository	doi:10.5061/dryad.2fp34	http://dx.doi.org/10.5061/dryad.2fp34
GH_37H_100720	Serological analyses	GH_W011	Eidolon data 2007_2014_Openaccess.csv	Dryad Digital Repository	doi:10.5061/dryad.2fp34	http://dx.doi.org/10.5061/dryad.2fp34
GH_37H_100720	Serological analyses	GH_W012	Eidolon data 2007_2014_Openaccess.csv	Dryad Digital Repository	doi:10.5061/dryad.2fp34	http://dx.doi.org/10.5061/dryad.2fp34
GH_37H_100720	Serological analyses	GH_W013	Eidolon data 2007_2014_Openaccess.csv	Dryad Digital Repository	doi:10.5061/dryad.2fp34	http://dx.doi.org/10.5061/dryad.2fp34
GH_37H_100720	Serological analyses	GH_W014	Eidolon data 2007_2014_Openaccess.csv	Dryad Digital Repository	doi:10.5061/dryad.2fp34	http://dx.doi.org/10.5061/dryad.2fp34
GH_37H_100720	Serological analyses	GH_W015	Eidolon data 2007_2014_Openaccess.csv	Dryad Digital Repository	doi:10.5061/dryad.2fp34	http://dx.doi.org/10.5061/dryad.2fp34
GH_37H_100720	Serological analyses	GH_W016	Eidolon data 2007_2014_Openaccess.csv	Dryad Digital Repository	doi:10.5061/dryad.2fp34	http://dx.doi.org/10.5061/dryad.2fp34
GH_37H_100720	Serological analyses	GH_W017	Eidolon data 2007_2014_Openaccess.csv	Dryad Digital Repository	doi:10.5061/dryad.2fp34	http://dx.doi.org/10.5061/dryad.2fp34
GH_37H_100720	Serological analyses	GH_W018	Eidolon data 2007_2014_Openaccess.csv	Dryad Digital Repository	doi:10.5061/dryad.2fp34	http://dx.doi.org/10.5061/dryad.2fp34
GH_37H_100720	Serological analyses	GH_W019	Eidolon data 2007_2014_Openaccess.csv	Dryad Digital Repository	doi:10.5061/dryad.2fp34	http://dx.doi.org/10.5061/dryad.2fp34
GH_37H_100720	Serological analyses	GH_W002	Eidolon data 2007_2014_Openaccess.csv	Dryad Digital Repository	doi:10.5061/dryad.2fp34	http://dx.doi.org/10.5061/dryad.2fp34
GH_37H_100720	Serological analyses	GH_W020	Eidolon data 2007_2014_Openaccess.csv	Dryad Digital Repository	doi:10.5061/dryad.2fp34	http://dx.doi.org/10.5061/dryad.2fp34
GH_37H_100720	Serological analyses	GH_W021	Eidolon data 2007_2014_Openaccess.csv	Dryad Digital Repository	doi:10.5061/dryad.2fp34	http://dx.doi.org/10.5061/dryad.2fp34
GH_37H_100720	Serological analyses	GH_W022	Eidolon data 2007_2014_Openaccess.csv	Dryad Digital Repository	doi:10.5061/dryad.2fp34	http://dx.doi.org/10.5061/dryad.2fp34
GH_37H_100720	Serological analyses	GH_W023	Eidolon data 2007_2014_Openaccess.csv	Dryad Digital Repository	doi:10.5061/dryad.2fp34	http://dx.doi.org/10.5061/dryad.2fp34
GH_37H_100720	Serological analyses	GH_W024	Eidolon data 2007_2014_Openaccess.csv	Dryad Digital Repository	doi:10.5061/dryad.2fp34	http://dx.doi.org/10.5061/dryad.2fp34
GH_37H_100720	Serological analyses	GH_W025	Eidolon data 2007_2014_Openaccess.csv	Dryad Digital Repository	doi:10.5061/dryad.2fp34	http://dx.doi.org/10.5061/dryad.2fp34
GH_37H_100720	Serological analyses	GH_W026	Eidolon data 2007_2014_Openaccess.csv	Dryad Digital Repository	doi:10.5061/dryad.2fp34	http://dx.doi.org/10.5061/dryad.2fp34
GH_37H_100720	Serological analyses	GH_W027	Eidolon data 2007_2014_Openaccess.csv	Dryad Digital Repository	doi:10.5061/dryad.2fp34	http://dx.doi.org/10.5061/dryad.2fp34
GH_37H_100720	Serological analyses	GH_W028	Eidolon data 2007_2014_Openaccess.csv	Dryad Digital Repository	doi:10.5061/dryad.2fp34	http://dx.doi.org/10.5061/dryad.2fp34
GH_37H_100720	Serological analyses	GH_W029	Eidolon data 2007_2014_Openaccess.csv	Dryad Digital Repository	doi:10.5061/dryad.2fp34	http://dx.doi.org/10.5061/dryad.2fp34
GH_37H_100720	Serological analyses	GH_W003	Eidolon data 2007_2014_Openaccess.csv	Dryad Digital Repository	doi:10.5061/dryad.2fp34	http://dx.doi.org/10.5061/dryad.2fp34
GH_37H_100720	Serological analyses	GH_W030	Eidolon data 2007_2014_Openaccess.csv	Dryad Digital Repository	doi:10.5061/dryad.2fp34	http://dx.doi.org/10.5061/dryad.2fp34
GH_37H_100720	Serological analyses	GH_W031	Eidolon data 2007_2014_Openaccess.csv	Dryad Digital Repository	doi:10.5061/dryad.2fp34	http://dx.doi.org/10.5061/dryad.2fp34
GH_37H_100720	Serological analyses	GH_W032	Eidolon data 2007_2014_Openaccess.csv	Dryad Digital Repository	doi:10.5061/dryad.2fp34	http://dx.doi.org/10.5061/dryad.2fp34
GH_37H_100720	Serological analyses	GH_W033	Eidolon data 2007_2014_Openaccess.csv	Dryad Digital Repository	doi:10.5061/dryad.2fp34	http://dx.doi.org/10.5061/dryad.2fp34
GH_37H_100720	Serological analyses	GH_W034	Eidolon data 2007_2014_Openaccess.csv	Dryad Digital Repository	doi:10.5061/dryad.2fp34	http://dx.doi.org/10.5061/dryad.2fp34
GH_37H_100720	Serological analyses	GH_W035	Eidolon data 2007_2014_Openaccess.csv	Dryad Digital Repository	doi:10.5061/dryad.2fp34	http://dx.doi.org/10.5061/dryad.2fp34
GH_37H_100720	Serological analyses	GH_W036	Eidolon data 2007_2014_Openaccess.csv	Dryad Digital Repository	doi:10.5061/dryad.2fp34	http://dx.doi.org/10.5061/dryad.2fp34
GH_37H_100720	Serological analyses	GH_W037	Eidolon data 2007_2014_Openaccess.csv	Dryad Digital Repository	doi:10.5061/dryad.2fp34	http://dx.doi.org/10.5061/dryad.2fp34
GH_37H_100720	Serological analyses	GH_W038	Eidolon data 2007_2014_Openaccess.csv	Dryad Digital Repository	doi:10.5061/dryad.2fp34	http://dx.doi.org/10.5061/dryad.2fp34
GH_37H_100720	Serological analyses	GH_W039	Eidolon data 2007_2014_Openaccess.csv	Dryad Digital Repository	doi:10.5061/dryad.2fp34	http://dx.doi.org/10.5061/dryad.2fp34
GH_37H_100720	Serological analyses	GH_W004	Eidolon data 2007_2014_Openaccess.csv	Dryad Digital Repository	doi:10.5061/dryad.2fp34	http://dx.doi.org/10.5061/dryad.2fp34
GH_37H_100720	Serological analyses	GH_W040	Eidolon data 2007_2014_Openaccess.csv	Dryad Digital Repository	doi:10.5061/dryad.2fp34	http://dx.doi.org/10.5061/dryad.2fp34
GH_37H_100720	Serological analyses	GH_W041	Eidolon data 2007_2014_Openaccess.csv	Dryad Digital Repository	doi:10.5061/dryad.2fp34	http://dx.doi.org/10.5061/dryad.2fp34
GH_37H_100720	Serological analyses	GH_W042	Eidolon data 2007_2014_Openaccess.csv	Dryad Digital Repository	doi:10.5061/dryad.2fp34	http://dx.doi.org/10.5061/dryad.2fp34
GH_37H_100720	Serological analyses	GH_W043	Eidolon data 2007_2014_Openaccess.csv	Dryad Digital Repository	doi:10.5061/dryad.2fp34	http://dx.doi.org/10.5061/dryad.2fp34
GH_37H_100720	Serological analyses	GH_W044	Eidolon data 2007_2014_Openaccess.csv	Dryad Digital Repository	doi:10.5061/dryad.2fp34	http://dx.doi.org/10.5061/dryad.2fp34
GH_37H_100720	Serological analyses	GH_W045	Eidolon data 2007_2014_Openaccess.csv	Dryad Digital Repository	doi:10.5061/dryad.2fp34	http://dx.doi.org/10.5061/dryad.2fp34
GH_37H_100720	Serological analyses	GH_W046	Eidolon data 2007_2014_Openaccess.csv	Dryad Digital Repository	doi:10.5061/dryad.2fp34	http://dx.doi.org/10.5061/dryad.2fp34
GH_37H_100720	Serological analyses	GH_W047	Eidolon data 2007_2014_Openaccess.csv	Dryad Digital Repository	doi:10.5061/dryad.2fp34	http://dx.doi.org/10.5061/dryad.2fp34
GH_37H_100720	Serological analyses	GH_W048	Eidolon data 2007_2014_Openaccess.csv	Dryad Digital Repository	doi:10.5061/dryad.2fp34	http://dx.doi.org/10.5061/dryad.2fp34
GH_37H_100720	Serological analyses	GH_W049	Eidolon data 2007_2014_Openaccess.csv	Dryad Digital Repository	doi:10.5061/dryad.2fp34	http://dx.doi.org/10.5061/dryad.2fp34
GH_37H_100720	Serological analyses	GH_W005	Eidolon data 2007_2014_Openaccess.csv	Dryad Digital Repository	doi:10.5061/dryad.2fp34	http://dx.doi.org/10.5061/dryad.2fp34
GH_37H_100720	Serological analyses	GH_W050	Eidolon data 2007_2014_Openaccess.csv	Dryad Digital Repository	doi:10.5061/dryad.2fp34	http://dx.doi.org/10.5061/dryad.2fp34
GH_37H_100720	Serological analyses	GH_W051	Eidolon data 2007_2014_Openaccess.csv	Dryad Digital Repository	doi:10.5061/dryad.2fp34	http://dx.doi.org/10.5061/dryad.2fp34
GH_37H_100720	Serological analyses	GH_W052	Eidolon data 2007_2014_Openaccess.csv	Dryad Digital Repository	doi:10.5061/dryad.2fp34	http://dx.doi.org/10.5061/dryad.2fp34
GH_37H_100720	Serological analyses	GH_W053	Eidolon data 2007_2014_Openaccess.csv	Dryad Digital Repository	doi:10.5061/dryad.2fp34	http://dx.doi.org/10.5061/dryad.2fp34
GH_37H_100720	Serological analyses	GH_W054	Eidolon data 2007_2014_Openaccess.csv	Dryad Digital Repository	doi:10.5061/dryad.2fp34	http://dx.doi.org/10.5061/dryad.2fp34
GH_37H_100720	Serological analyses	GH_W055	Eidolon data 2007_2014_Openaccess.csv	Dryad Digital Repository	doi:10.5061/dryad.2fp34	http://dx.doi.org/10.5061/dryad.2fp34
GH_37H_100720	Serological analyses	GH_W056	Eidolon data 2007_2014_Openaccess.csv	Dryad Digital Repository	doi:10.5061/dryad.2fp34	http://dx.doi.org/10.5061/dryad.2fp34
GH_37H_100720	Serological analyses	GH_W057	Eidolon data 2007_2014_Openaccess.csv	Dryad Digital Repository	doi:10.5061/dryad.2fp34	http://dx.doi.org/10.5061/dryad.2fp34
GH_37H_100720	Serological analyses	GH_W058	Eidolon data 2007_2014_Openaccess.csv	Dryad Digital Repository	doi:10.5061/dryad.2fp34	http://dx.doi.org/10.5061/dryad.2fp34
GH_37H_100720	Serological analyses	GH_W059	Eidolon data 2007_2014_Openaccess.csv	Dryad Digital Repository	doi:10.5061/dryad.2fp34	http://dx.doi.org/10.5061/dryad.2fp34
GH_37H_100720	Serological analyses	GH_W006	Eidolon data 2007_2014_Openaccess.csv	Dryad Digital Repository	doi:10.5061/dryad.2fp34	http://dx.doi.org/10.5061/dryad.2fp34
GH_37H_100720	Serological analyses	GH_W060	Eidolon data 2007_2014_Openaccess.csv	Dryad Digital Repository	doi:10.5061/dryad.2fp34	http://dx.doi.org/10.5061/dryad.2fp34
GH_37H_100720	Serological analyses	GH_W061	Eidolon data 2007_2014_Openaccess.csv	Dryad Digital Repository	doi:10.5061/dryad.2fp34	http://dx.doi.org/10.5061/dryad.2fp34
GH_37H_100720	Serological analyses	GH_W062	Eidolon data 2007_2014_Openaccess.csv	Dryad Digital Repository	doi:10.5061/dryad.2fp34	http://dx.doi.org/10.5061/dryad.2fp34
GH_37H_100720	Serological analyses	GH_W063	Eidolon data 2007_2014_Openaccess.csv	Dryad Digital Repository	doi:10.5061/dryad.2fp34	http://dx.doi.org/10.5061/dryad.2fp34
GH_37H_100720	Serological analyses	GH_W064	Eidolon data 2007_2014_Openaccess.csv	Dryad Digital Repository	doi:10.5061/dryad.2fp34	http://dx.doi.org/10.5061/dryad.2fp34
GH_37H_100720	Serological analyses	GH_W065	Eidolon data 2007_2014_Openaccess.csv	Dryad Digital Repository	doi:10.5061/dryad.2fp34	http://dx.doi.org/10.5061/dryad.2fp34
GH_37H_100720	Serological analyses	GH_W066	Eidolon data 2007_2014_Openaccess.csv	Dryad Digital Repository	doi:10.5061/dryad.2fp34	http://dx.doi.org/10.5061/dryad.2fp34
GH_37H_100720	Serological analyses	GH_W067	Eidolon data 2007_2014_Openaccess.csv	Dryad Digital Repository	doi:10.5061/dryad.2fp34	http://dx.doi.org/10.5061/dryad.2fp34
GH_37H_100720	Serological analyses	GH_W068	Eidolon data 2007_2014_Openaccess.csv	Dryad Digital Repository	doi:10.5061/dryad.2fp34	http://dx.doi.org/10.5061/dryad.2fp34
GH_37H_100720	Serological analyses	GH_W069	Eidolon data 2007_2014_Openaccess.csv	Dryad Digital Repository	doi:10.5061/dryad.2fp34	http://dx.doi.org/10.5061/dryad.2fp34
GH_37H_100720	Serological analyses	GH_W007	Eidolon data 2007_2014_Openaccess.csv	Dryad Digital Repository	doi:10.5061/dryad.2fp34	http://dx.doi.org/10.5061/dryad.2fp34
GH_37H_100720	Serological analyses	GH_W070	Eidolon data 2007_2014_Openaccess.csv	Dryad Digital Repository	doi:10.5061/dryad.2fp34	http://dx.doi.org/10.5061/dryad.2fp34
GH_37H_100720	Serological analyses	GH_W071	Eidolon data 2007_2014_Openaccess.csv	Dryad Digital Repository	doi:10.5061/dryad.2fp34	http://dx.doi.org/10.5061/dryad.2fp34
GH_37H_100720	Serological analyses	GH_W072	Eidolon data 2007_2014_Openaccess.csv	Dryad Digital Repository	doi:10.5061/dryad.2fp34	http://dx.doi.org/10.5061/dryad.2fp34
GH_37H_100720	Serological analyses	GH_W073	Eidolon data 2007_2014_Openaccess.csv	Dryad Digital Repository	doi:10.5061/dryad.2fp34	http://dx.doi.org/10.5061/dryad.2fp34
GH_37H_100720	Serological analyses	GH_W074	Eidolon data 2007_2014_Openaccess.csv	Dryad Digital Repository	doi:10.5061/dryad.2fp34	http://dx.doi.org/10.5061/dryad.2fp34
GH_37H_100720	Serological analyses	GH_W075	Eidolon data 2007_2014_Openaccess.csv	Dryad Digital Repository	doi:10.5061/dryad.2fp34	http://dx.doi.org/10.5061/dryad.2fp34
GH_37H_100720	Serological analyses	GH_W076	Eidolon data 2007_2014_Openaccess.csv	Dryad Digital Repository	doi:10.5061/dryad.2fp34	http://dx.doi.org/10.5061/dryad.2fp34
GH_37H_100720	Serological analyses	GH_W077	Eidolon data 2007_2014_Openaccess.csv	Dryad Digital Repository	doi:10.5061/dryad.2fp34	http://dx.doi.org/10.5061/dryad.2fp34
GH_37H_100720	Serological analyses	GH_W078	Eidolon data 2007_2014_Openaccess.csv	Dryad Digital Repository	doi:10.5061/dryad.2fp34	http://dx.doi.org/10.5061/dryad.2fp34
GH_37H_100720	Serological analyses	GH_W079	Eidolon data 2007_2014_Openaccess.csv	Dryad Digital Repository	doi:10.5061/dryad.2fp34	http://dx.doi.org/10.5061/dryad.2fp34
GH_37H_100720	Serological analyses	GH_W008	Eidolon data 2007_2014_Openaccess.csv	Dryad Digital Repository	doi:10.5061/dryad.2fp34	http://dx.doi.org/10.5061/dryad.2fp34
GH_37H_100720	Serological analyses	GH_W080	Eidolon data 2007_2014_Openaccess.csv	Dryad Digital Repository	doi:10.5061/dryad.2fp34	http://dx.doi.org/10.5061/dryad.2fp34
GH_37H_100720	Serological analyses	GH_W081	Eidolon data 2007_2014_Openaccess.csv	Dryad Digital Repository	doi:10.5061/dryad.2fp34	http://dx.doi.org/10.5061/dryad.2fp34
GH_37H_100720	Serological analyses	GH_W082	Eidolon data 2007_2014_Openaccess.csv	Dryad Digital Repository	doi:10.5061/dryad.2fp34	http://dx.doi.org/10.5061/dryad.2fp34
GH_37H_100720	Serological analyses	GH_W083	Eidolon data 2007_2014_Openaccess.csv	Dryad Digital Repository	doi:10.5061/dryad.2fp34	http://dx.doi.org/10.5061/dryad.2fp34
GH_37H_100720	Serological analyses	GH_W084	Eidolon data 2007_2014_Openaccess.csv	Dryad Digital Repository	doi:10.5061/dryad.2fp34	http://dx.doi.org/10.5061/dryad.2fp34
GH_37H_100720	Serological analyses	GH_W009	Eidolon data 2007_2014_Openaccess.csv	Dryad Digital Repository	doi:10.5061/dryad.2fp34	http://dx.doi.org/10.5061/dryad.2fp34
GH_37H_100721	Serological analyses	GH_W100	Eidolon data 2007_2014_Openaccess.csv	Dryad Digital Repository	doi:10.5061/dryad.2fp34	http://dx.doi.org/10.5061/dryad.2fp34
GH_37H_100721	Serological analyses	GH_W101	Eidolon data 2007_2014_Openaccess.csv	Dryad Digital Repository	doi:10.5061/dryad.2fp34	http://dx.doi.org/10.5061/dryad.2fp34
GH_37H_100721	Serological analyses	GH_W102	Eidolon data 2007_2014_Openaccess.csv	Dryad Digital Repository	doi:10.5061/dryad.2fp34	http://dx.doi.org/10.5061/dryad.2fp34
GH_37H_100721	Serological analyses	GH_W103	Eidolon data 2007_2014_Openaccess.csv	Dryad Digital Repository	doi:10.5061/dryad.2fp34	http://dx.doi.org/10.5061/dryad.2fp34
GH_37H_100721	Serological analyses	GH_W104	Eidolon data 2007_2014_Openaccess.csv	Dryad Digital Repository	doi:10.5061/dryad.2fp34	http://dx.doi.org/10.5061/dryad.2fp34
GH_37H_100721	Serological analyses	GH_W085	Eidolon data 2007_2014_Openaccess.csv	Dryad Digital Repository	doi:10.5061/dryad.2fp34	http://dx.doi.org/10.5061/dryad.2fp34
GH_37H_100721	Serological analyses	GH_W086	Eidolon data 2007_2014_Openaccess.csv	Dryad Digital Repository	doi:10.5061/dryad.2fp34	http://dx.doi.org/10.5061/dryad.2fp34
GH_37H_100721	Serological analyses	GH_W087	Eidolon data 2007_2014_Openaccess.csv	Dryad Digital Repository	doi:10.5061/dryad.2fp34	http://dx.doi.org/10.5061/dryad.2fp34
GH_37H_100721	Serological analyses	GH_W088	Eidolon data 2007_2014_Openaccess.csv	Dryad Digital Repository	doi:10.5061/dryad.2fp34	http://dx.doi.org/10.5061/dryad.2fp34
GH_37H_100721	Serological analyses	GH_W089	Eidolon data 2007_2014_Openaccess.csv	Dryad Digital Repository	doi:10.5061/dryad.2fp34	http://dx.doi.org/10.5061/dryad.2fp34
GH_37H_100721	Serological analyses	GH_W090	Eidolon data 2007_2014_Openaccess.csv	Dryad Digital Repository	doi:10.5061/dryad.2fp34	http://dx.doi.org/10.5061/dryad.2fp34
GH_37H_100721	Serological analyses	GH_W091	Eidolon data 2007_2014_Openaccess.csv	Dryad Digital Repository	doi:10.5061/dryad.2fp34	http://dx.doi.org/10.5061/dryad.2fp34
GH_37H_100721	Serological analyses	GH_W092	Eidolon data 2007_2014_Openaccess.csv	Dryad Digital Repository	doi:10.5061/dryad.2fp34	http://dx.doi.org/10.5061/dryad.2fp34
GH_37H_100721	Serological analyses	GH_W093	Eidolon data 2007_2014_Openaccess.csv	Dryad Digital Repository	doi:10.5061/dryad.2fp34	http://dx.doi.org/10.5061/dryad.2fp34
GH_37H_100721	Serological analyses	GH_W094	Eidolon data 2007_2014_Openaccess.csv	Dryad Digital Repository	doi:10.5061/dryad.2fp34	http://dx.doi.org/10.5061/dryad.2fp34
GH_37H_100721	Serological analyses	GH_W095	Eidolon data 2007_2014_Openaccess.csv	Dryad Digital Repository	doi:10.5061/dryad.2fp34	http://dx.doi.org/10.5061/dryad.2fp34
GH_37H_100721	Serological analyses	GH_W096	Eidolon data 2007_2014_Openaccess.csv	Dryad Digital Repository	doi:10.5061/dryad.2fp34	http://dx.doi.org/10.5061/dryad.2fp34
GH_37H_100721	Serological analyses	GH_W097	Eidolon data 2007_2014_Openaccess.csv	Dryad Digital Repository	doi:10.5061/dryad.2fp34	http://dx.doi.org/10.5061/dryad.2fp34
GH_37H_100721	Serological analyses	GH_W098	Eidolon data 2007_2014_Openaccess.csv	Dryad Digital Repository	doi:10.5061/dryad.2fp34	http://dx.doi.org/10.5061/dryad.2fp34
GH_37H_100721	Serological analyses	GH_W099	Eidolon data 2007_2014_Openaccess.csv	Dryad Digital Repository	doi:10.5061/dryad.2fp34	http://dx.doi.org/10.5061/dryad.2fp34
TZ_MOR_100804	Serological analyses	TZ_200	Eidolon data 2007_2014_Openaccess.csv	Dryad Digital Repository	doi:10.5061/dryad.2fp34	http://dx.doi.org/10.5061/dryad.2fp34
TZ_MOR_100804	Serological analyses	TZ_201	Eidolon data 2007_2014_Openaccess.csv	Dryad Digital Repository	doi:10.5061/dryad.2fp34	http://dx.doi.org/10.5061/dryad.2fp34
TZ_MOR_100804	Serological analyses	TZ_202	Eidolon data 2007_2014_Openaccess.csv	Dryad Digital Repository	doi:10.5061/dryad.2fp34	http://dx.doi.org/10.5061/dryad.2fp34
TZ_MOR_100804	Serological analyses	TZ_203	Eidolon data 2007_2014_Openaccess.csv	Dryad Digital Repository	doi:10.5061/dryad.2fp34	http://dx.doi.org/10.5061/dryad.2fp34
TZ_MOR_100804	Serological analyses	TZ_204	Eidolon data 2007_2014_Openaccess.csv	Dryad Digital Repository	doi:10.5061/dryad.2fp34	http://dx.doi.org/10.5061/dryad.2fp34
TZ_MOR_100804	Serological analyses	TZ_205	Eidolon data 2007_2014_Openaccess.csv	Dryad Digital Repository	doi:10.5061/dryad.2fp34	http://dx.doi.org/10.5061/dryad.2fp34
TZ_MOR_100804	Serological analyses	TZ_206	Eidolon data 2007_2014_Openaccess.csv	Dryad Digital Repository	doi:10.5061/dryad.2fp34	http://dx.doi.org/10.5061/dryad.2fp34
TZ_MOR_100804	Serological analyses	TZ_207	Eidolon data 2007_2014_Openaccess.csv	Dryad Digital Repository	doi:10.5061/dryad.2fp34	http://dx.doi.org/10.5061/dryad.2fp34
TZ_MOR_100804	Serological analyses	TZ_208	Eidolon data 2007_2014_Openaccess.csv	Dryad Digital Repository	doi:10.5061/dryad.2fp34	http://dx.doi.org/10.5061/dryad.2fp34
TZ_MOR_100804	Serological analyses	TZ_209	Eidolon data 2007_2014_Openaccess.csv	Dryad Digital Repository	doi:10.5061/dryad.2fp34	http://dx.doi.org/10.5061/dryad.2fp34
TZ_MOR_100804	Serological analyses	TZ_210	Eidolon data 2007_2014_Openaccess.csv	Dryad Digital Repository	doi:10.5061/dryad.2fp34	http://dx.doi.org/10.5061/dryad.2fp34
TZ_MOR_100804	Serological analyses	TZ_211	Eidolon data 2007_2014_Openaccess.csv	Dryad Digital Repository	doi:10.5061/dryad.2fp34	http://dx.doi.org/10.5061/dryad.2fp34
TZ_MOR_100804	Serological analyses	TZ_212	Eidolon data 2007_2014_Openaccess.csv	Dryad Digital Repository	doi:10.5061/dryad.2fp34	http://dx.doi.org/10.5061/dryad.2fp34
TZ_MOR_100804	Serological analyses	TZ_213	Eidolon data 2007_2014_Openaccess.csv	Dryad Digital Repository	doi:10.5061/dryad.2fp34	http://dx.doi.org/10.5061/dryad.2fp34
TZ_MOR_100804	Serological analyses	TZ_214	Eidolon data 2007_2014_Openaccess.csv	Dryad Digital Repository	doi:10.5061/dryad.2fp34	http://dx.doi.org/10.5061/dryad.2fp34
TZ_MOR_100804	Serological analyses	TZ_215	Eidolon data 2007_2014_Openaccess.csv	Dryad Digital Repository	doi:10.5061/dryad.2fp34	http://dx.doi.org/10.5061/dryad.2fp34
TZ_MOR_100804	Serological analyses	TZ_216	Eidolon data 2007_2014_Openaccess.csv	Dryad Digital Repository	doi:10.5061/dryad.2fp34	http://dx.doi.org/10.5061/dryad.2fp34
TZ_MOR_100804	Serological analyses	TZ_217	Eidolon data 2007_2014_Openaccess.csv	Dryad Digital Repository	doi:10.5061/dryad.2fp34	http://dx.doi.org/10.5061/dryad.2fp34
TZ_MOR_100804	Serological analyses	TZ_218	Eidolon data 2007_2014_Openaccess.csv	Dryad Digital Repository	doi:10.5061/dryad.2fp34	http://dx.doi.org/10.5061/dryad.2fp34
TZ_MOR_100804	Serological analyses	TZ_219	Eidolon data 2007_2014_Openaccess.csv	Dryad Digital Repository	doi:10.5061/dryad.2fp34	http://dx.doi.org/10.5061/dryad.2fp34
TZ_MOR_100805	Serological analyses	TZ_220	Eidolon data 2007_2014_Openaccess.csv	Dryad Digital Repository	doi:10.5061/dryad.2fp34	http://dx.doi.org/10.5061/dryad.2fp34
TZ_MOR_100805	Serological analyses	TZ_221	Eidolon data 2007_2014_Openaccess.csv	Dryad Digital Repository	doi:10.5061/dryad.2fp34	http://dx.doi.org/10.5061/dryad.2fp34
TZ_MOR_100805	Serological analyses	TZ_222	Eidolon data 2007_2014_Openaccess.csv	Dryad Digital Repository	doi:10.5061/dryad.2fp34	http://dx.doi.org/10.5061/dryad.2fp34
TZ_MOR_100805	Serological analyses	TZ_223	Eidolon data 2007_2014_Openaccess.csv	Dryad Digital Repository	doi:10.5061/dryad.2fp34	http://dx.doi.org/10.5061/dryad.2fp34
TZ_MOR_100805	Serological analyses	TZ_225	Eidolon data 2007_2014_Openaccess.csv	Dryad Digital Repository	doi:10.5061/dryad.2fp34	http://dx.doi.org/10.5061/dryad.2fp34
TZ_MOR_100805	Serological analyses	TZ_228	Eidolon data 2007_2014_Openaccess.csv	Dryad Digital Repository	doi:10.5061/dryad.2fp34	http://dx.doi.org/10.5061/dryad.2fp34
TZ_MOR_100805	Serological analyses	TZ_229	Eidolon data 2007_2014_Openaccess.csv	Dryad Digital Repository	doi:10.5061/dryad.2fp34	http://dx.doi.org/10.5061/dryad.2fp34
TZ_MOR_100805	Serological analyses	TZ_230	Eidolon data 2007_2014_Openaccess.csv	Dryad Digital Repository	doi:10.5061/dryad.2fp34	http://dx.doi.org/10.5061/dryad.2fp34
TZ_MOR_100805	Serological analyses	TZ_232	Eidolon data 2007_2014_Openaccess.csv	Dryad Digital Repository	doi:10.5061/dryad.2fp34	http://dx.doi.org/10.5061/dryad.2fp34
TZ_MOR_100805	Serological analyses	TZ_238	Eidolon data 2007_2014_Openaccess.csv	Dryad Digital Repository	doi:10.5061/dryad.2fp34	http://dx.doi.org/10.5061/dryad.2fp34
TZ_MOR_100805	Serological analyses	TZ_239	Eidolon data 2007_2014_Openaccess.csv	Dryad Digital Repository	doi:10.5061/dryad.2fp34	http://dx.doi.org/10.5061/dryad.2fp34
TZ_MOR_100805	Serological analyses	TZ_240	Eidolon data 2007_2014_Openaccess.csv	Dryad Digital Repository	doi:10.5061/dryad.2fp34	http://dx.doi.org/10.5061/dryad.2fp34
TZ_MOR_100805	Serological analyses	TZ_241	Eidolon data 2007_2014_Openaccess.csv	Dryad Digital Repository	doi:10.5061/dryad.2fp34	http://dx.doi.org/10.5061/dryad.2fp34
TZ_MOR_100805	Serological analyses	TZ_242	Eidolon data 2007_2014_Openaccess.csv	Dryad Digital Repository	doi:10.5061/dryad.2fp34	http://dx.doi.org/10.5061/dryad.2fp34
TZ_MOR_100805	Serological analyses	TZ_243	Eidolon data 2007_2014_Openaccess.csv	Dryad Digital Repository	doi:10.5061/dryad.2fp34	http://dx.doi.org/10.5061/dryad.2fp34
TZ_MOR_100805	Serological analyses	TZ_244	Eidolon data 2007_2014_Openaccess.csv	Dryad Digital Repository	doi:10.5061/dryad.2fp34	http://dx.doi.org/10.5061/dryad.2fp34
TZ_MOR_100806	Serological analyses	TZ_249	Eidolon data 2007_2014_Openaccess.csv	Dryad Digital Repository	doi:10.5061/dryad.2fp34	http://dx.doi.org/10.5061/dryad.2fp34
TZ_MOR_100806	Serological analyses	TZ_251	Eidolon data 2007_2014_Openaccess.csv	Dryad Digital Repository	doi:10.5061/dryad.2fp34	http://dx.doi.org/10.5061/dryad.2fp34
TZ_MOR_100806	Serological analyses	TZ_252	Eidolon data 2007_2014_Openaccess.csv	Dryad Digital Repository	doi:10.5061/dryad.2fp34	http://dx.doi.org/10.5061/dryad.2fp34
TZ_MOR_100806	Serological analyses	TZ_253	Eidolon data 2007_2014_Openaccess.csv	Dryad Digital Repository	doi:10.5061/dryad.2fp34	http://dx.doi.org/10.5061/dryad.2fp34
TZ_MOR_100806	Serological analyses	TZ_254	Eidolon data 2007_2014_Openaccess.csv	Dryad Digital Repository	doi:10.5061/dryad.2fp34	http://dx.doi.org/10.5061/dryad.2fp34
TZ_MOR_100806	Serological analyses	TZ_257	Eidolon data 2007_2014_Openaccess.csv	Dryad Digital Repository	doi:10.5061/dryad.2fp34	http://dx.doi.org/10.5061/dryad.2fp34
TZ_MOR_100807	Serological analyses	TZ_265	Eidolon data 2007_2014_Openaccess.csv	Dryad Digital Repository	doi:10.5061/dryad.2fp34	http://dx.doi.org/10.5061/dryad.2fp34
TZ_MOR_100807	Serological analyses	TZ_268	Eidolon data 2007_2014_Openaccess.csv	Dryad Digital Repository	doi:10.5061/dryad.2fp34	http://dx.doi.org/10.5061/dryad.2fp34
TZ_MOR_100807	Serological analyses	TZ_269	Eidolon data 2007_2014_Openaccess.csv	Dryad Digital Repository	doi:10.5061/dryad.2fp34	http://dx.doi.org/10.5061/dryad.2fp34
TZ_MOR_100807	Serological analyses	TZ_270	Eidolon data 2007_2014_Openaccess.csv	Dryad Digital Repository	doi:10.5061/dryad.2fp34	http://dx.doi.org/10.5061/dryad.2fp34
TZ_MOR_100807	Serological analyses	TZ_272	Eidolon data 2007_2014_Openaccess.csv	Dryad Digital Repository	doi:10.5061/dryad.2fp34	http://dx.doi.org/10.5061/dryad.2fp34
TZ_DL2_100810	Serological analyses	TZ_276	Eidolon data 2007_2014_Openaccess.csv	Dryad Digital Repository	doi:10.5061/dryad.2fp34	http://dx.doi.org/10.5061/dryad.2fp34
TZ_DL2_100810	Serological analyses	TZ_277	Eidolon data 2007_2014_Openaccess.csv	Dryad Digital Repository	doi:10.5061/dryad.2fp34	http://dx.doi.org/10.5061/dryad.2fp34
TZ_DL2_100810	Serological analyses	TZ_278	Eidolon data 2007_2014_Openaccess.csv	Dryad Digital Repository	doi:10.5061/dryad.2fp34	http://dx.doi.org/10.5061/dryad.2fp34
TZ_DL2_100810	Serological analyses	TZ_279	Eidolon data 2007_2014_Openaccess.csv	Dryad Digital Repository	doi:10.5061/dryad.2fp34	http://dx.doi.org/10.5061/dryad.2fp34
TZ_DL2_100810	Serological analyses	TZ_280	Eidolon data 2007_2014_Openaccess.csv	Dryad Digital Repository	doi:10.5061/dryad.2fp34	http://dx.doi.org/10.5061/dryad.2fp34
TZ_DL2_100810	Serological analyses	TZ_281	Eidolon data 2007_2014_Openaccess.csv	Dryad Digital Repository	doi:10.5061/dryad.2fp34	http://dx.doi.org/10.5061/dryad.2fp34
TZ_DL2_100810	Serological analyses	TZ_282	Eidolon data 2007_2014_Openaccess.csv	Dryad Digital Repository	doi:10.5061/dryad.2fp34	http://dx.doi.org/10.5061/dryad.2fp34
TZ_DL2_100810	Serological analyses	TZ_283	Eidolon data 2007_2014_Openaccess.csv	Dryad Digital Repository	doi:10.5061/dryad.2fp34	http://dx.doi.org/10.5061/dryad.2fp34
TZ_DL2_100810	Serological analyses	TZ_284	Eidolon data 2007_2014_Openaccess.csv	Dryad Digital Repository	doi:10.5061/dryad.2fp34	http://dx.doi.org/10.5061/dryad.2fp34
TZ_DL2_100810	Serological analyses	TZ_285	Eidolon data 2007_2014_Openaccess.csv	Dryad Digital Repository	doi:10.5061/dryad.2fp34	http://dx.doi.org/10.5061/dryad.2fp34
TZ_DL2_100810	Serological analyses	TZ_286	Eidolon data 2007_2014_Openaccess.csv	Dryad Digital Repository	doi:10.5061/dryad.2fp34	http://dx.doi.org/10.5061/dryad.2fp34
TZ_DL2_100810	Serological analyses	TZ_287	Eidolon data 2007_2014_Openaccess.csv	Dryad Digital Repository	doi:10.5061/dryad.2fp34	http://dx.doi.org/10.5061/dryad.2fp34
TZ_DL2_100810	Serological analyses	TZ_288	Eidolon data 2007_2014_Openaccess.csv	Dryad Digital Repository	doi:10.5061/dryad.2fp34	http://dx.doi.org/10.5061/dryad.2fp34
TZ_DL2_100810	Serological analyses	TZ_289	Eidolon data 2007_2014_Openaccess.csv	Dryad Digital Repository	doi:10.5061/dryad.2fp34	http://dx.doi.org/10.5061/dryad.2fp34
TZ_DL2_100810	Serological analyses	TZ_290	Eidolon data 2007_2014_Openaccess.csv	Dryad Digital Repository	doi:10.5061/dryad.2fp34	http://dx.doi.org/10.5061/dryad.2fp34
TZ_DL2_100810	Serological analyses	TZ_291	Eidolon data 2007_2014_Openaccess.csv	Dryad Digital Repository	doi:10.5061/dryad.2fp34	http://dx.doi.org/10.5061/dryad.2fp34
TZ_DL2_100811	Serological analyses	TZ_292	Eidolon data 2007_2014_Openaccess.csv	Dryad Digital Repository	doi:10.5061/dryad.2fp34	http://dx.doi.org/10.5061/dryad.2fp34
TZ_DL2_100811	Serological analyses	TZ_293	Eidolon data 2007_2014_Openaccess.csv	Dryad Digital Repository	doi:10.5061/dryad.2fp34	http://dx.doi.org/10.5061/dryad.2fp34
TZ_DL2_100811	Serological analyses	TZ_294	Eidolon data 2007_2014_Openaccess.csv	Dryad Digital Repository	doi:10.5061/dryad.2fp34	http://dx.doi.org/10.5061/dryad.2fp34
TZ_DL2_100811	Serological analyses	TZ_295	Eidolon data 2007_2014_Openaccess.csv	Dryad Digital Repository	doi:10.5061/dryad.2fp34	http://dx.doi.org/10.5061/dryad.2fp34
TZ_DL2_100811	Serological analyses	TZ_296	Eidolon data 2007_2014_Openaccess.csv	Dryad Digital Repository	doi:10.5061/dryad.2fp34	http://dx.doi.org/10.5061/dryad.2fp34
TZ_DL2_100811	Serological analyses	TZ_297	Eidolon data 2007_2014_Openaccess.csv	Dryad Digital Repository	doi:10.5061/dryad.2fp34	http://dx.doi.org/10.5061/dryad.2fp34
TZ_DL2_100811	Serological analyses	TZ_298	Eidolon data 2007_2014_Openaccess.csv	Dryad Digital Repository	doi:10.5061/dryad.2fp34	http://dx.doi.org/10.5061/dryad.2fp34
TZ_DL2_100811	Serological analyses	TZ_299	Eidolon data 2007_2014_Openaccess.csv	Dryad Digital Repository	doi:10.5061/dryad.2fp34	http://dx.doi.org/10.5061/dryad.2fp34
TZ_DL2_100811	Serological analyses	TZ_300	Eidolon data 2007_2014_Openaccess.csv	Dryad Digital Repository	doi:10.5061/dryad.2fp34	http://dx.doi.org/10.5061/dryad.2fp34
TZ_DL2_100811	Serological analyses	TZ_301	Eidolon data 2007_2014_Openaccess.csv	Dryad Digital Repository	doi:10.5061/dryad.2fp34	http://dx.doi.org/10.5061/dryad.2fp34
TZ_DL2_100811	Serological analyses	TZ_302	Eidolon data 2007_2014_Openaccess.csv	Dryad Digital Repository	doi:10.5061/dryad.2fp34	http://dx.doi.org/10.5061/dryad.2fp34
TZ_DL2_100811	Serological analyses	TZ_303	Eidolon data 2007_2014_Openaccess.csv	Dryad Digital Repository	doi:10.5061/dryad.2fp34	http://dx.doi.org/10.5061/dryad.2fp34
TZ_DL2_100811	Serological analyses	TZ_304	Eidolon data 2007_2014_Openaccess.csv	Dryad Digital Repository	doi:10.5061/dryad.2fp34	http://dx.doi.org/10.5061/dryad.2fp34
TZ_DL2_100811	Serological analyses	TZ_305	Eidolon data 2007_2014_Openaccess.csv	Dryad Digital Repository	doi:10.5061/dryad.2fp34	http://dx.doi.org/10.5061/dryad.2fp34
TZ_DL2_100811	Serological analyses	TZ_306	Eidolon data 2007_2014_Openaccess.csv	Dryad Digital Repository	doi:10.5061/dryad.2fp34	http://dx.doi.org/10.5061/dryad.2fp34
TZ_DL2_100811	Serological analyses	TZ_307	Eidolon data 2007_2014_Openaccess.csv	Dryad Digital Repository	doi:10.5061/dryad.2fp34	http://dx.doi.org/10.5061/dryad.2fp34
TZ_DL2_100811	Serological analyses	TZ_308	Eidolon data 2007_2014_Openaccess.csv	Dryad Digital Repository	doi:10.5061/dryad.2fp34	http://dx.doi.org/10.5061/dryad.2fp34
TZ_DL2_100812	Serological analyses	TZ_309	Eidolon data 2007_2014_Openaccess.csv	Dryad Digital Repository	doi:10.5061/dryad.2fp34	http://dx.doi.org/10.5061/dryad.2fp34
TZ_DL2_100812	Serological analyses	TZ_310	Eidolon data 2007_2014_Openaccess.csv	Dryad Digital Repository	doi:10.5061/dryad.2fp34	http://dx.doi.org/10.5061/dryad.2fp34
TZ_DL2_100812	Serological analyses	TZ_311	Eidolon data 2007_2014_Openaccess.csv	Dryad Digital Repository	doi:10.5061/dryad.2fp34	http://dx.doi.org/10.5061/dryad.2fp34
TZ_DL2_100812	Serological analyses	TZ_312	Eidolon data 2007_2014_Openaccess.csv	Dryad Digital Repository	doi:10.5061/dryad.2fp34	http://dx.doi.org/10.5061/dryad.2fp34
TZ_DL2_100812	Serological analyses	TZ_313	Eidolon data 2007_2014_Openaccess.csv	Dryad Digital Repository	doi:10.5061/dryad.2fp34	http://dx.doi.org/10.5061/dryad.2fp34
TZ_DL2_100812	Serological analyses	TZ_314	Eidolon data 2007_2014_Openaccess.csv	Dryad Digital Repository	doi:10.5061/dryad.2fp34	http://dx.doi.org/10.5061/dryad.2fp34
TZ_DL2_100812	Serological analyses	TZ_315	Eidolon data 2007_2014_Openaccess.csv	Dryad Digital Repository	doi:10.5061/dryad.2fp34	http://dx.doi.org/10.5061/dryad.2fp34
TZ_DL2_100812	Serological analyses	TZ_316	Eidolon data 2007_2014_Openaccess.csv	Dryad Digital Repository	doi:10.5061/dryad.2fp34	http://dx.doi.org/10.5061/dryad.2fp34
TZ_DL2_100812	Serological analyses	TZ_317	Eidolon data 2007_2014_Openaccess.csv	Dryad Digital Repository	doi:10.5061/dryad.2fp34	http://dx.doi.org/10.5061/dryad.2fp34
TZ_DL2_100812	Serological analyses	TZ_318	Eidolon data 2007_2014_Openaccess.csv	Dryad Digital Repository	doi:10.5061/dryad.2fp34	http://dx.doi.org/10.5061/dryad.2fp34
TZ_DL2_100812	Serological analyses	TZ_319	Eidolon data 2007_2014_Openaccess.csv	Dryad Digital Repository	doi:10.5061/dryad.2fp34	http://dx.doi.org/10.5061/dryad.2fp34
TZ_DL2_100812	Serological analyses	TZ_320	Eidolon data 2007_2014_Openaccess.csv	Dryad Digital Repository	doi:10.5061/dryad.2fp34	http://dx.doi.org/10.5061/dryad.2fp34
TZ_DL2_100812	Serological analyses	TZ_321	Eidolon data 2007_2014_Openaccess.csv	Dryad Digital Repository	doi:10.5061/dryad.2fp34	http://dx.doi.org/10.5061/dryad.2fp34
TZ_DL2_100812	Serological analyses	TZ_322	Eidolon data 2007_2014_Openaccess.csv	Dryad Digital Repository	doi:10.5061/dryad.2fp34	http://dx.doi.org/10.5061/dryad.2fp34
TZ_DL2_100812	Serological analyses	TZ_323	Eidolon data 2007_2014_Openaccess.csv	Dryad Digital Repository	doi:10.5061/dryad.2fp34	http://dx.doi.org/10.5061/dryad.2fp34
TZ_DL2_100812	Serological analyses	TZ_324	Eidolon data 2007_2014_Openaccess.csv	Dryad Digital Repository	doi:10.5061/dryad.2fp34	http://dx.doi.org/10.5061/dryad.2fp34
TZ_DL2_100812	Serological analyses	TZ_325	Eidolon data 2007_2014_Openaccess.csv	Dryad Digital Repository	doi:10.5061/dryad.2fp34	http://dx.doi.org/10.5061/dryad.2fp34
TZ_DL2_100812	Serological analyses	TZ_326	Eidolon data 2007_2014_Openaccess.csv	Dryad Digital Repository	doi:10.5061/dryad.2fp34	http://dx.doi.org/10.5061/dryad.2fp34
TZ_DL2_100812	Serological analyses	TZ_327	Eidolon data 2007_2014_Openaccess.csv	Dryad Digital Repository	doi:10.5061/dryad.2fp34	http://dx.doi.org/10.5061/dryad.2fp34
TZ_DL2_100812	Serological analyses	TZ_328	Eidolon data 2007_2014_Openaccess.csv	Dryad Digital Repository	doi:10.5061/dryad.2fp34	http://dx.doi.org/10.5061/dryad.2fp34
TZ_DL2_100812	Serological analyses	TZ_329	Eidolon data 2007_2014_Openaccess.csv	Dryad Digital Repository	doi:10.5061/dryad.2fp34	http://dx.doi.org/10.5061/dryad.2fp34
TZ_DL2_100812	Serological analyses	TZ_330	Eidolon data 2007_2014_Openaccess.csv	Dryad Digital Repository	doi:10.5061/dryad.2fp34	http://dx.doi.org/10.5061/dryad.2fp34
TZ_DL2_100812	Serological analyses	TZ_331	Eidolon data 2007_2014_Openaccess.csv	Dryad Digital Repository	doi:10.5061/dryad.2fp34	http://dx.doi.org/10.5061/dryad.2fp34
TZ_DL2_100812	Serological analyses	TZ_332	Eidolon data 2007_2014_Openaccess.csv	Dryad Digital Repository	doi:10.5061/dryad.2fp34	http://dx.doi.org/10.5061/dryad.2fp34
TZ_DL2_100812	Serological analyses	TZ_333	Eidolon data 2007_2014_Openaccess.csv	Dryad Digital Repository	doi:10.5061/dryad.2fp34	http://dx.doi.org/10.5061/dryad.2fp34
TZ_DL2_100812	Serological analyses	TZ_334	Eidolon data 2007_2014_Openaccess.csv	Dryad Digital Repository	doi:10.5061/dryad.2fp34	http://dx.doi.org/10.5061/dryad.2fp34
TZ_DL2_100812	Serological analyses	TZ_335	Eidolon data 2007_2014_Openaccess.csv	Dryad Digital Repository	doi:10.5061/dryad.2fp34	http://dx.doi.org/10.5061/dryad.2fp34
TZ_DL2_100812	Serological analyses	TZ_336	Eidolon data 2007_2014_Openaccess.csv	Dryad Digital Repository	doi:10.5061/dryad.2fp34	http://dx.doi.org/10.5061/dryad.2fp34
TZ_DL2_100812	Serological analyses	TZ_337	Eidolon data 2007_2014_Openaccess.csv	Dryad Digital Repository	doi:10.5061/dryad.2fp34	http://dx.doi.org/10.5061/dryad.2fp34
TZ_DL2_100812	Serological analyses	TZ_338	Eidolon data 2007_2014_Openaccess.csv	Dryad Digital Repository	doi:10.5061/dryad.2fp34	http://dx.doi.org/10.5061/dryad.2fp34
TZ_DL2_100812	Serological analyses	TZ_339	Eidolon data 2007_2014_Openaccess.csv	Dryad Digital Repository	doi:10.5061/dryad.2fp34	http://dx.doi.org/10.5061/dryad.2fp34
TZ_DL2_100812	Serological analyses	TZ_340	Eidolon data 2007_2014_Openaccess.csv	Dryad Digital Repository	doi:10.5061/dryad.2fp34	http://dx.doi.org/10.5061/dryad.2fp34
TZ_DL2_100812	Serological analyses	TZ_341	Eidolon data 2007_2014_Openaccess.csv	Dryad Digital Repository	doi:10.5061/dryad.2fp34	http://dx.doi.org/10.5061/dryad.2fp34
TZ_DL2_100812	Serological analyses	TZ_342	Eidolon data 2007_2014_Openaccess.csv	Dryad Digital Repository	doi:10.5061/dryad.2fp34	http://dx.doi.org/10.5061/dryad.2fp34
TZ_DL2_100812	Serological analyses	TZ_343	Eidolon data 2007_2014_Openaccess.csv	Dryad Digital Repository	doi:10.5061/dryad.2fp34	http://dx.doi.org/10.5061/dryad.2fp34
GH_37H_100926	Serological analyses	GH_X010	Eidolon data 2007_2014_Openaccess.csv	Dryad Digital Repository	doi:10.5061/dryad.2fp34	http://dx.doi.org/10.5061/dryad.2fp34
GH_37H_100926	Serological analyses	GH_X011	Eidolon data 2007_2014_Openaccess.csv	Dryad Digital Repository	doi:10.5061/dryad.2fp34	http://dx.doi.org/10.5061/dryad.2fp34
GH_37H_100926	Serological analyses	GH_X012	Eidolon data 2007_2014_Openaccess.csv	Dryad Digital Repository	doi:10.5061/dryad.2fp34	http://dx.doi.org/10.5061/dryad.2fp34
GH_37H_100926	Serological analyses	GH_X013	Eidolon data 2007_2014_Openaccess.csv	Dryad Digital Repository	doi:10.5061/dryad.2fp34	http://dx.doi.org/10.5061/dryad.2fp34
GH_37H_100926	Serological analyses	GH_X014	Eidolon data 2007_2014_Openaccess.csv	Dryad Digital Repository	doi:10.5061/dryad.2fp34	http://dx.doi.org/10.5061/dryad.2fp34
GH_37H_100926	Serological analyses	GH_X015	Eidolon data 2007_2014_Openaccess.csv	Dryad Digital Repository	doi:10.5061/dryad.2fp34	http://dx.doi.org/10.5061/dryad.2fp34
GH_37H_100926	Serological analyses	GH_X016	Eidolon data 2007_2014_Openaccess.csv	Dryad Digital Repository	doi:10.5061/dryad.2fp34	http://dx.doi.org/10.5061/dryad.2fp34
GH_37H_100926	Serological analyses	GH_X017	Eidolon data 2007_2014_Openaccess.csv	Dryad Digital Repository	doi:10.5061/dryad.2fp34	http://dx.doi.org/10.5061/dryad.2fp34
GH_37H_100926	Serological analyses	GH_X018	Eidolon data 2007_2014_Openaccess.csv	Dryad Digital Repository	doi:10.5061/dryad.2fp34	http://dx.doi.org/10.5061/dryad.2fp34
GH_37H_100926	Serological analyses	GH_X019	Eidolon data 2007_2014_Openaccess.csv	Dryad Digital Repository	doi:10.5061/dryad.2fp34	http://dx.doi.org/10.5061/dryad.2fp34
GH_37H_100926	Serological analyses	GH_X002	Eidolon data 2007_2014_Openaccess.csv	Dryad Digital Repository	doi:10.5061/dryad.2fp34	http://dx.doi.org/10.5061/dryad.2fp34
GH_37H_100926	Serological analyses	GH_X020	Eidolon data 2007_2014_Openaccess.csv	Dryad Digital Repository	doi:10.5061/dryad.2fp34	http://dx.doi.org/10.5061/dryad.2fp34
GH_37H_100926	Serological analyses	GH_X021	Eidolon data 2007_2014_Openaccess.csv	Dryad Digital Repository	doi:10.5061/dryad.2fp34	http://dx.doi.org/10.5061/dryad.2fp34
GH_37H_100926	Serological analyses	GH_X022	Eidolon data 2007_2014_Openaccess.csv	Dryad Digital Repository	doi:10.5061/dryad.2fp34	http://dx.doi.org/10.5061/dryad.2fp34
GH_37H_100926	Serological analyses	GH_X023	Eidolon data 2007_2014_Openaccess.csv	Dryad Digital Repository	doi:10.5061/dryad.2fp34	http://dx.doi.org/10.5061/dryad.2fp34
GH_37H_100926	Serological analyses	GH_X024	Eidolon data 2007_2014_Openaccess.csv	Dryad Digital Repository	doi:10.5061/dryad.2fp34	http://dx.doi.org/10.5061/dryad.2fp34
GH_37H_100926	Serological analyses	GH_X025	Eidolon data 2007_2014_Openaccess.csv	Dryad Digital Repository	doi:10.5061/dryad.2fp34	http://dx.doi.org/10.5061/dryad.2fp34
GH_37H_100926	Serological analyses	GH_X026	Eidolon data 2007_2014_Openaccess.csv	Dryad Digital Repository	doi:10.5061/dryad.2fp34	http://dx.doi.org/10.5061/dryad.2fp34
GH_37H_100926	Serological analyses	GH_X027	Eidolon data 2007_2014_Openaccess.csv	Dryad Digital Repository	doi:10.5061/dryad.2fp34	http://dx.doi.org/10.5061/dryad.2fp34
GH_37H_100926	Serological analyses	GH_X028	Eidolon data 2007_2014_Openaccess.csv	Dryad Digital Repository	doi:10.5061/dryad.2fp34	http://dx.doi.org/10.5061/dryad.2fp34
GH_37H_100926	Serological analyses	GH_X029	Eidolon data 2007_2014_Openaccess.csv	Dryad Digital Repository	doi:10.5061/dryad.2fp34	http://dx.doi.org/10.5061/dryad.2fp34
GH_37H_100926	Serological analyses	GH_X003	Eidolon data 2007_2014_Openaccess.csv	Dryad Digital Repository	doi:10.5061/dryad.2fp34	http://dx.doi.org/10.5061/dryad.2fp34
GH_37H_100926	Serological analyses	GH_X030	Eidolon data 2007_2014_Openaccess.csv	Dryad Digital Repository	doi:10.5061/dryad.2fp34	http://dx.doi.org/10.5061/dryad.2fp34
GH_37H_100926	Serological analyses	GH_X031	Eidolon data 2007_2014_Openaccess.csv	Dryad Digital Repository	doi:10.5061/dryad.2fp34	http://dx.doi.org/10.5061/dryad.2fp34
GH_37H_100926	Serological analyses	GH_X032	Eidolon data 2007_2014_Openaccess.csv	Dryad Digital Repository	doi:10.5061/dryad.2fp34	http://dx.doi.org/10.5061/dryad.2fp34
GH_37H_100926	Serological analyses	GH_X033	Eidolon data 2007_2014_Openaccess.csv	Dryad Digital Repository	doi:10.5061/dryad.2fp34	http://dx.doi.org/10.5061/dryad.2fp34
GH_37H_100926	Serological analyses	GH_X034	Eidolon data 2007_2014_Openaccess.csv	Dryad Digital Repository	doi:10.5061/dryad.2fp34	http://dx.doi.org/10.5061/dryad.2fp34
GH_37H_100926	Serological analyses	GH_X035	Eidolon data 2007_2014_Openaccess.csv	Dryad Digital Repository	doi:10.5061/dryad.2fp34	http://dx.doi.org/10.5061/dryad.2fp34
GH_37H_100926	Serological analyses	GH_X036	Eidolon data 2007_2014_Openaccess.csv	Dryad Digital Repository	doi:10.5061/dryad.2fp34	http://dx.doi.org/10.5061/dryad.2fp34
GH_37H_100926	Serological analyses	GH_X037	Eidolon data 2007_2014_Openaccess.csv	Dryad Digital Repository	doi:10.5061/dryad.2fp34	http://dx.doi.org/10.5061/dryad.2fp34
GH_37H_100926	Serological analyses	GH_X038	Eidolon data 2007_2014_Openaccess.csv	Dryad Digital Repository	doi:10.5061/dryad.2fp34	http://dx.doi.org/10.5061/dryad.2fp34
GH_37H_100926	Serological analyses	GH_X039	Eidolon data 2007_2014_Openaccess.csv	Dryad Digital Repository	doi:10.5061/dryad.2fp34	http://dx.doi.org/10.5061/dryad.2fp34
GH_37H_100926	Serological analyses	GH_X004	Eidolon data 2007_2014_Openaccess.csv	Dryad Digital Repository	doi:10.5061/dryad.2fp34	http://dx.doi.org/10.5061/dryad.2fp34
GH_37H_100926	Serological analyses	GH_X040	Eidolon data 2007_2014_Openaccess.csv	Dryad Digital Repository	doi:10.5061/dryad.2fp34	http://dx.doi.org/10.5061/dryad.2fp34
GH_37H_100926	Serological analyses	GH_X041	Eidolon data 2007_2014_Openaccess.csv	Dryad Digital Repository	doi:10.5061/dryad.2fp34	http://dx.doi.org/10.5061/dryad.2fp34
GH_37H_100926	Serological analyses	GH_X042	Eidolon data 2007_2014_Openaccess.csv	Dryad Digital Repository	doi:10.5061/dryad.2fp34	http://dx.doi.org/10.5061/dryad.2fp34
GH_37H_100926	Serological analyses	GH_X043	Eidolon data 2007_2014_Openaccess.csv	Dryad Digital Repository	doi:10.5061/dryad.2fp34	http://dx.doi.org/10.5061/dryad.2fp34
GH_37H_100926	Serological analyses	GH_X044	Eidolon data 2007_2014_Openaccess.csv	Dryad Digital Repository	doi:10.5061/dryad.2fp34	http://dx.doi.org/10.5061/dryad.2fp34
GH_37H_100926	Serological analyses	GH_X045	Eidolon data 2007_2014_Openaccess.csv	Dryad Digital Repository	doi:10.5061/dryad.2fp34	http://dx.doi.org/10.5061/dryad.2fp34
GH_37H_100926	Serological analyses	GH_X046	Eidolon data 2007_2014_Openaccess.csv	Dryad Digital Repository	doi:10.5061/dryad.2fp34	http://dx.doi.org/10.5061/dryad.2fp34
GH_37H_100926	Serological analyses	GH_X047	Eidolon data 2007_2014_Openaccess.csv	Dryad Digital Repository	doi:10.5061/dryad.2fp34	http://dx.doi.org/10.5061/dryad.2fp34
GH_37H_100926	Serological analyses	GH_X048	Eidolon data 2007_2014_Openaccess.csv	Dryad Digital Repository	doi:10.5061/dryad.2fp34	http://dx.doi.org/10.5061/dryad.2fp34
GH_37H_100926	Serological analyses	GH_X049	Eidolon data 2007_2014_Openaccess.csv	Dryad Digital Repository	doi:10.5061/dryad.2fp34	http://dx.doi.org/10.5061/dryad.2fp34
GH_37H_100926	Serological analyses	GH_X005	Eidolon data 2007_2014_Openaccess.csv	Dryad Digital Repository	doi:10.5061/dryad.2fp34	http://dx.doi.org/10.5061/dryad.2fp34
GH_37H_100926	Serological analyses	GH_X050	Eidolon data 2007_2014_Openaccess.csv	Dryad Digital Repository	doi:10.5061/dryad.2fp34	http://dx.doi.org/10.5061/dryad.2fp34
GH_37H_100926	Serological analyses	GH_X051	Eidolon data 2007_2014_Openaccess.csv	Dryad Digital Repository	doi:10.5061/dryad.2fp34	http://dx.doi.org/10.5061/dryad.2fp34
GH_37H_100926	Serological analyses	GH_X052	Eidolon data 2007_2014_Openaccess.csv	Dryad Digital Repository	doi:10.5061/dryad.2fp34	http://dx.doi.org/10.5061/dryad.2fp34
GH_37H_100926	Serological analyses	GH_X053	Eidolon data 2007_2014_Openaccess.csv	Dryad Digital Repository	doi:10.5061/dryad.2fp34	http://dx.doi.org/10.5061/dryad.2fp34
GH_37H_100926	Serological analyses	GH_X054	Eidolon data 2007_2014_Openaccess.csv	Dryad Digital Repository	doi:10.5061/dryad.2fp34	http://dx.doi.org/10.5061/dryad.2fp34
GH_37H_100926	Serological analyses	GH_X055	Eidolon data 2007_2014_Openaccess.csv	Dryad Digital Repository	doi:10.5061/dryad.2fp34	http://dx.doi.org/10.5061/dryad.2fp34
GH_37H_100926	Serological analyses	GH_X056	Eidolon data 2007_2014_Openaccess.csv	Dryad Digital Repository	doi:10.5061/dryad.2fp34	http://dx.doi.org/10.5061/dryad.2fp34
GH_37H_100926	Serological analyses	GH_X057	Eidolon data 2007_2014_Openaccess.csv	Dryad Digital Repository	doi:10.5061/dryad.2fp34	http://dx.doi.org/10.5061/dryad.2fp34
GH_37H_100926	Serological analyses	GH_X058	Eidolon data 2007_2014_Openaccess.csv	Dryad Digital Repository	doi:10.5061/dryad.2fp34	http://dx.doi.org/10.5061/dryad.2fp34
GH_37H_100926	Serological analyses	GH_X059	Eidolon data 2007_2014_Openaccess.csv	Dryad Digital Repository	doi:10.5061/dryad.2fp34	http://dx.doi.org/10.5061/dryad.2fp34
GH_37H_100926	Serological analyses	GH_X006	Eidolon data 2007_2014_Openaccess.csv	Dryad Digital Repository	doi:10.5061/dryad.2fp34	http://dx.doi.org/10.5061/dryad.2fp34
GH_37H_100926	Serological analyses	GH_X060	Eidolon data 2007_2014_Openaccess.csv	Dryad Digital Repository	doi:10.5061/dryad.2fp34	http://dx.doi.org/10.5061/dryad.2fp34
GH_37H_100926	Serological analyses	GH_X061	Eidolon data 2007_2014_Openaccess.csv	Dryad Digital Repository	doi:10.5061/dryad.2fp34	http://dx.doi.org/10.5061/dryad.2fp34
GH_37H_100926	Serological analyses	GH_X062	Eidolon data 2007_2014_Openaccess.csv	Dryad Digital Repository	doi:10.5061/dryad.2fp34	http://dx.doi.org/10.5061/dryad.2fp34
GH_37H_100926	Serological analyses	GH_X063	Eidolon data 2007_2014_Openaccess.csv	Dryad Digital Repository	doi:10.5061/dryad.2fp34	http://dx.doi.org/10.5061/dryad.2fp34
GH_37H_100926	Serological analyses	GH_X064	Eidolon data 2007_2014_Openaccess.csv	Dryad Digital Repository	doi:10.5061/dryad.2fp34	http://dx.doi.org/10.5061/dryad.2fp34
GH_37H_100926	Serological analyses	GH_X007	Eidolon data 2007_2014_Openaccess.csv	Dryad Digital Repository	doi:10.5061/dryad.2fp34	http://dx.doi.org/10.5061/dryad.2fp34
GH_37H_100926	Serological analyses	GH_X008	Eidolon data 2007_2014_Openaccess.csv	Dryad Digital Repository	doi:10.5061/dryad.2fp34	http://dx.doi.org/10.5061/dryad.2fp34
GH_37H_100926	Serological analyses	GH_X009	Eidolon data 2007_2014_Openaccess.csv	Dryad Digital Repository	doi:10.5061/dryad.2fp34	http://dx.doi.org/10.5061/dryad.2fp34
GH_37H_100927	Serological analyses	GH_X100	Eidolon data 2007_2014_Openaccess.csv	Dryad Digital Repository	doi:10.5061/dryad.2fp34	http://dx.doi.org/10.5061/dryad.2fp34
GH_37H_100927	Serological analyses	GH_X101	Eidolon data 2007_2014_Openaccess.csv	Dryad Digital Repository	doi:10.5061/dryad.2fp34	http://dx.doi.org/10.5061/dryad.2fp34
GH_37H_100927	Serological analyses	GH_X102	Eidolon data 2007_2014_Openaccess.csv	Dryad Digital Repository	doi:10.5061/dryad.2fp34	http://dx.doi.org/10.5061/dryad.2fp34
GH_37H_100927	Serological analyses	GH_X103	Eidolon data 2007_2014_Openaccess.csv	Dryad Digital Repository	doi:10.5061/dryad.2fp34	http://dx.doi.org/10.5061/dryad.2fp34
GH_37H_100927	Serological analyses	GH_X104	Eidolon data 2007_2014_Openaccess.csv	Dryad Digital Repository	doi:10.5061/dryad.2fp34	http://dx.doi.org/10.5061/dryad.2fp34
GH_37H_100927	Serological analyses	GH_X065	Eidolon data 2007_2014_Openaccess.csv	Dryad Digital Repository	doi:10.5061/dryad.2fp34	http://dx.doi.org/10.5061/dryad.2fp34
GH_37H_100927	Serological analyses	GH_X066	Eidolon data 2007_2014_Openaccess.csv	Dryad Digital Repository	doi:10.5061/dryad.2fp34	http://dx.doi.org/10.5061/dryad.2fp34
GH_37H_100927	Serological analyses	GH_X067	Eidolon data 2007_2014_Openaccess.csv	Dryad Digital Repository	doi:10.5061/dryad.2fp34	http://dx.doi.org/10.5061/dryad.2fp34
GH_37H_100927	Serological analyses	GH_X068	Eidolon data 2007_2014_Openaccess.csv	Dryad Digital Repository	doi:10.5061/dryad.2fp34	http://dx.doi.org/10.5061/dryad.2fp34
GH_37H_100927	Serological analyses	GH_X069	Eidolon data 2007_2014_Openaccess.csv	Dryad Digital Repository	doi:10.5061/dryad.2fp34	http://dx.doi.org/10.5061/dryad.2fp34
GH_37H_100927	Serological analyses	GH_X070	Eidolon data 2007_2014_Openaccess.csv	Dryad Digital Repository	doi:10.5061/dryad.2fp34	http://dx.doi.org/10.5061/dryad.2fp34
GH_37H_100927	Serological analyses	GH_X071	Eidolon data 2007_2014_Openaccess.csv	Dryad Digital Repository	doi:10.5061/dryad.2fp34	http://dx.doi.org/10.5061/dryad.2fp34
GH_37H_100927	Serological analyses	GH_X072	Eidolon data 2007_2014_Openaccess.csv	Dryad Digital Repository	doi:10.5061/dryad.2fp34	http://dx.doi.org/10.5061/dryad.2fp34
GH_37H_100927	Serological analyses	GH_X073	Eidolon data 2007_2014_Openaccess.csv	Dryad Digital Repository	doi:10.5061/dryad.2fp34	http://dx.doi.org/10.5061/dryad.2fp34
GH_37H_100927	Serological analyses	GH_X074	Eidolon data 2007_2014_Openaccess.csv	Dryad Digital Repository	doi:10.5061/dryad.2fp34	http://dx.doi.org/10.5061/dryad.2fp34
GH_37H_100927	Serological analyses	GH_X075	Eidolon data 2007_2014_Openaccess.csv	Dryad Digital Repository	doi:10.5061/dryad.2fp34	http://dx.doi.org/10.5061/dryad.2fp34
GH_37H_100927	Serological analyses	GH_X076	Eidolon data 2007_2014_Openaccess.csv	Dryad Digital Repository	doi:10.5061/dryad.2fp34	http://dx.doi.org/10.5061/dryad.2fp34
GH_37H_100927	Serological analyses	GH_X077	Eidolon data 2007_2014_Openaccess.csv	Dryad Digital Repository	doi:10.5061/dryad.2fp34	http://dx.doi.org/10.5061/dryad.2fp34
GH_37H_100927	Serological analyses	GH_X078	Eidolon data 2007_2014_Openaccess.csv	Dryad Digital Repository	doi:10.5061/dryad.2fp34	http://dx.doi.org/10.5061/dryad.2fp34
GH_37H_100927	Serological analyses	GH_X079	Eidolon data 2007_2014_Openaccess.csv	Dryad Digital Repository	doi:10.5061/dryad.2fp34	http://dx.doi.org/10.5061/dryad.2fp34
GH_37H_100927	Serological analyses	GH_X080	Eidolon data 2007_2014_Openaccess.csv	Dryad Digital Repository	doi:10.5061/dryad.2fp34	http://dx.doi.org/10.5061/dryad.2fp34
GH_37H_100927	Serological analyses	GH_X081	Eidolon data 2007_2014_Openaccess.csv	Dryad Digital Repository	doi:10.5061/dryad.2fp34	http://dx.doi.org/10.5061/dryad.2fp34
GH_37H_100927	Serological analyses	GH_X082	Eidolon data 2007_2014_Openaccess.csv	Dryad Digital Repository	doi:10.5061/dryad.2fp34	http://dx.doi.org/10.5061/dryad.2fp34
GH_37H_100927	Serological analyses	GH_X083	Eidolon data 2007_2014_Openaccess.csv	Dryad Digital Repository	doi:10.5061/dryad.2fp34	http://dx.doi.org/10.5061/dryad.2fp34
GH_37H_100927	Serological analyses	GH_X084	Eidolon data 2007_2014_Openaccess.csv	Dryad Digital Repository	doi:10.5061/dryad.2fp34	http://dx.doi.org/10.5061/dryad.2fp34
GH_37H_100927	Serological analyses	GH_X085	Eidolon data 2007_2014_Openaccess.csv	Dryad Digital Repository	doi:10.5061/dryad.2fp34	http://dx.doi.org/10.5061/dryad.2fp34
GH_37H_100927	Serological analyses	GH_X086	Eidolon data 2007_2014_Openaccess.csv	Dryad Digital Repository	doi:10.5061/dryad.2fp34	http://dx.doi.org/10.5061/dryad.2fp34
GH_37H_100927	Serological analyses	GH_X087	Eidolon data 2007_2014_Openaccess.csv	Dryad Digital Repository	doi:10.5061/dryad.2fp34	http://dx.doi.org/10.5061/dryad.2fp34
GH_37H_100927	Serological analyses	GH_X088	Eidolon data 2007_2014_Openaccess.csv	Dryad Digital Repository	doi:10.5061/dryad.2fp34	http://dx.doi.org/10.5061/dryad.2fp34
GH_37H_100927	Serological analyses	GH_X089	Eidolon data 2007_2014_Openaccess.csv	Dryad Digital Repository	doi:10.5061/dryad.2fp34	http://dx.doi.org/10.5061/dryad.2fp34
GH_37H_100927	Serological analyses	GH_X090	Eidolon data 2007_2014_Openaccess.csv	Dryad Digital Repository	doi:10.5061/dryad.2fp34	http://dx.doi.org/10.5061/dryad.2fp34
GH_37H_100927	Serological analyses	GH_X091	Eidolon data 2007_2014_Openaccess.csv	Dryad Digital Repository	doi:10.5061/dryad.2fp34	http://dx.doi.org/10.5061/dryad.2fp34
GH_37H_100927	Serological analyses	GH_X092	Eidolon data 2007_2014_Openaccess.csv	Dryad Digital Repository	doi:10.5061/dryad.2fp34	http://dx.doi.org/10.5061/dryad.2fp34
GH_37H_100927	Serological analyses	GH_X093	Eidolon data 2007_2014_Openaccess.csv	Dryad Digital Repository	doi:10.5061/dryad.2fp34	http://dx.doi.org/10.5061/dryad.2fp34
GH_37H_100927	Serological analyses	GH_X094	Eidolon data 2007_2014_Openaccess.csv	Dryad Digital Repository	doi:10.5061/dryad.2fp34	http://dx.doi.org/10.5061/dryad.2fp34
GH_37H_100927	Serological analyses	GH_X095	Eidolon data 2007_2014_Openaccess.csv	Dryad Digital Repository	doi:10.5061/dryad.2fp34	http://dx.doi.org/10.5061/dryad.2fp34
GH_37H_100927	Serological analyses	GH_X096	Eidolon data 2007_2014_Openaccess.csv	Dryad Digital Repository	doi:10.5061/dryad.2fp34	http://dx.doi.org/10.5061/dryad.2fp34
GH_37H_100927	Serological analyses	GH_X097	Eidolon data 2007_2014_Openaccess.csv	Dryad Digital Repository	doi:10.5061/dryad.2fp34	http://dx.doi.org/10.5061/dryad.2fp34
GH_37H_100927	Serological analyses	GH_X098	Eidolon data 2007_2014_Openaccess.csv	Dryad Digital Repository	doi:10.5061/dryad.2fp34	http://dx.doi.org/10.5061/dryad.2fp34
GH_37H_100927	Serological analyses	GH_X099	Eidolon data 2007_2014_Openaccess.csv	Dryad Digital Repository	doi:10.5061/dryad.2fp34	http://dx.doi.org/10.5061/dryad.2fp34
GH_37H_101027	Serological analyses	GH_Y001	Eidolon data 2007_2014_Openaccess.csv	Dryad Digital Repository	doi:10.5061/dryad.2fp34	http://dx.doi.org/10.5061/dryad.2fp34
GH_37H_101027	Serological analyses	GH_Y010	Eidolon data 2007_2014_Openaccess.csv	Dryad Digital Repository	doi:10.5061/dryad.2fp34	http://dx.doi.org/10.5061/dryad.2fp34
GH_37H_101027	Serological analyses	GH_Y011	Eidolon data 2007_2014_Openaccess.csv	Dryad Digital Repository	doi:10.5061/dryad.2fp34	http://dx.doi.org/10.5061/dryad.2fp34
GH_37H_101027	Serological analyses	GH_Y012	Eidolon data 2007_2014_Openaccess.csv	Dryad Digital Repository	doi:10.5061/dryad.2fp34	http://dx.doi.org/10.5061/dryad.2fp34
GH_37H_101027	Serological analyses	GH_Y013	Eidolon data 2007_2014_Openaccess.csv	Dryad Digital Repository	doi:10.5061/dryad.2fp34	http://dx.doi.org/10.5061/dryad.2fp34
GH_37H_101027	Serological analyses	GH_Y014	Eidolon data 2007_2014_Openaccess.csv	Dryad Digital Repository	doi:10.5061/dryad.2fp34	http://dx.doi.org/10.5061/dryad.2fp34
GH_37H_101027	Serological analyses	GH_Y015	Eidolon data 2007_2014_Openaccess.csv	Dryad Digital Repository	doi:10.5061/dryad.2fp34	http://dx.doi.org/10.5061/dryad.2fp34
GH_37H_101027	Serological analyses	GH_Y016	Eidolon data 2007_2014_Openaccess.csv	Dryad Digital Repository	doi:10.5061/dryad.2fp34	http://dx.doi.org/10.5061/dryad.2fp34
GH_37H_101027	Serological analyses	GH_Y017	Eidolon data 2007_2014_Openaccess.csv	Dryad Digital Repository	doi:10.5061/dryad.2fp34	http://dx.doi.org/10.5061/dryad.2fp34
GH_37H_101027	Serological analyses	GH_Y018	Eidolon data 2007_2014_Openaccess.csv	Dryad Digital Repository	doi:10.5061/dryad.2fp34	http://dx.doi.org/10.5061/dryad.2fp34
GH_37H_101027	Serological analyses	GH_Y019	Eidolon data 2007_2014_Openaccess.csv	Dryad Digital Repository	doi:10.5061/dryad.2fp34	http://dx.doi.org/10.5061/dryad.2fp34
GH_37H_101027	Serological analyses	GH_Y002	Eidolon data 2007_2014_Openaccess.csv	Dryad Digital Repository	doi:10.5061/dryad.2fp34	http://dx.doi.org/10.5061/dryad.2fp34
GH_37H_101027	Serological analyses	GH_Y020	Eidolon data 2007_2014_Openaccess.csv	Dryad Digital Repository	doi:10.5061/dryad.2fp34	http://dx.doi.org/10.5061/dryad.2fp34
GH_37H_101027	Serological analyses	GH_Y021	Eidolon data 2007_2014_Openaccess.csv	Dryad Digital Repository	doi:10.5061/dryad.2fp34	http://dx.doi.org/10.5061/dryad.2fp34
GH_37H_101027	Serological analyses	GH_Y022	Eidolon data 2007_2014_Openaccess.csv	Dryad Digital Repository	doi:10.5061/dryad.2fp34	http://dx.doi.org/10.5061/dryad.2fp34
GH_37H_101027	Serological analyses	GH_Y023	Eidolon data 2007_2014_Openaccess.csv	Dryad Digital Repository	doi:10.5061/dryad.2fp34	http://dx.doi.org/10.5061/dryad.2fp34
GH_37H_101027	Serological analyses	GH_Y024	Eidolon data 2007_2014_Openaccess.csv	Dryad Digital Repository	doi:10.5061/dryad.2fp34	http://dx.doi.org/10.5061/dryad.2fp34
GH_37H_101027	Serological analyses	GH_Y025	Eidolon data 2007_2014_Openaccess.csv	Dryad Digital Repository	doi:10.5061/dryad.2fp34	http://dx.doi.org/10.5061/dryad.2fp34
GH_37H_101027	Serological analyses	GH_Y026	Eidolon data 2007_2014_Openaccess.csv	Dryad Digital Repository	doi:10.5061/dryad.2fp34	http://dx.doi.org/10.5061/dryad.2fp34
[truncated: 218 more rows]
