# Supplementary material for: Bat trait, genetic and pathogen data from large-scale investigations of African fruit bats, Eidolon helvum
Source: Sci Data. 2016 Aug 1;3:160049. doi: 10.1038/sdata.2016.49 (PMC4968192; doi:10.1038/sdata.2016.49)
Supplement: Supplementary file 1 [file sdata201649-isa1.zip › a_seq_Peel.txt]

Sample Name	Protocol REF	Assay Name	Raw Data File	Comment[Data Repository]	Comment[Data Record Accession]	Comment[Data Record URI]
KE_K05_070630	Molecular methods - sequencing	KE_077	KC164869.1	GenBank	KC164869.1	http://www.ncbi.nlm.nih.gov/nuccore/KC164869.1
GH_37H_080123	Molecular methods - sequencing	GH_E001	KC164869.1	GenBank	KC164869.1	http://www.ncbi.nlm.nih.gov/nuccore/KC164869.1
GH_37H_080124	Molecular methods - sequencing	GH_E012	KC164869.1	GenBank	KC164869.1	http://www.ncbi.nlm.nih.gov/nuccore/KC164869.1
GH_37H_080124	Molecular methods - sequencing	GH_E013	KC164869.1	GenBank	KC164869.1	http://www.ncbi.nlm.nih.gov/nuccore/KC164869.1
GH_ZOO_100521	Molecular methods - sequencing	GH_A111 YAM	KC164869.1	GenBank	KC164869.1	http://www.ncbi.nlm.nih.gov/nuccore/KC164869.1
GH_ZOO_100521	Molecular methods - sequencing	GH_A115 YAM	KC164869.1	GenBank	KC164869.1	http://www.ncbi.nlm.nih.gov/nuccore/KC164869.1
GH_ZOO_100521	Molecular methods - sequencing	GH_B111 YAM	KC164869.1	GenBank	KC164869.1	http://www.ncbi.nlm.nih.gov/nuccore/KC164869.1
GH_ZOO_100521	Molecular methods - sequencing	GH_B145 YAM	KC164869.1	GenBank	KC164869.1	http://www.ncbi.nlm.nih.gov/nuccore/KC164869.1
BI_SPE_100524	Molecular methods - sequencing	BI_419	KC164869.1	GenBank	KC164869.1	http://www.ncbi.nlm.nih.gov/nuccore/KC164869.1
BI_SPE_100526	Molecular methods - sequencing	BI_467	KC164869.1	GenBank	KC164869.1	http://www.ncbi.nlm.nih.gov/nuccore/KC164869.1
BI_SPE_100527	Molecular methods - sequencing	BI_488	KC164869.1	GenBank	KC164869.1	http://www.ncbi.nlm.nih.gov/nuccore/KC164869.1
BI_SPE_100527	Molecular methods - sequencing	BI_489	KC164869.1	GenBank	KC164869.1	http://www.ncbi.nlm.nih.gov/nuccore/KC164869.1
TZ_MOR_100805	Molecular methods - sequencing	TZ_226	KC164869.1	GenBank	KC164869.1	http://www.ncbi.nlm.nih.gov/nuccore/KC164869.1
TZ_MOR_100805	Molecular methods - sequencing	TZ_233	KC164869.1	GenBank	KC164869.1	http://www.ncbi.nlm.nih.gov/nuccore/KC164869.1
TZ_MOR_100805	Molecular methods - sequencing	TZ_245	KC164869.1	GenBank	KC164869.1	http://www.ncbi.nlm.nih.gov/nuccore/KC164869.1
TZ_MOR_100806	Molecular methods - sequencing	TZ_262	KC164869.1	GenBank	KC164869.1	http://www.ncbi.nlm.nih.gov/nuccore/KC164869.1
BI_UNK	Molecular methods - sequencing	M-124	KC164869.1	GenBank	KC164869.1	http://www.ncbi.nlm.nih.gov/nuccore/KC164869.1
BI_UNK	Molecular methods - sequencing	M-125	KC164869.1	GenBank	KC164869.1	http://www.ncbi.nlm.nih.gov/nuccore/KC164869.1
KE_K03_070629	Molecular methods - sequencing	KE_071	KC164870.1	GenBank	KC164870.1	http://www.ncbi.nlm.nih.gov/nuccore/KC164870.1
KE_K03_070630	Molecular methods - sequencing	KE_072	KC164870.1	GenBank	KC164870.1	http://www.ncbi.nlm.nih.gov/nuccore/KC164870.1
KE_K05_070630	Molecular methods - sequencing	KE_090	KC164870.1	GenBank	KC164870.1	http://www.ncbi.nlm.nih.gov/nuccore/KC164870.1
KE_K05_070630	Molecular methods - sequencing	KE_095	KC164870.1	GenBank	KC164870.1	http://www.ncbi.nlm.nih.gov/nuccore/KC164870.1
KE_K05_070630	Molecular methods - sequencing	KE_096	KC164870.1	GenBank	KC164870.1	http://www.ncbi.nlm.nih.gov/nuccore/KC164870.1
GH_37H_080123	Molecular methods - sequencing	GH_E002	KC164870.1	GenBank	KC164870.1	http://www.ncbi.nlm.nih.gov/nuccore/KC164870.1
GH_37H_080124	Molecular methods - sequencing	GH_E022	KC164870.1	GenBank	KC164870.1	http://www.ncbi.nlm.nih.gov/nuccore/KC164870.1
GH_37H_080124	Molecular methods - sequencing	GH_E004	KC164870.1	GenBank	KC164870.1	http://www.ncbi.nlm.nih.gov/nuccore/KC164870.1
GH_37H_080131	Molecular methods - sequencing	GH_E029	KC164870.1	GenBank	KC164870.1	http://www.ncbi.nlm.nih.gov/nuccore/KC164870.1
GH_37H_080131	Molecular methods - sequencing	GH_E034	KC164870.1	GenBank	KC164870.1	http://www.ncbi.nlm.nih.gov/nuccore/KC164870.1
GH_37H_080201	Molecular methods - sequencing	GH_E038	KC164870.1	GenBank	KC164870.1	http://www.ncbi.nlm.nih.gov/nuccore/KC164870.1
GH_37H_080201	Molecular methods - sequencing	GH_E039	KC164870.1	GenBank	KC164870.1	http://www.ncbi.nlm.nih.gov/nuccore/KC164870.1
GH_37H_080201	Molecular methods - sequencing	GH_E045	KC164870.1	GenBank	KC164870.1	http://www.ncbi.nlm.nih.gov/nuccore/KC164870.1
GH_37H_080201	Molecular methods - sequencing	GH_E048	KC164870.1	GenBank	KC164870.1	http://www.ncbi.nlm.nih.gov/nuccore/KC164870.1
GH_37H_080201	Molecular methods - sequencing	GH_E049	KC164870.1	GenBank	KC164870.1	http://www.ncbi.nlm.nih.gov/nuccore/KC164870.1
GH_TSG_080406	Molecular methods - sequencing	GH_E067	KC164870.1	GenBank	KC164870.1	http://www.ncbi.nlm.nih.gov/nuccore/KC164870.1
GH_TSG_080406	Molecular methods - sequencing	GH_E068	KC164870.1	GenBank	KC164870.1	http://www.ncbi.nlm.nih.gov/nuccore/KC164870.1
DR_KIS_080621	Molecular methods - sequencing	DR_108	KC164870.1	GenBank	KC164870.1	http://www.ncbi.nlm.nih.gov/nuccore/KC164870.1
DR_KIS_080628	Molecular methods - sequencing	DR_110	KC164870.1	GenBank	KC164870.1	http://www.ncbi.nlm.nih.gov/nuccore/KC164870.1
DR_KIS_080628	Molecular methods - sequencing	DR_113	KC164870.1	GenBank	KC164870.1	http://www.ncbi.nlm.nih.gov/nuccore/KC164870.1
DR_KIS_080628	Molecular methods - sequencing	DR_114	KC164870.1	GenBank	KC164870.1	http://www.ncbi.nlm.nih.gov/nuccore/KC164870.1
DR_KIS_080628	Molecular methods - sequencing	DR_115	KC164870.1	GenBank	KC164870.1	http://www.ncbi.nlm.nih.gov/nuccore/KC164870.1
DR_KIS_080628	Molecular methods - sequencing	DR_117	KC164870.1	GenBank	KC164870.1	http://www.ncbi.nlm.nih.gov/nuccore/KC164870.1
ZA_KH2_081127	Molecular methods - sequencing	ZA_006	KC164870.1	GenBank	KC164870.1	http://www.ncbi.nlm.nih.gov/nuccore/KC164870.1
ZA_KFB_081129	Molecular methods - sequencing	ZA_077	KC164870.1	GenBank	KC164870.1	http://www.ncbi.nlm.nih.gov/nuccore/KC164870.1
ZA_KFB_081129	Molecular methods - sequencing	ZA_091	KC164870.1	GenBank	KC164870.1	http://www.ncbi.nlm.nih.gov/nuccore/KC164870.1
ZA_KSW_081202	Molecular methods - sequencing	ZA_033	KC164870.1	GenBank	KC164870.1	http://www.ncbi.nlm.nih.gov/nuccore/KC164870.1
ZA_KH1_081203	Molecular methods - sequencing	ZA_035	KC164870.1	GenBank	KC164870.1	http://www.ncbi.nlm.nih.gov/nuccore/KC164870.1
ZA_KH1_081203	Molecular methods - sequencing	ZA_045	KC164870.1	GenBank	KC164870.1	http://www.ncbi.nlm.nih.gov/nuccore/KC164870.1
ZA_KH1_081203	Molecular methods - sequencing	ZA_046	KC164870.1	GenBank	KC164870.1	http://www.ncbi.nlm.nih.gov/nuccore/KC164870.1
MA_BLA_081218	Molecular methods - sequencing	MA_053	KC164870.1	GenBank	KC164870.1	http://www.ncbi.nlm.nih.gov/nuccore/KC164870.1
MA_BLA_081218	Molecular methods - sequencing	MA_055	KC164870.1	GenBank	KC164870.1	http://www.ncbi.nlm.nih.gov/nuccore/KC164870.1
MA_BLA_081218	Molecular methods - sequencing	MA_059	KC164870.1	GenBank	KC164870.1	http://www.ncbi.nlm.nih.gov/nuccore/KC164870.1
MA_BLA_081218	Molecular methods - sequencing	MA_062	KC164870.1	GenBank	KC164870.1	http://www.ncbi.nlm.nih.gov/nuccore/KC164870.1
TZ_DAL_090827	Molecular methods - sequencing	TZ_006	KC164870.1	GenBank	KC164870.1	http://www.ncbi.nlm.nih.gov/nuccore/KC164870.1
TZ_DAL_090901	Molecular methods - sequencing	TZ_045	KC164870.1	GenBank	KC164870.1	http://www.ncbi.nlm.nih.gov/nuccore/KC164870.1
TZ_MOR_090910	Molecular methods - sequencing	TZ_133	KC164870.1	GenBank	KC164870.1	http://www.ncbi.nlm.nih.gov/nuccore/KC164870.1
TZ_MOR_090910	Molecular methods - sequencing	TZ_134	KC164870.1	GenBank	KC164870.1	http://www.ncbi.nlm.nih.gov/nuccore/KC164870.1
UG_KAM_091003	Molecular methods - sequencing	UG_188	KC164870.1	GenBank	KC164870.1	http://www.ncbi.nlm.nih.gov/nuccore/KC164870.1
AN_MAB_100513	Molecular methods - sequencing	AN_357	KC164870.1	GenBank	KC164870.1	http://www.ncbi.nlm.nih.gov/nuccore/KC164870.1
GH_ZOO_100521	Molecular methods - sequencing	GH_A120 YAM	KC164870.1	GenBank	KC164870.1	http://www.ncbi.nlm.nih.gov/nuccore/KC164870.1
GH_ZOO_100521	Molecular methods - sequencing	GH_A132 YAM	KC164870.1	GenBank	KC164870.1	http://www.ncbi.nlm.nih.gov/nuccore/KC164870.1
GH_ZOO_100521	Molecular methods - sequencing	GH_A147 YAM	KC164870.1	GenBank	KC164870.1	http://www.ncbi.nlm.nih.gov/nuccore/KC164870.1
GH_ZOO_100521	Molecular methods - sequencing	GH_A150 YAM	KC164870.1	GenBank	KC164870.1	http://www.ncbi.nlm.nih.gov/nuccore/KC164870.1
GH_ZOO_100521	Molecular methods - sequencing	GH_A153 YAM	KC164870.1	GenBank	KC164870.1	http://www.ncbi.nlm.nih.gov/nuccore/KC164870.1
GH_ZOO_100521	Molecular methods - sequencing	GH_A157 YAM	KC164870.1	GenBank	KC164870.1	http://www.ncbi.nlm.nih.gov/nuccore/KC164870.1
GH_ZOO_100521	Molecular methods - sequencing	GH_B120 YAM	KC164870.1	GenBank	KC164870.1	http://www.ncbi.nlm.nih.gov/nuccore/KC164870.1
GH_ZOO_100521	Molecular methods - sequencing	GH_B132 YAM	KC164870.1	GenBank	KC164870.1	http://www.ncbi.nlm.nih.gov/nuccore/KC164870.1
GH_ZOO_100521	Molecular methods - sequencing	GH_B147 YAM	KC164870.1	GenBank	KC164870.1	http://www.ncbi.nlm.nih.gov/nuccore/KC164870.1
GH_ZOO_100521	Molecular methods - sequencing	GH_B150 YAM	KC164870.1	GenBank	KC164870.1	http://www.ncbi.nlm.nih.gov/nuccore/KC164870.1
GH_ZOO_100521	Molecular methods - sequencing	GH_CARCASS1	KC164870.1	GenBank	KC164870.1	http://www.ncbi.nlm.nih.gov/nuccore/KC164870.1
GH_ZOO_100521	Molecular methods - sequencing	GH_CARCASS2	KC164870.1	GenBank	KC164870.1	http://www.ncbi.nlm.nih.gov/nuccore/KC164870.1
BI_SPE_100524	Molecular methods - sequencing	BI_404	KC164870.1	GenBank	KC164870.1	http://www.ncbi.nlm.nih.gov/nuccore/KC164870.1
BI_SPE_100524	Molecular methods - sequencing	BI_409	KC164870.1	GenBank	KC164870.1	http://www.ncbi.nlm.nih.gov/nuccore/KC164870.1
BI_SPE_100524	Molecular methods - sequencing	BI_413	KC164870.1	GenBank	KC164870.1	http://www.ncbi.nlm.nih.gov/nuccore/KC164870.1
BI_SPE_100524	Molecular methods - sequencing	BI_415	KC164870.1	GenBank	KC164870.1	http://www.ncbi.nlm.nih.gov/nuccore/KC164870.1
BI_SPE_100524	Molecular methods - sequencing	BI_417	KC164870.1	GenBank	KC164870.1	http://www.ncbi.nlm.nih.gov/nuccore/KC164870.1
BI_SPE_100524	Molecular methods - sequencing	BI_418	KC164870.1	GenBank	KC164870.1	http://www.ncbi.nlm.nih.gov/nuccore/KC164870.1
BI_SPE_100525	Molecular methods - sequencing	BI_430	KC164870.1	GenBank	KC164870.1	http://www.ncbi.nlm.nih.gov/nuccore/KC164870.1
BI_SPE_100525	Molecular methods - sequencing	BI_435	KC164870.1	GenBank	KC164870.1	http://www.ncbi.nlm.nih.gov/nuccore/KC164870.1
BI_SPE_100525	Molecular methods - sequencing	BI_439	KC164870.1	GenBank	KC164870.1	http://www.ncbi.nlm.nih.gov/nuccore/KC164870.1
BI_SPE_100525	Molecular methods - sequencing	BI_443	KC164870.1	GenBank	KC164870.1	http://www.ncbi.nlm.nih.gov/nuccore/KC164870.1
BI_SPE_100526	Molecular methods - sequencing	BI_456	KC164870.1	GenBank	KC164870.1	http://www.ncbi.nlm.nih.gov/nuccore/KC164870.1
BI_SPE_100526	Molecular methods - sequencing	BI_461	KC164870.1	GenBank	KC164870.1	http://www.ncbi.nlm.nih.gov/nuccore/KC164870.1
BI_SPE_100526	Molecular methods - sequencing	BI_463	KC164870.1	GenBank	KC164870.1	http://www.ncbi.nlm.nih.gov/nuccore/KC164870.1
BI_SPE_100526	Molecular methods - sequencing	BI_470	KC164870.1	GenBank	KC164870.1	http://www.ncbi.nlm.nih.gov/nuccore/KC164870.1
BI_SPE_100526	Molecular methods - sequencing	BI_472	KC164870.1	GenBank	KC164870.1	http://www.ncbi.nlm.nih.gov/nuccore/KC164870.1
BI_SPE_100526	Molecular methods - sequencing	BI_473	KC164870.1	GenBank	KC164870.1	http://www.ncbi.nlm.nih.gov/nuccore/KC164870.1
BI_SPE_100526	Molecular methods - sequencing	BI_475	KC164870.1	GenBank	KC164870.1	http://www.ncbi.nlm.nih.gov/nuccore/KC164870.1
BI_SPE_100526	Molecular methods - sequencing	BI_480	KC164870.1	GenBank	KC164870.1	http://www.ncbi.nlm.nih.gov/nuccore/KC164870.1
BI_SPE_100527	Molecular methods - sequencing	BI_485	KC164870.1	GenBank	KC164870.1	http://www.ncbi.nlm.nih.gov/nuccore/KC164870.1
BI_SPE_100527	Molecular methods - sequencing	BI_495	KC164870.1	GenBank	KC164870.1	http://www.ncbi.nlm.nih.gov/nuccore/KC164870.1
TZ_MOR_100805	Molecular methods - sequencing	TZ_227	KC164870.1	GenBank	KC164870.1	http://www.ncbi.nlm.nih.gov/nuccore/KC164870.1
TZ_MOR_100805	Molecular methods - sequencing	TZ_235	KC164870.1	GenBank	KC164870.1	http://www.ncbi.nlm.nih.gov/nuccore/KC164870.1
TZ_MOR_100806	Molecular methods - sequencing	TZ_248	KC164870.1	GenBank	KC164870.1	http://www.ncbi.nlm.nih.gov/nuccore/KC164870.1
TZ_MOR_100806	Molecular methods - sequencing	TZ_260	KC164870.1	GenBank	KC164870.1	http://www.ncbi.nlm.nih.gov/nuccore/KC164870.1
TZ_MOR_100807	Molecular methods - sequencing	TZ_267	KC164870.1	GenBank	KC164870.1	http://www.ncbi.nlm.nih.gov/nuccore/KC164870.1
TZ_MOR_100807	Molecular methods - sequencing	TZ_275	KC164870.1	GenBank	KC164870.1	http://www.ncbi.nlm.nih.gov/nuccore/KC164870.1
RM_UNK	Molecular methods - sequencing	RM-121	KC164870.1	GenBank	KC164870.1	http://www.ncbi.nlm.nih.gov/nuccore/KC164870.1
RM_UNK	Molecular methods - sequencing	RM-1210	KC164870.1	GenBank	KC164870.1	http://www.ncbi.nlm.nih.gov/nuccore/KC164870.1
DR_KIS_080621	Molecular methods - sequencing	DR_107	KC164870.1	GenBank	KC164870.1	http://www.ncbi.nlm.nih.gov/nuccore/KC164870.1
MA_BLA_081218	Molecular methods - sequencing	MA_052	KC164870.1	GenBank	KC164870.1	http://www.ncbi.nlm.nih.gov/nuccore/KC164870.1
RM_UNK	Molecular methods - sequencing	RM-127	KC164870.1	GenBank	KC164870.1	http://www.ncbi.nlm.nih.gov/nuccore/KC164870.1
RM_UNK	Molecular methods - sequencing	RM-129	KC164870.1	GenBank	KC164870.1	http://www.ncbi.nlm.nih.gov/nuccore/KC164870.1
GH_37H_080317	Molecular methods - sequencing	GH_E052	KC164870.1	GenBank	KC164870.1	http://www.ncbi.nlm.nih.gov/nuccore/KC164870.1
UG_KAM_091003	Molecular methods - sequencing	UG_189	KC164870.1	GenBank	KC164870.1	http://www.ncbi.nlm.nih.gov/nuccore/KC164870.1
UG_KAM_091003	Molecular methods - sequencing	UG_190	KC164870.1	GenBank	KC164870.1	http://www.ncbi.nlm.nih.gov/nuccore/KC164870.1
GH_37H_080124	Molecular methods - sequencing	GH_E006	KC164871.1	GenBank	KC164871.1	http://www.ncbi.nlm.nih.gov/nuccore/KC164871.1
GH_37H_080124	Molecular methods - sequencing	GH_E007	KC164872.1	GenBank	KC164872.1	http://www.ncbi.nlm.nih.gov/nuccore/KC164872.1
GH_37H_080124	Molecular methods - sequencing	GH_E008	KC164873.1	GenBank	KC164873.1	http://www.ncbi.nlm.nih.gov/nuccore/KC164873.1
TZ_DAL_090827	Molecular methods - sequencing	TZ_008	KC164873.1	GenBank	KC164873.1	http://www.ncbi.nlm.nih.gov/nuccore/KC164873.1
KE_K03_070629	Molecular methods - sequencing	KE_068	KC164874.1	GenBank	KC164874.1	http://www.ncbi.nlm.nih.gov/nuccore/KC164874.1
GH_37H_080124	Molecular methods - sequencing	GH_E009	KC164874.1	GenBank	KC164874.1	http://www.ncbi.nlm.nih.gov/nuccore/KC164874.1
GH_37H_080131	Molecular methods - sequencing	GH_E026	KC164874.1	GenBank	KC164874.1	http://www.ncbi.nlm.nih.gov/nuccore/KC164874.1
GH_37H_080131	Molecular methods - sequencing	GH_E033	KC164874.1	GenBank	KC164874.1	http://www.ncbi.nlm.nih.gov/nuccore/KC164874.1
GH_37H_080317	Molecular methods - sequencing	GH_E055	KC164874.1	GenBank	KC164874.1	http://www.ncbi.nlm.nih.gov/nuccore/KC164874.1
DR_KIS_080628	Molecular methods - sequencing	DR_112	KC164874.1	GenBank	KC164874.1	http://www.ncbi.nlm.nih.gov/nuccore/KC164874.1
DR_KIS_080702	Molecular methods - sequencing	DR_119	KC164874.1	GenBank	KC164874.1	http://www.ncbi.nlm.nih.gov/nuccore/KC164874.1
DR_KIS_080702	Molecular methods - sequencing	DR_130	KC164874.1	GenBank	KC164874.1	http://www.ncbi.nlm.nih.gov/nuccore/KC164874.1
DR_KIS_080702	Molecular methods - sequencing	DR_131	KC164874.1	GenBank	KC164874.1	http://www.ncbi.nlm.nih.gov/nuccore/KC164874.1
ZA_KH1_081203	Molecular methods - sequencing	ZA_041	KC164874.1	GenBank	KC164874.1	http://www.ncbi.nlm.nih.gov/nuccore/KC164874.1
TZ_DAL_090827	Molecular methods - sequencing	TZ_010	KC164874.1	GenBank	KC164874.1	http://www.ncbi.nlm.nih.gov/nuccore/KC164874.1
TZ_DAL_090829	Molecular methods - sequencing	TZ_013	KC164874.1	GenBank	KC164874.1	http://www.ncbi.nlm.nih.gov/nuccore/KC164874.1
ST_CRU_100329	Molecular methods - sequencing	ST_014	KC164874.1	GenBank	KC164874.1	http://www.ncbi.nlm.nih.gov/nuccore/KC164874.1
ST_ALE_100331	Molecular methods - sequencing	ST_040	KC164874.1	GenBank	KC164874.1	http://www.ncbi.nlm.nih.gov/nuccore/KC164874.1
ST_CEH_100403	Molecular methods - sequencing	ST_054	KC164874.1	GenBank	KC164874.1	http://www.ncbi.nlm.nih.gov/nuccore/KC164874.1
ST_CEH_100403	Molecular methods - sequencing	ST_055	KC164874.1	GenBank	KC164874.1	http://www.ncbi.nlm.nih.gov/nuccore/KC164874.1
ST_CAL_100403	Molecular methods - sequencing	ST_058	KC164874.1	GenBank	KC164874.1	http://www.ncbi.nlm.nih.gov/nuccore/KC164874.1
ST_CAL_100403	Molecular methods - sequencing	ST_066	KC164874.1	GenBank	KC164874.1	http://www.ncbi.nlm.nih.gov/nuccore/KC164874.1
ST_BIN_100418	Molecular methods - sequencing	ST_072	KC164874.1	GenBank	KC164874.1	http://www.ncbi.nlm.nih.gov/nuccore/KC164874.1
ST_BAL_100420	Molecular methods - sequencing	ST_079	KC164874.1	GenBank	KC164874.1	http://www.ncbi.nlm.nih.gov/nuccore/KC164874.1
BI_SPE_100525	Molecular methods - sequencing	BI_429	KC164874.1	GenBank	KC164874.1	http://www.ncbi.nlm.nih.gov/nuccore/KC164874.1
BI_SPE_100525	Molecular methods - sequencing	BI_437	KC164874.1	GenBank	KC164874.1	http://www.ncbi.nlm.nih.gov/nuccore/KC164874.1
BI_SPE_100526	Molecular methods - sequencing	BI_457	KC164874.1	GenBank	KC164874.1	http://www.ncbi.nlm.nih.gov/nuccore/KC164874.1
BI_SPE_100526	Molecular methods - sequencing	BI_465	KC164874.1	GenBank	KC164874.1	http://www.ncbi.nlm.nih.gov/nuccore/KC164874.1
BI_SPE_100526	Molecular methods - sequencing	BI_468	KC164874.1	GenBank	KC164874.1	http://www.ncbi.nlm.nih.gov/nuccore/KC164874.1
BI_SPE_100527	Molecular methods - sequencing	BI_483	KC164874.1	GenBank	KC164874.1	http://www.ncbi.nlm.nih.gov/nuccore/KC164874.1
BI_SPE_100527	Molecular methods - sequencing	BI_484	KC164874.1	GenBank	KC164874.1	http://www.ncbi.nlm.nih.gov/nuccore/KC164874.1
BI_SPE_100527	Molecular methods - sequencing	BI_491	KC164874.1	GenBank	KC164874.1	http://www.ncbi.nlm.nih.gov/nuccore/KC164874.1
BI_SPE_100527	Molecular methods - sequencing	BI_496	KC164874.1	GenBank	KC164874.1	http://www.ncbi.nlm.nih.gov/nuccore/KC164874.1
BI_SPE_100527	Molecular methods - sequencing	BI_501	KC164874.1	GenBank	KC164874.1	http://www.ncbi.nlm.nih.gov/nuccore/KC164874.1
TZ_MOR_100806	Molecular methods - sequencing	TZ_256	KC164874.1	GenBank	KC164874.1	http://www.ncbi.nlm.nih.gov/nuccore/KC164874.1
TZ_MOR_100806	Molecular methods - sequencing	TZ_258	KC164874.1	GenBank	KC164874.1	http://www.ncbi.nlm.nih.gov/nuccore/KC164874.1
BI_UNK	Molecular methods - sequencing	M-121	KC164874.1	GenBank	KC164874.1	http://www.ncbi.nlm.nih.gov/nuccore/KC164874.1
ST_UNK	Molecular methods - sequencing	ST-123	KC164874.1	GenBank	KC164874.1	http://www.ncbi.nlm.nih.gov/nuccore/KC164874.1
ST_UNK	Molecular methods - sequencing	ST-129	KC164874.1	GenBank	KC164874.1	http://www.ncbi.nlm.nih.gov/nuccore/KC164874.1
RM_UNK	Molecular methods - sequencing	RM-126	KC164874.1	GenBank	KC164874.1	http://www.ncbi.nlm.nih.gov/nuccore/KC164874.1
GH_37H_080317	Molecular methods - sequencing	GH_E053	KC164874.1	GenBank	KC164874.1	http://www.ncbi.nlm.nih.gov/nuccore/KC164874.1
BI_SPE_100525	Molecular methods - sequencing	BI_441	KC164874.1	GenBank	KC164874.1	http://www.ncbi.nlm.nih.gov/nuccore/KC164874.1
KE_K03_070630	Molecular methods - sequencing	KE_073	KC164875.1	GenBank	KC164875.1	http://www.ncbi.nlm.nih.gov/nuccore/KC164875.1
KE_K03_070630	Molecular methods - sequencing	KE_074	KC164875.1	GenBank	KC164875.1	http://www.ncbi.nlm.nih.gov/nuccore/KC164875.1
GH_37H_080124	Molecular methods - sequencing	GH_E011	KC164875.1	GenBank	KC164875.1	http://www.ncbi.nlm.nih.gov/nuccore/KC164875.1
GH_37H_080124	Molecular methods - sequencing	GH_E021	KC164875.1	GenBank	KC164875.1	http://www.ncbi.nlm.nih.gov/nuccore/KC164875.1
GH_37H_080131	Molecular methods - sequencing	GH_E030	KC164875.1	GenBank	KC164875.1	http://www.ncbi.nlm.nih.gov/nuccore/KC164875.1
MA_BLA_081218	Molecular methods - sequencing	MA_063	KC164875.1	GenBank	KC164875.1	http://www.ncbi.nlm.nih.gov/nuccore/KC164875.1
TZ_DAL_090901	Molecular methods - sequencing	TZ_044	KC164875.1	GenBank	KC164875.1	http://www.ncbi.nlm.nih.gov/nuccore/KC164875.1
BI_SPE_100524	Molecular methods - sequencing	BI_405	KC164875.1	GenBank	KC164875.1	http://www.ncbi.nlm.nih.gov/nuccore/KC164875.1
BI_SPE_100524	Molecular methods - sequencing	BI_408	KC164875.1	GenBank	KC164875.1	http://www.ncbi.nlm.nih.gov/nuccore/KC164875.1
BI_SPE_100524	Molecular methods - sequencing	BI_411	KC164875.1	GenBank	KC164875.1	http://www.ncbi.nlm.nih.gov/nuccore/KC164875.1
BI_SPE_100525	Molecular methods - sequencing	BI_445	KC164875.1	GenBank	KC164875.1	http://www.ncbi.nlm.nih.gov/nuccore/KC164875.1
BI_SPE_100526	Molecular methods - sequencing	BI_476	KC164875.1	GenBank	KC164875.1	http://www.ncbi.nlm.nih.gov/nuccore/KC164875.1
ST_UNK_010412	Molecular methods - sequencing	ST_CAS26834	KC164876.1	GenBank	KC164876.1	http://www.ncbi.nlm.nih.gov/nuccore/KC164876.1
ST_UNK_010421	Molecular methods - sequencing	ST_CAS26835	KC164876.1	GenBank	KC164876.1	http://www.ncbi.nlm.nih.gov/nuccore/KC164876.1
GH_37H_080124	Molecular methods - sequencing	GH_E018	KC164876.1	GenBank	KC164876.1	http://www.ncbi.nlm.nih.gov/nuccore/KC164876.1
GH_37H_080131	Molecular methods - sequencing	GH_E027	KC164876.1	GenBank	KC164876.1	http://www.ncbi.nlm.nih.gov/nuccore/KC164876.1
DR_KIS_080621	Molecular methods - sequencing	DR_109	KC164876.1	GenBank	KC164876.1	http://www.ncbi.nlm.nih.gov/nuccore/KC164876.1
DR_KIS_080702	Molecular methods - sequencing	DR_124	KC164876.1	GenBank	KC164876.1	http://www.ncbi.nlm.nih.gov/nuccore/KC164876.1
ZA_KFB_081129	Molecular methods - sequencing	ZA_085	KC164876.1	GenBank	KC164876.1	http://www.ncbi.nlm.nih.gov/nuccore/KC164876.1
MA_BLA_081218	Molecular methods - sequencing	MA_054	KC164876.1	GenBank	KC164876.1	http://www.ncbi.nlm.nih.gov/nuccore/KC164876.1
TZ_DAL_090827	Molecular methods - sequencing	TZ_007	KC164876.1	GenBank	KC164876.1	http://www.ncbi.nlm.nih.gov/nuccore/KC164876.1
UG_KAM_091003	Molecular methods - sequencing	UG_186	KC164876.1	GenBank	KC164876.1	http://www.ncbi.nlm.nih.gov/nuccore/KC164876.1
ST_CRU_100324	Molecular methods - sequencing	ST_002	KC164876.1	GenBank	KC164876.1	http://www.ncbi.nlm.nih.gov/nuccore/KC164876.1
ST_CAN_100326	Molecular methods - sequencing	ST_009	KC164876.1	GenBank	KC164876.1	http://www.ncbi.nlm.nih.gov/nuccore/KC164876.1
ST_CAN_100326	Molecular methods - sequencing	ST_010	KC164876.1	GenBank	KC164876.1	http://www.ncbi.nlm.nih.gov/nuccore/KC164876.1
ST_CAN_100326	Molecular methods - sequencing	ST_011	KC164876.1	GenBank	KC164876.1	http://www.ncbi.nlm.nih.gov/nuccore/KC164876.1
ST_BAL_100331	Molecular methods - sequencing	ST_017	KC164876.1	GenBank	KC164876.1	http://www.ncbi.nlm.nih.gov/nuccore/KC164876.1
ST_BAL_100331	Molecular methods - sequencing	ST_018	KC164876.1	GenBank	KC164876.1	http://www.ncbi.nlm.nih.gov/nuccore/KC164876.1
ST_BAL_100331	Molecular methods - sequencing	ST_027	KC164876.1	GenBank	KC164876.1	http://www.ncbi.nlm.nih.gov/nuccore/KC164876.1
ST_BAL_100331	Molecular methods - sequencing	ST_030	KC164876.1	GenBank	KC164876.1	http://www.ncbi.nlm.nih.gov/nuccore/KC164876.1
ST_BAL_100331	Molecular methods - sequencing	ST_031	KC164876.1	GenBank	KC164876.1	http://www.ncbi.nlm.nih.gov/nuccore/KC164876.1
ST_ALE_100331	Molecular methods - sequencing	ST_035	KC164876.1	GenBank	KC164876.1	http://www.ncbi.nlm.nih.gov/nuccore/KC164876.1
ST_CEH_100403	Molecular methods - sequencing	ST_045	KC164876.1	GenBank	KC164876.1	http://www.ncbi.nlm.nih.gov/nuccore/KC164876.1
ST_CEH_100403	Molecular methods - sequencing	ST_046	KC164876.1	GenBank	KC164876.1	http://www.ncbi.nlm.nih.gov/nuccore/KC164876.1
ST_CEH_100403	Molecular methods - sequencing	ST_047	KC164876.1	GenBank	KC164876.1	http://www.ncbi.nlm.nih.gov/nuccore/KC164876.1
ST_CEH_100403	Molecular methods - sequencing	ST_050	KC164876.1	GenBank	KC164876.1	http://www.ncbi.nlm.nih.gov/nuccore/KC164876.1
ST_CAL_100403	Molecular methods - sequencing	ST_065	KC164876.1	GenBank	KC164876.1	http://www.ncbi.nlm.nih.gov/nuccore/KC164876.1
PR_NOV_100411	Molecular methods - sequencing	PR_214	KC164876.1	GenBank	KC164876.1	http://www.ncbi.nlm.nih.gov/nuccore/KC164876.1
PR_NOV_100411	Molecular methods - sequencing	PR_222	KC164876.1	GenBank	KC164876.1	http://www.ncbi.nlm.nih.gov/nuccore/KC164876.1
PR_NOV_100412	Molecular methods - sequencing	PR_244	KC164876.1	GenBank	KC164876.1	http://www.ncbi.nlm.nih.gov/nuccore/KC164876.1
PR_NOV_100412	Molecular methods - sequencing	PR_246	KC164876.1	GenBank	KC164876.1	http://www.ncbi.nlm.nih.gov/nuccore/KC164876.1
PR_NOV_100412	Molecular methods - sequencing	PR_258	KC164876.1	GenBank	KC164876.1	http://www.ncbi.nlm.nih.gov/nuccore/KC164876.1
ST_BAL_100420	Molecular methods - sequencing	ST_075	KC164876.1	GenBank	KC164876.1	http://www.ncbi.nlm.nih.gov/nuccore/KC164876.1
ST_BAL_100420	Molecular methods - sequencing	ST_078	KC164876.1	GenBank	KC164876.1	http://www.ncbi.nlm.nih.gov/nuccore/KC164876.1
ST_BAL_100420	Molecular methods - sequencing	ST_080	KC164876.1	GenBank	KC164876.1	http://www.ncbi.nlm.nih.gov/nuccore/KC164876.1
ST_BAL_100420	Molecular methods - sequencing	ST_081	KC164876.1	GenBank	KC164876.1	http://www.ncbi.nlm.nih.gov/nuccore/KC164876.1
ST_BAL_100420	Molecular methods - sequencing	ST_084	KC164876.1	GenBank	KC164876.1	http://www.ncbi.nlm.nih.gov/nuccore/KC164876.1
ST_BAL_100420	Molecular methods - sequencing	ST_092	KC164876.1	GenBank	KC164876.1	http://www.ncbi.nlm.nih.gov/nuccore/KC164876.1
ST_BAL_100420	Molecular methods - sequencing	ST_093	KC164876.1	GenBank	KC164876.1	http://www.ncbi.nlm.nih.gov/nuccore/KC164876.1
ST_ALE_100420	Molecular methods - sequencing	ST_095	KC164876.1	GenBank	KC164876.1	http://www.ncbi.nlm.nih.gov/nuccore/KC164876.1
AN_MAB_100511	Molecular methods - sequencing	AN_300	KC164876.1	GenBank	KC164876.1	http://www.ncbi.nlm.nih.gov/nuccore/KC164876.1
AN_MAB_100511	Molecular methods - sequencing	AN_301	KC164876.1	GenBank	KC164876.1	http://www.ncbi.nlm.nih.gov/nuccore/KC164876.1
AN_MAB_100511	Molecular methods - sequencing	AN_302	KC164876.1	GenBank	KC164876.1	http://www.ncbi.nlm.nih.gov/nuccore/KC164876.1
AN_MAB_100511	Molecular methods - sequencing	AN_303	KC164876.1	GenBank	KC164876.1	http://www.ncbi.nlm.nih.gov/nuccore/KC164876.1
AN_MAB_100511	Molecular methods - sequencing	AN_304	KC164876.1	GenBank	KC164876.1	http://www.ncbi.nlm.nih.gov/nuccore/KC164876.1
AN_MAB_100511	Molecular methods - sequencing	AN_306	KC164876.1	GenBank	KC164876.1	http://www.ncbi.nlm.nih.gov/nuccore/KC164876.1
AN_MAB_100511	Molecular methods - sequencing	AN_307	KC164876.1	GenBank	KC164876.1	http://www.ncbi.nlm.nih.gov/nuccore/KC164876.1
AN_MAB_100512	Molecular methods - sequencing	AN_308	KC164876.1	GenBank	KC164876.1	http://www.ncbi.nlm.nih.gov/nuccore/KC164876.1
AN_MAB_100512	Molecular methods - sequencing	AN_309	KC164876.1	GenBank	KC164876.1	http://www.ncbi.nlm.nih.gov/nuccore/KC164876.1
AN_MAB_100512	Molecular methods - sequencing	AN_310	KC164876.1	GenBank	KC164876.1	http://www.ncbi.nlm.nih.gov/nuccore/KC164876.1
AN_MAB_100512	Molecular methods - sequencing	AN_311	KC164876.1	GenBank	KC164876.1	http://www.ncbi.nlm.nih.gov/nuccore/KC164876.1
AN_MAB_100512	Molecular methods - sequencing	AN_312	KC164876.1	GenBank	KC164876.1	http://www.ncbi.nlm.nih.gov/nuccore/KC164876.1
AN_MAB_100512	Molecular methods - sequencing	AN_313	KC164876.1	GenBank	KC164876.1	http://www.ncbi.nlm.nih.gov/nuccore/KC164876.1
AN_MAB_100512	Molecular methods - sequencing	AN_314	KC164876.1	GenBank	KC164876.1	http://www.ncbi.nlm.nih.gov/nuccore/KC164876.1
AN_MAB_100512	Molecular methods - sequencing	AN_315	KC164876.1	GenBank	KC164876.1	http://www.ncbi.nlm.nih.gov/nuccore/KC164876.1
AN_MAB_100512	Molecular methods - sequencing	AN_316	KC164876.1	GenBank	KC164876.1	http://www.ncbi.nlm.nih.gov/nuccore/KC164876.1
AN_MAB_100512	Molecular methods - sequencing	AN_317	KC164876.1	GenBank	KC164876.1	http://www.ncbi.nlm.nih.gov/nuccore/KC164876.1
AN_MAB_100512	Molecular methods - sequencing	AN_320	KC164876.1	GenBank	KC164876.1	http://www.ncbi.nlm.nih.gov/nuccore/KC164876.1
AN_MAB_100512	Molecular methods - sequencing	AN_321	KC164876.1	GenBank	KC164876.1	http://www.ncbi.nlm.nih.gov/nuccore/KC164876.1
AN_MAB_100512	Molecular methods - sequencing	AN_327	KC164876.1	GenBank	KC164876.1	http://www.ncbi.nlm.nih.gov/nuccore/KC164876.1
AN_MAB_100512	Molecular methods - sequencing	AN_328	KC164876.1	GenBank	KC164876.1	http://www.ncbi.nlm.nih.gov/nuccore/KC164876.1
AN_MAB_100512	Molecular methods - sequencing	AN_329	KC164876.1	GenBank	KC164876.1	http://www.ncbi.nlm.nih.gov/nuccore/KC164876.1
AN_MAB_100512	Molecular methods - sequencing	AN_330	KC164876.1	GenBank	KC164876.1	http://www.ncbi.nlm.nih.gov/nuccore/KC164876.1
AN_MAB_100512	Molecular methods - sequencing	AN_331	KC164876.1	GenBank	KC164876.1	http://www.ncbi.nlm.nih.gov/nuccore/KC164876.1
AN_MAB_100512	Molecular methods - sequencing	AN_332	KC164876.1	GenBank	KC164876.1	http://www.ncbi.nlm.nih.gov/nuccore/KC164876.1
AN_MAB_100512	Molecular methods - sequencing	AN_333	KC164876.1	GenBank	KC164876.1	http://www.ncbi.nlm.nih.gov/nuccore/KC164876.1
AN_MAB_100512	Molecular methods - sequencing	AN_334	KC164876.1	GenBank	KC164876.1	http://www.ncbi.nlm.nih.gov/nuccore/KC164876.1
AN_MAB_100512	Molecular methods - sequencing	AN_335	KC164876.1	GenBank	KC164876.1	http://www.ncbi.nlm.nih.gov/nuccore/KC164876.1
AN_MAB_100512	Molecular methods - sequencing	AN_336	KC164876.1	GenBank	KC164876.1	http://www.ncbi.nlm.nih.gov/nuccore/KC164876.1
AN_MAB_100513	Molecular methods - sequencing	AN_337	KC164876.1	GenBank	KC164876.1	http://www.ncbi.nlm.nih.gov/nuccore/KC164876.1
AN_MAB_100513	Molecular methods - sequencing	AN_338	KC164876.1	GenBank	KC164876.1	http://www.ncbi.nlm.nih.gov/nuccore/KC164876.1
AN_MAB_100513	Molecular methods - sequencing	AN_339	KC164876.1	GenBank	KC164876.1	http://www.ncbi.nlm.nih.gov/nuccore/KC164876.1
AN_MAB_100513	Molecular methods - sequencing	AN_340	KC164876.1	GenBank	KC164876.1	http://www.ncbi.nlm.nih.gov/nuccore/KC164876.1
AN_MAB_100513	Molecular methods - sequencing	AN_341	KC164876.1	GenBank	KC164876.1	http://www.ncbi.nlm.nih.gov/nuccore/KC164876.1
AN_MAB_100513	Molecular methods - sequencing	AN_342	KC164876.1	GenBank	KC164876.1	http://www.ncbi.nlm.nih.gov/nuccore/KC164876.1
AN_MAB_100513	Molecular methods - sequencing	AN_343	KC164876.1	GenBank	KC164876.1	http://www.ncbi.nlm.nih.gov/nuccore/KC164876.1
AN_MAB_100513	Molecular methods - sequencing	AN_344	KC164876.1	GenBank	KC164876.1	http://www.ncbi.nlm.nih.gov/nuccore/KC164876.1
AN_MAB_100513	Molecular methods - sequencing	AN_345	KC164876.1	GenBank	KC164876.1	http://www.ncbi.nlm.nih.gov/nuccore/KC164876.1
AN_MAB_100513	Molecular methods - sequencing	AN_346	KC164876.1	GenBank	KC164876.1	http://www.ncbi.nlm.nih.gov/nuccore/KC164876.1
AN_MAB_100513	Molecular methods - sequencing	AN_347	KC164876.1	GenBank	KC164876.1	http://www.ncbi.nlm.nih.gov/nuccore/KC164876.1
AN_MAB_100513	Molecular methods - sequencing	AN_348	KC164876.1	GenBank	KC164876.1	http://www.ncbi.nlm.nih.gov/nuccore/KC164876.1
AN_MAB_100513	Molecular methods - sequencing	AN_349	KC164876.1	GenBank	KC164876.1	http://www.ncbi.nlm.nih.gov/nuccore/KC164876.1
AN_MAB_100513	Molecular methods - sequencing	AN_350	KC164876.1	GenBank	KC164876.1	http://www.ncbi.nlm.nih.gov/nuccore/KC164876.1
AN_MAB_100513	Molecular methods - sequencing	AN_351	KC164876.1	GenBank	KC164876.1	http://www.ncbi.nlm.nih.gov/nuccore/KC164876.1
AN_MAB_100513	Molecular methods - sequencing	AN_353	KC164876.1	GenBank	KC164876.1	http://www.ncbi.nlm.nih.gov/nuccore/KC164876.1
AN_MAB_100513	Molecular methods - sequencing	AN_354	KC164876.1	GenBank	KC164876.1	http://www.ncbi.nlm.nih.gov/nuccore/KC164876.1
AN_MAB_100513	Molecular methods - sequencing	AN_355	KC164876.1	GenBank	KC164876.1	http://www.ncbi.nlm.nih.gov/nuccore/KC164876.1
AN_MAB_100513	Molecular methods - sequencing	AN_356	KC164876.1	GenBank	KC164876.1	http://www.ncbi.nlm.nih.gov/nuccore/KC164876.1
AN_MAB_100513	Molecular methods - sequencing	AN_358	KC164876.1	GenBank	KC164876.1	http://www.ncbi.nlm.nih.gov/nuccore/KC164876.1
AN_MAB_100513	Molecular methods - sequencing	AN_359	KC164876.1	GenBank	KC164876.1	http://www.ncbi.nlm.nih.gov/nuccore/KC164876.1
AN_MAB_100513	Molecular methods - sequencing	AN_360	KC164876.1	GenBank	KC164876.1	http://www.ncbi.nlm.nih.gov/nuccore/KC164876.1
AN_MAB_100513	Molecular methods - sequencing	AN_361	KC164876.1	GenBank	KC164876.1	http://www.ncbi.nlm.nih.gov/nuccore/KC164876.1
AN_MAB_100513	Molecular methods - sequencing	AN_362	KC164876.1	GenBank	KC164876.1	http://www.ncbi.nlm.nih.gov/nuccore/KC164876.1
AN_MAB_100513	Molecular methods - sequencing	AN_363	KC164876.1	GenBank	KC164876.1	http://www.ncbi.nlm.nih.gov/nuccore/KC164876.1
AN_MAB_100513	Molecular methods - sequencing	AN_364	KC164876.1	GenBank	KC164876.1	http://www.ncbi.nlm.nih.gov/nuccore/KC164876.1
AN_MAB_100514	Molecular methods - sequencing	AN_365	KC164876.1	GenBank	KC164876.1	http://www.ncbi.nlm.nih.gov/nuccore/KC164876.1
AN_MAB_100514	Molecular methods - sequencing	AN_366	KC164876.1	GenBank	KC164876.1	http://www.ncbi.nlm.nih.gov/nuccore/KC164876.1
AN_MAB_100514	Molecular methods - sequencing	AN_367	KC164876.1	GenBank	KC164876.1	http://www.ncbi.nlm.nih.gov/nuccore/KC164876.1
AN_MAB_100514	Molecular methods - sequencing	AN_368	KC164876.1	GenBank	KC164876.1	http://www.ncbi.nlm.nih.gov/nuccore/KC164876.1
AN_MAB_100514	Molecular methods - sequencing	AN_369	KC164876.1	GenBank	KC164876.1	http://www.ncbi.nlm.nih.gov/nuccore/KC164876.1
AN_MAB_100514	Molecular methods - sequencing	AN_370	KC164876.1	GenBank	KC164876.1	http://www.ncbi.nlm.nih.gov/nuccore/KC164876.1
AN_MAB_100514	Molecular methods - sequencing	AN_371	KC164876.1	GenBank	KC164876.1	http://www.ncbi.nlm.nih.gov/nuccore/KC164876.1
AN_MAB_100514	Molecular methods - sequencing	AN_372	KC164876.1	GenBank	KC164876.1	http://www.ncbi.nlm.nih.gov/nuccore/KC164876.1
AN_MAB_100514	Molecular methods - sequencing	AN_373	KC164876.1	GenBank	KC164876.1	http://www.ncbi.nlm.nih.gov/nuccore/KC164876.1
BI_SPE_100525	Molecular methods - sequencing	BI_422	KC164876.1	GenBank	KC164876.1	http://www.ncbi.nlm.nih.gov/nuccore/KC164876.1
BI_SPE_100525	Molecular methods - sequencing	BI_423	KC164876.1	GenBank	KC164876.1	http://www.ncbi.nlm.nih.gov/nuccore/KC164876.1
BI_SPE_100526	Molecular methods - sequencing	BI_447	KC164876.1	GenBank	KC164876.1	http://www.ncbi.nlm.nih.gov/nuccore/KC164876.1
BI_SPE_100526	Molecular methods - sequencing	BI_454	KC164876.1	GenBank	KC164876.1	http://www.ncbi.nlm.nih.gov/nuccore/KC164876.1
BI_SPE_100526	Molecular methods - sequencing	BI_459	KC164876.1	GenBank	KC164876.1	http://www.ncbi.nlm.nih.gov/nuccore/KC164876.1
BI_SPE_100526	Molecular methods - sequencing	BI_460	KC164876.1	GenBank	KC164876.1	http://www.ncbi.nlm.nih.gov/nuccore/KC164876.1
BI_SPE_100526	Molecular methods - sequencing	BI_478	KC164876.1	GenBank	KC164876.1	http://www.ncbi.nlm.nih.gov/nuccore/KC164876.1
BI_SPE_100527	Molecular methods - sequencing	BI_499	KC164876.1	GenBank	KC164876.1	http://www.ncbi.nlm.nih.gov/nuccore/KC164876.1
TZ_MOR_100806	Molecular methods - sequencing	TZ_255	KC164876.1	GenBank	KC164876.1	http://www.ncbi.nlm.nih.gov/nuccore/KC164876.1
TZ_MOR_100806	Molecular methods - sequencing	TZ_259	KC164876.1	GenBank	KC164876.1	http://www.ncbi.nlm.nih.gov/nuccore/KC164876.1
PR_UNK	Molecular methods - sequencing	92 ST 46	KC164876.1	GenBank	KC164876.1	http://www.ncbi.nlm.nih.gov/nuccore/KC164876.1
AN_UNK	Molecular methods - sequencing	A-121	KC164876.1	GenBank	KC164876.1	http://www.ncbi.nlm.nih.gov/nuccore/KC164876.1
AN_UNK	Molecular methods - sequencing	A-1210	KC164876.1	GenBank	KC164876.1	http://www.ncbi.nlm.nih.gov/nuccore/KC164876.1
AN_UNK	Molecular methods - sequencing	A-122	KC164876.1	GenBank	KC164876.1	http://www.ncbi.nlm.nih.gov/nuccore/KC164876.1
AN_UNK	Molecular methods - sequencing	A-123	KC164876.1	GenBank	KC164876.1	http://www.ncbi.nlm.nih.gov/nuccore/KC164876.1
AN_UNK	Molecular methods - sequencing	A-124	KC164876.1	GenBank	KC164876.1	http://www.ncbi.nlm.nih.gov/nuccore/KC164876.1
AN_UNK	Molecular methods - sequencing	A-127	KC164876.1	GenBank	KC164876.1	http://www.ncbi.nlm.nih.gov/nuccore/KC164876.1
AN_UNK	Molecular methods - sequencing	A-128	KC164876.1	GenBank	KC164876.1	http://www.ncbi.nlm.nih.gov/nuccore/KC164876.1
RM_UNK	Molecular methods - sequencing	RM-122	KC164876.1	GenBank	KC164876.1	http://www.ncbi.nlm.nih.gov/nuccore/KC164876.1
RM_UNK	Molecular methods - sequencing	RM-124	KC164876.1	GenBank	KC164876.1	http://www.ncbi.nlm.nih.gov/nuccore/KC164876.1
ST_UNK	Molecular methods - sequencing	ST-122	KC164876.1	GenBank	KC164876.1	http://www.ncbi.nlm.nih.gov/nuccore/KC164876.1
MA_BLA_081218	Molecular methods - sequencing	MA_047	KC164876.1	GenBank	KC164876.1	http://www.ncbi.nlm.nih.gov/nuccore/KC164876.1
TZ_DAL_090827	Molecular methods - sequencing	TZ_002	KC164876.1	GenBank	KC164876.1	http://www.ncbi.nlm.nih.gov/nuccore/KC164876.1
ST_CRU_100324	Molecular methods - sequencing	ST_003	KC164876.1	GenBank	KC164876.1	http://www.ncbi.nlm.nih.gov/nuccore/KC164876.1
AN_MAB_100512	Molecular methods - sequencing	AN_323	KC164876.1	GenBank	KC164876.1	http://www.ncbi.nlm.nih.gov/nuccore/KC164876.1
AN_MAB_100512	Molecular methods - sequencing	AN_324	KC164876.1	GenBank	KC164876.1	http://www.ncbi.nlm.nih.gov/nuccore/KC164876.1
AN_MAB_100512	Molecular methods - sequencing	AN_325	KC164876.1	GenBank	KC164876.1	http://www.ncbi.nlm.nih.gov/nuccore/KC164876.1
GH_37H_080124	Molecular methods - sequencing	GH_E020	KC164877.1	GenBank	KC164877.1	http://www.ncbi.nlm.nih.gov/nuccore/KC164877.1
BI_HES_100522	Molecular methods - sequencing	BI_401	KC164877.1	GenBank	KC164877.1	http://www.ncbi.nlm.nih.gov/nuccore/KC164877.1
GH_37H_080125	Molecular methods - sequencing	GH_E024	KC164878.1	GenBank	KC164878.1	http://www.ncbi.nlm.nih.gov/nuccore/KC164878.1
GH_37H_080125	Molecular methods - sequencing	GH_E025	KC164879.1	GenBank	KC164879.1	http://www.ncbi.nlm.nih.gov/nuccore/KC164879.1
GH_37H_080131	Molecular methods - sequencing	GH_E031	KC164880.1	GenBank	KC164880.1	http://www.ncbi.nlm.nih.gov/nuccore/KC164880.1
GH_37H_080131	Molecular methods - sequencing	GH_E036	KC164880.1	GenBank	KC164880.1	http://www.ncbi.nlm.nih.gov/nuccore/KC164880.1
GH_37H_080131	Molecular methods - sequencing	GH_E032	KC164881.1	GenBank	KC164881.1	http://www.ncbi.nlm.nih.gov/nuccore/KC164881.1
GH_37H_080131	Molecular methods - sequencing	GH_E035	KC164882.1	GenBank	KC164882.1	http://www.ncbi.nlm.nih.gov/nuccore/KC164882.1
GH_37H_080201	Molecular methods - sequencing	GH_E040	KC164883.1	GenBank	KC164883.1	http://www.ncbi.nlm.nih.gov/nuccore/KC164883.1
GH_37H_080319	Molecular methods - sequencing	GH_E064	KC164883.1	GenBank	KC164883.1	http://www.ncbi.nlm.nih.gov/nuccore/KC164883.1
GH_37H_080201	Molecular methods - sequencing	GH_E042	KC164884.1	GenBank	KC164884.1	http://www.ncbi.nlm.nih.gov/nuccore/KC164884.1
GH_37H_080201	Molecular methods - sequencing	GH_E043	KC164885.1	GenBank	KC164885.1	http://www.ncbi.nlm.nih.gov/nuccore/KC164885.1
GH_37H_080201	Molecular methods - sequencing	GH_E044	KC164886.1	GenBank	KC164886.1	http://www.ncbi.nlm.nih.gov/nuccore/KC164886.1
GH_37H_080201	Molecular methods - sequencing	GH_E046	KC164887.1	GenBank	KC164887.1	http://www.ncbi.nlm.nih.gov/nuccore/KC164887.1
MA_BLA_081218	Molecular methods - sequencing	MA_056	KC164887.1	GenBank	KC164887.1	http://www.ncbi.nlm.nih.gov/nuccore/KC164887.1
MA_BLA_081218	Molecular methods - sequencing	MA_065	KC164887.1	GenBank	KC164887.1	http://www.ncbi.nlm.nih.gov/nuccore/KC164887.1
MA_BLA_081218	Molecular methods - sequencing	MA_069	KC164887.1	GenBank	KC164887.1	http://www.ncbi.nlm.nih.gov/nuccore/KC164887.1
GH_ZOO_100521	Molecular methods - sequencing	GH_A188 YAM	KC164887.1	GenBank	KC164887.1	http://www.ncbi.nlm.nih.gov/nuccore/KC164887.1
BI_SPE_100524	Molecular methods - sequencing	BI_402	KC164887.1	GenBank	KC164887.1	http://www.ncbi.nlm.nih.gov/nuccore/KC164887.1
BI_SPE_100524	Molecular methods - sequencing	BI_414	KC164887.1	GenBank	KC164887.1	http://www.ncbi.nlm.nih.gov/nuccore/KC164887.1
GH_37H_080201	Molecular methods - sequencing	GH_E050	KC164888.1	GenBank	KC164888.1	http://www.ncbi.nlm.nih.gov/nuccore/KC164888.1
GH_37H_080318	Molecular methods - sequencing	GH_E051	KC164889.1	GenBank	KC164889.1	http://www.ncbi.nlm.nih.gov/nuccore/KC164889.1
GH_37H_080318	Molecular methods - sequencing	GH_E062	KC164890.1	GenBank	KC164890.1	http://www.ncbi.nlm.nih.gov/nuccore/KC164890.1
UG_KAM_091003	Molecular methods - sequencing	UG_187	KC164890.1	GenBank	KC164890.1	http://www.ncbi.nlm.nih.gov/nuccore/KC164890.1
BI_SPE_100524	Molecular methods - sequencing	BI_410	KC164890.1	GenBank	KC164890.1	http://www.ncbi.nlm.nih.gov/nuccore/KC164890.1
BI_SPE_100524	Molecular methods - sequencing	BI_412	KC164890.1	GenBank	KC164890.1	http://www.ncbi.nlm.nih.gov/nuccore/KC164890.1
BI_SPE_100527	Molecular methods - sequencing	BI_504	KC164890.1	GenBank	KC164890.1	http://www.ncbi.nlm.nih.gov/nuccore/KC164890.1
GH_37H_080317	Molecular methods - sequencing	GH_E056	KC164890.1	GenBank	KC164890.1	http://www.ncbi.nlm.nih.gov/nuccore/KC164890.1
ST_UNK_010412	Molecular methods - sequencing	ST_CAS26833	KC164891.1	GenBank	KC164891.1	http://www.ncbi.nlm.nih.gov/nuccore/KC164891.1
GH_37H_080318	Molecular methods - sequencing	GH_E057	KC164891.1	GenBank	KC164891.1	http://www.ncbi.nlm.nih.gov/nuccore/KC164891.1
GH_37H_080318	Molecular methods - sequencing	GH_E058	KC164892.1	GenBank	KC164892.1	http://www.ncbi.nlm.nih.gov/nuccore/KC164892.1
ZA_KFB_081129	Molecular methods - sequencing	ZA_082	KC164892.1	GenBank	KC164892.1	http://www.ncbi.nlm.nih.gov/nuccore/KC164892.1
ZA_KSW_081202	Molecular methods - sequencing	ZA_032	KC164892.1	GenBank	KC164892.1	http://www.ncbi.nlm.nih.gov/nuccore/KC164892.1
MA_BLA_081218	Molecular methods - sequencing	MA_068	KC164892.1	GenBank	KC164892.1	http://www.ncbi.nlm.nih.gov/nuccore/KC164892.1
GH_ZOO_100521	Molecular methods - sequencing	GH_A145 YAM	KC164892.1	GenBank	KC164892.1	http://www.ncbi.nlm.nih.gov/nuccore/KC164892.1
BI_SPE_100526	Molecular methods - sequencing	BI_458	KC164892.1	GenBank	KC164892.1	http://www.ncbi.nlm.nih.gov/nuccore/KC164892.1
TZ_DAL_090827	Molecular methods - sequencing	TZ_003	KC164892.1	GenBank	KC164892.1	http://www.ncbi.nlm.nih.gov/nuccore/KC164892.1
GH_37H_080318	Molecular methods - sequencing	GH_E060	KC164893.1	GenBank	KC164893.1	http://www.ncbi.nlm.nih.gov/nuccore/KC164893.1
GH_37H_080318	Molecular methods - sequencing	GH_E061	KC164894.1	GenBank	KC164894.1	http://www.ncbi.nlm.nih.gov/nuccore/KC164894.1
GH_KUZ_080406	Molecular methods - sequencing	GH_E066	KC164895.1	GenBank	KC164895.1	http://www.ncbi.nlm.nih.gov/nuccore/KC164895.1
DR_KIS_080702	Molecular methods - sequencing	DR_120	KC164895.1	GenBank	KC164895.1	http://www.ncbi.nlm.nih.gov/nuccore/KC164895.1
ZA_KH2_081127	Molecular methods - sequencing	ZA_025	KC164895.1	GenBank	KC164895.1	http://www.ncbi.nlm.nih.gov/nuccore/KC164895.1
ZA_KH1_081203	Molecular methods - sequencing	ZA_042	KC164895.1	GenBank	KC164895.1	http://www.ncbi.nlm.nih.gov/nuccore/KC164895.1
MA_BLA_081218	Molecular methods - sequencing	MA_057	KC164895.1	GenBank	KC164895.1	http://www.ncbi.nlm.nih.gov/nuccore/KC164895.1
MA_BLA_081218	Molecular methods - sequencing	MA_058	KC164895.1	GenBank	KC164895.1	http://www.ncbi.nlm.nih.gov/nuccore/KC164895.1
TZ_MOR_090907	Molecular methods - sequencing	TZ_071	KC164895.1	GenBank	KC164895.1	http://www.ncbi.nlm.nih.gov/nuccore/KC164895.1
TZ_MOR_090907	Molecular methods - sequencing	TZ_072	KC164895.1	GenBank	KC164895.1	http://www.ncbi.nlm.nih.gov/nuccore/KC164895.1
BI_SPE_100526	Molecular methods - sequencing	BI_453	KC164895.1	GenBank	KC164895.1	http://www.ncbi.nlm.nih.gov/nuccore/KC164895.1
BI_SPE_100527	Molecular methods - sequencing	BI_500	KC164895.1	GenBank	KC164895.1	http://www.ncbi.nlm.nih.gov/nuccore/KC164895.1
TZ_MOR_100805	Molecular methods - sequencing	TZ_237	KC164895.1	GenBank	KC164895.1	http://www.ncbi.nlm.nih.gov/nuccore/KC164895.1
TZ_MOR_100807	Molecular methods - sequencing	TZ_264	KC164895.1	GenBank	KC164895.1	http://www.ncbi.nlm.nih.gov/nuccore/KC164895.1
RM_UNK	Molecular methods - sequencing	RM-128	KC164895.1	GenBank	KC164895.1	http://www.ncbi.nlm.nih.gov/nuccore/KC164895.1
GH_37H_080409	Molecular methods - sequencing	GH_E069	KC164896.1	GenBank	KC164896.1	http://www.ncbi.nlm.nih.gov/nuccore/KC164896.1
GH_ZOO_100521	Molecular methods - sequencing	GH_A106 YAM	KC164897.1	GenBank	KC164897.1	http://www.ncbi.nlm.nih.gov/nuccore/KC164897.1
GH_ZOO_100521	Molecular methods - sequencing	GH_B157 YAM	KC164897.1	GenBank	KC164897.1	http://www.ncbi.nlm.nih.gov/nuccore/KC164897.1
DR_KIS_080621	Molecular methods - sequencing	DR_104	KC164898.1	GenBank	KC164898.1	http://www.ncbi.nlm.nih.gov/nuccore/KC164898.1
DR_KIS_080621	Molecular methods - sequencing	DR_105	KC164899.1	GenBank	KC164899.1	http://www.ncbi.nlm.nih.gov/nuccore/KC164899.1
DR_KIS_080621	Molecular methods - sequencing	DR_106	KC164900.1	GenBank	KC164900.1	http://www.ncbi.nlm.nih.gov/nuccore/KC164900.1
DR_KIS_080628	Molecular methods - sequencing	DR_111	KC164901.1	GenBank	KC164901.1	http://www.ncbi.nlm.nih.gov/nuccore/KC164901.1
DR_KIS_080628	Molecular methods - sequencing	DR_116	KC164902.1	GenBank	KC164902.1	http://www.ncbi.nlm.nih.gov/nuccore/KC164902.1
ZA_KFB_081129	Molecular methods - sequencing	ZA_106	KC164902.1	GenBank	KC164902.1	http://www.ncbi.nlm.nih.gov/nuccore/KC164902.1
DR_KIS_080702	Molecular methods - sequencing	DR_122	KC164903.1	GenBank	KC164903.1	http://www.ncbi.nlm.nih.gov/nuccore/KC164903.1
DR_KIS_080702	Molecular methods - sequencing	DR_132	KC164904.1	GenBank	KC164904.1	http://www.ncbi.nlm.nih.gov/nuccore/KC164904.1
BI_SPE_100526	Molecular methods - sequencing	BI_479	KC164904.1	GenBank	KC164904.1	http://www.ncbi.nlm.nih.gov/nuccore/KC164904.1
BI_UNK	Molecular methods - sequencing	M-122	KC164904.1	GenBank	KC164904.1	http://www.ncbi.nlm.nih.gov/nuccore/KC164904.1
KE_K03_070629	Molecular methods - sequencing	KE_069	KC164905.1	GenBank	KC164905.1	http://www.ncbi.nlm.nih.gov/nuccore/KC164905.1
KE_K03_070629	Molecular methods - sequencing	KE_070	KC164906.1	GenBank	KC164906.1	http://www.ncbi.nlm.nih.gov/nuccore/KC164906.1
KE_K03_070630	Molecular methods - sequencing	KE_078	KC164907.1	GenBank	KC164907.1	http://www.ncbi.nlm.nih.gov/nuccore/KC164907.1
TZ_DAL_090829	Molecular methods - sequencing	TZ_021	KC164907.1	GenBank	KC164907.1	http://www.ncbi.nlm.nih.gov/nuccore/KC164907.1
KE_K03_070630	Molecular methods - sequencing	KE_079	KC164908.1	GenBank	KC164908.1	http://www.ncbi.nlm.nih.gov/nuccore/KC164908.1
KE_K05_070630	Molecular methods - sequencing	KE_082	KC164909.1	GenBank	KC164909.1	http://www.ncbi.nlm.nih.gov/nuccore/KC164909.1
KE_K03_070630	Molecular methods - sequencing	KE_088	KC164910.1	GenBank	KC164910.1	http://www.ncbi.nlm.nih.gov/nuccore/KC164910.1
KE_K05_070630	Molecular methods - sequencing	KE_089	KC164911.1	GenBank	KC164911.1	http://www.ncbi.nlm.nih.gov/nuccore/KC164911.1
GH_ZOO_100521	Molecular methods - sequencing	GH_B106 YAM	KC164911.1	GenBank	KC164911.1	http://www.ncbi.nlm.nih.gov/nuccore/KC164911.1
KE_K05_070630	Molecular methods - sequencing	KE_091	KC164912.1	GenBank	KC164912.1	http://www.ncbi.nlm.nih.gov/nuccore/KC164912.1
KE_K05_070630	Molecular methods - sequencing	KE_092	KC164913.1	GenBank	KC164913.1	http://www.ncbi.nlm.nih.gov/nuccore/KC164913.1
KE_K05_070630	Molecular methods - sequencing	KE_094	KC164914.1	GenBank	KC164914.1	http://www.ncbi.nlm.nih.gov/nuccore/KC164914.1
KE_K05_070630	Molecular methods - sequencing	KE_097	KC164914.1	GenBank	KC164914.1	http://www.ncbi.nlm.nih.gov/nuccore/KC164914.1
MA_BLA_081218	Molecular methods - sequencing	MA_061	KC164914.1	GenBank	KC164914.1	http://www.ncbi.nlm.nih.gov/nuccore/KC164914.1
ZA_KH2_081127	Molecular methods - sequencing	ZA_008	KC164915.1	GenBank	KC164915.1	http://www.ncbi.nlm.nih.gov/nuccore/KC164915.1
ZA_KH2_081127	Molecular methods - sequencing	ZA_021	KC164916.1	GenBank	KC164916.1	http://www.ncbi.nlm.nih.gov/nuccore/KC164916.1
ZA_KH2_081127	Molecular methods - sequencing	ZA_023	KC164917.1	GenBank	KC164917.1	http://www.ncbi.nlm.nih.gov/nuccore/KC164917.1
ZA_KH1_081203	Molecular methods - sequencing	ZA_039	KC164918.1	GenBank	KC164918.1	http://www.ncbi.nlm.nih.gov/nuccore/KC164918.1
ZA_KH1_081203	Molecular methods - sequencing	ZA_043	KC164919.1	GenBank	KC164919.1	http://www.ncbi.nlm.nih.gov/nuccore/KC164919.1
MA_BLA_081218	Molecular methods - sequencing	MA_060	KC164919.1	GenBank	KC164919.1	http://www.ncbi.nlm.nih.gov/nuccore/KC164919.1
MA_BLA_081218	Molecular methods - sequencing	MA_067	KC164919.1	GenBank	KC164919.1	http://www.ncbi.nlm.nih.gov/nuccore/KC164919.1
TZ_DAL_090827	Molecular methods - sequencing	TZ_004	KC164919.1	GenBank	KC164919.1	http://www.ncbi.nlm.nih.gov/nuccore/KC164919.1
ZA_KFB_081129	Molecular methods - sequencing	ZA_075	KC164920.1	GenBank	KC164920.1	http://www.ncbi.nlm.nih.gov/nuccore/KC164920.1
ZA_KFB_081129	Molecular methods - sequencing	ZA_089	KC164921.1	GenBank	KC164921.1	http://www.ncbi.nlm.nih.gov/nuccore/KC164921.1
ZA_KFB_081129	Molecular methods - sequencing	ZA_090	KC164922.1	GenBank	KC164922.1	http://www.ncbi.nlm.nih.gov/nuccore/KC164922.1
ZA_KFB_081129	Molecular methods - sequencing	ZA_102	KC164923.1	GenBank	KC164923.1	http://www.ncbi.nlm.nih.gov/nuccore/KC164923.1
MA_BLA_081218	Molecular methods - sequencing	MA_049	KC164924.1	GenBank	KC164924.1	http://www.ncbi.nlm.nih.gov/nuccore/KC164924.1
BI_SPE_100526	Molecular methods - sequencing	BI_455	KC164924.1	GenBank	KC164924.1	http://www.ncbi.nlm.nih.gov/nuccore/KC164924.1
MA_BLA_081218	Molecular methods - sequencing	MA_048	KC164924.1	GenBank	KC164924.1	http://www.ncbi.nlm.nih.gov/nuccore/KC164924.1
MA_BLA_081218	Molecular methods - sequencing	MA_051	KC164925.1	GenBank	KC164925.1	http://www.ncbi.nlm.nih.gov/nuccore/KC164925.1
MA_BLA_081218	Molecular methods - sequencing	MA_050	KC164925.1	GenBank	KC164925.1	http://www.ncbi.nlm.nih.gov/nuccore/KC164925.1
MA_BLA_081218	Molecular methods - sequencing	MA_064	KC164926.1	GenBank	KC164926.1	http://www.ncbi.nlm.nih.gov/nuccore/KC164926.1
TZ_DAO_090827	Molecular methods - sequencing	TZ_001	KC164926.1	GenBank	KC164926.1	http://www.ncbi.nlm.nih.gov/nuccore/KC164926.1
BI_SPE_100524	Molecular methods - sequencing	BI_403	KC164926.1	GenBank	KC164926.1	http://www.ncbi.nlm.nih.gov/nuccore/KC164926.1
BI_SPE_100524	Molecular methods - sequencing	BI_416	KC164926.1	GenBank	KC164926.1	http://www.ncbi.nlm.nih.gov/nuccore/KC164926.1
BI_SPE_100525	Molecular methods - sequencing	BI_444	KC164926.1	GenBank	KC164926.1	http://www.ncbi.nlm.nih.gov/nuccore/KC164926.1
BI_SPE_100526	Molecular methods - sequencing	BI_462	KC164926.1	GenBank	KC164926.1	http://www.ncbi.nlm.nih.gov/nuccore/KC164926.1
MA_BLA_081218	Molecular methods - sequencing	MA_066	KC164927.1	GenBank	KC164927.1	http://www.ncbi.nlm.nih.gov/nuccore/KC164927.1
MA_BLA_081218	Molecular methods - sequencing	MA_070	KC164927.1	GenBank	KC164927.1	http://www.ncbi.nlm.nih.gov/nuccore/KC164927.1
TZ_DAL_090901	Molecular methods - sequencing	TZ_040	KC164927.1	GenBank	KC164927.1	http://www.ncbi.nlm.nih.gov/nuccore/KC164927.1
TZ_MOR_100805	Molecular methods - sequencing	TZ_231	KC164927.1	GenBank	KC164927.1	http://www.ncbi.nlm.nih.gov/nuccore/KC164927.1
TZ_MOR_100805	Molecular methods - sequencing	TZ_234	KC164927.1	GenBank	KC164927.1	http://www.ncbi.nlm.nih.gov/nuccore/KC164927.1
TZ_DAL_090827	Molecular methods - sequencing	TZ_009	KC164929.1	GenBank	KC164929.1	http://www.ncbi.nlm.nih.gov/nuccore/KC164929.1
TZ_DAL_090829	Molecular methods - sequencing	TZ_011	KC164930.1	GenBank	KC164930.1	http://www.ncbi.nlm.nih.gov/nuccore/KC164930.1
TZ_DAL_090829	Molecular methods - sequencing	TZ_012	KC164931.1	GenBank	KC164931.1	http://www.ncbi.nlm.nih.gov/nuccore/KC164931.1
TZ_DAL_090829	Molecular methods - sequencing	TZ_020	KC164932.1	GenBank	KC164932.1	http://www.ncbi.nlm.nih.gov/nuccore/KC164932.1
TZ_DAL_090831	Molecular methods - sequencing	TZ_037	KC164933.1	GenBank	KC164933.1	http://www.ncbi.nlm.nih.gov/nuccore/KC164933.1
TZ_DAL_090901	Molecular methods - sequencing	TZ_041	KC164934.1	GenBank	KC164934.1	http://www.ncbi.nlm.nih.gov/nuccore/KC164934.1
TZ_MOR_100806	Molecular methods - sequencing	TZ_250	KC164935.1	GenBank	KC164935.1	http://www.ncbi.nlm.nih.gov/nuccore/KC164935.1
TZ_MOR_100806	Molecular methods - sequencing	TZ_261	KC164935.1	GenBank	KC164935.1	http://www.ncbi.nlm.nih.gov/nuccore/KC164935.1
TZ_MOR_100805	Molecular methods - sequencing	TZ_246	KC164936.1	GenBank	KC164936.1	http://www.ncbi.nlm.nih.gov/nuccore/KC164936.1
TZ_MOR_100806	Molecular methods - sequencing	TZ_263	KC164936.1	GenBank	KC164936.1	http://www.ncbi.nlm.nih.gov/nuccore/KC164936.1
BI_SPE_100525	Molecular methods - sequencing	BI_433	KC164937.1	GenBank	KC164937.1	http://www.ncbi.nlm.nih.gov/nuccore/KC164937.1
TZ_MOR_100807	Molecular methods - sequencing	TZ_266	KC164937.1	GenBank	KC164937.1	http://www.ncbi.nlm.nih.gov/nuccore/KC164937.1
TZ_MOR_100807	Molecular methods - sequencing	TZ_273	KC164937.1	GenBank	KC164937.1	http://www.ncbi.nlm.nih.gov/nuccore/KC164937.1
TZ_MOR_100807	Molecular methods - sequencing	TZ_271	KC164938.1	GenBank	KC164938.1	http://www.ncbi.nlm.nih.gov/nuccore/KC164938.1
TZ_MOR_100807	Molecular methods - sequencing	TZ_274	KC164938.1	GenBank	KC164938.1	http://www.ncbi.nlm.nih.gov/nuccore/KC164938.1
UG_JIB_090927	Molecular methods - sequencing	UG_178	KC164939.1	GenBank	KC164939.1	http://www.ncbi.nlm.nih.gov/nuccore/KC164939.1
UG_JIT_090930	Molecular methods - sequencing	UG_180	KC164940.1	GenBank	KC164940.1	http://www.ncbi.nlm.nih.gov/nuccore/KC164940.1
RM_UNK	Molecular methods - sequencing	RM-123	KC164941.1	GenBank	KC164941.1	http://www.ncbi.nlm.nih.gov/nuccore/KC164941.1
RM_UNK	Molecular methods - sequencing	RM-125	KC164942.1	GenBank	KC164942.1	http://www.ncbi.nlm.nih.gov/nuccore/KC164942.1
BI_UNK	Molecular methods - sequencing	M-123	KC164943.1	GenBank	KC164943.1	http://www.ncbi.nlm.nih.gov/nuccore/KC164943.1
BI_UNK	Molecular methods - sequencing	M-129	KC164944.1	GenBank	KC164944.1	http://www.ncbi.nlm.nih.gov/nuccore/KC164944.1
BI_HES_100522	Molecular methods - sequencing	BI_400	KC164945.1	GenBank	KC164945.1	http://www.ncbi.nlm.nih.gov/nuccore/KC164945.1
BI_SPE_100524	Molecular methods - sequencing	BI_406	KC164946.1	GenBank	KC164946.1	http://www.ncbi.nlm.nih.gov/nuccore/KC164946.1
BI_SPE_100524	Molecular methods - sequencing	BI_407	KC164947.1	GenBank	KC164947.1	http://www.ncbi.nlm.nih.gov/nuccore/KC164947.1
BI_SPE_100525	Molecular methods - sequencing	BI_420	KC164948.1	GenBank	KC164948.1	http://www.ncbi.nlm.nih.gov/nuccore/KC164948.1
BI_SPE_100525	Molecular methods - sequencing	BI_421	KC164948.1	GenBank	KC164948.1	http://www.ncbi.nlm.nih.gov/nuccore/KC164948.1
BI_SPE_100525	Molecular methods - sequencing	BI_424	KC164949.1	GenBank	KC164949.1	http://www.ncbi.nlm.nih.gov/nuccore/KC164949.1
BI_SPE_100525	Molecular methods - sequencing	BI_425	KC164949.1	GenBank	KC164949.1	http://www.ncbi.nlm.nih.gov/nuccore/KC164949.1
BI_SPE_100525	Molecular methods - sequencing	BI_426	KC164950.1	GenBank	KC164950.1	http://www.ncbi.nlm.nih.gov/nuccore/KC164950.1
BI_SPE_100525	Molecular methods - sequencing	BI_427	KC164951.1	GenBank	KC164951.1	http://www.ncbi.nlm.nih.gov/nuccore/KC164951.1
BI_SPE_100525	Molecular methods - sequencing	BI_428	KC164952.1	GenBank	KC164952.1	http://www.ncbi.nlm.nih.gov/nuccore/KC164952.1
BI_SPE_100525	Molecular methods - sequencing	BI_442	KC164952.1	GenBank	KC164952.1	http://www.ncbi.nlm.nih.gov/nuccore/KC164952.1
BI_SPE_100525	Molecular methods - sequencing	BI_431	KC164953.1	GenBank	KC164953.1	http://www.ncbi.nlm.nih.gov/nuccore/KC164953.1
BI_SPE_100525	Molecular methods - sequencing	BI_432	KC164954.1	GenBank	KC164954.1	http://www.ncbi.nlm.nih.gov/nuccore/KC164954.1
BI_SPE_100525	Molecular methods - sequencing	BI_434	KC164955.1	GenBank	KC164955.1	http://www.ncbi.nlm.nih.gov/nuccore/KC164955.1
BI_SPE_100525	Molecular methods - sequencing	BI_438	KC164956.1	GenBank	KC164956.1	http://www.ncbi.nlm.nih.gov/nuccore/KC164956.1
BI_SPE_100525	Molecular methods - sequencing	BI_440	KC164957.1	GenBank	KC164957.1	http://www.ncbi.nlm.nih.gov/nuccore/KC164957.1
BI_SPE_100526	Molecular methods - sequencing	BI_448	KC164958.1	GenBank	KC164958.1	http://www.ncbi.nlm.nih.gov/nuccore/KC164958.1
BI_SPE_100526	Molecular methods - sequencing	BI_449	KC164959.1	GenBank	KC164959.1	http://www.ncbi.nlm.nih.gov/nuccore/KC164959.1
BI_SPE_100526	Molecular methods - sequencing	BI_450	KC164960.1	GenBank	KC164960.1	http://www.ncbi.nlm.nih.gov/nuccore/KC164960.1
BI_SPE_100527	Molecular methods - sequencing	BI_486	KC164960.1	GenBank	KC164960.1	http://www.ncbi.nlm.nih.gov/nuccore/KC164960.1
BI_SPE_100526	Molecular methods - sequencing	BI_451	KC164961.1	GenBank	KC164961.1	http://www.ncbi.nlm.nih.gov/nuccore/KC164961.1
BI_SPE_100526	Molecular methods - sequencing	BI_452	KC164962.1	GenBank	KC164962.1	http://www.ncbi.nlm.nih.gov/nuccore/KC164962.1
BI_SPE_100526	Molecular methods - sequencing	BI_464	KC164963.1	GenBank	KC164963.1	http://www.ncbi.nlm.nih.gov/nuccore/KC164963.1
BI_SPE_100526	Molecular methods - sequencing	BI_466	KC164964.1	GenBank	KC164964.1	http://www.ncbi.nlm.nih.gov/nuccore/KC164964.1
BI_SPE_100526	Molecular methods - sequencing	BI_469	KC164965.1	GenBank	KC164965.1	http://www.ncbi.nlm.nih.gov/nuccore/KC164965.1
BI_SPE_100526	Molecular methods - sequencing	BI_471	KC164966.1	GenBank	KC164966.1	http://www.ncbi.nlm.nih.gov/nuccore/KC164966.1
BI_SPE_100526	Molecular methods - sequencing	BI_474	KC164967.1	GenBank	KC164967.1	http://www.ncbi.nlm.nih.gov/nuccore/KC164967.1
BI_SPE_100526	Molecular methods - sequencing	BI_477	KC164968.1	GenBank	KC164968.1	http://www.ncbi.nlm.nih.gov/nuccore/KC164968.1
BI_SPE_100527	Molecular methods - sequencing	BI_487	KC164969.1	GenBank	KC164969.1	http://www.ncbi.nlm.nih.gov/nuccore/KC164969.1
ST_UNK_010421	Molecular methods - sequencing	ST_CAS26847	KC164970.1	GenBank	KC164970.1	http://www.ncbi.nlm.nih.gov/nuccore/KC164970.1
BI_SPE_100527	Molecular methods - sequencing	BI_492	KC164970.1	GenBank	KC164970.1	http://www.ncbi.nlm.nih.gov/nuccore/KC164970.1
BI_SPE_100527	Molecular methods - sequencing	BI_493	KC164971.1	GenBank	KC164971.1	http://www.ncbi.nlm.nih.gov/nuccore/KC164971.1
BI_SPE_100527	Molecular methods - sequencing	BI_494	KC164972.1	GenBank	KC164972.1	http://www.ncbi.nlm.nih.gov/nuccore/KC164972.1
BI_SPE_100527	Molecular methods - sequencing	BI_497	KC164973.1	GenBank	KC164973.1	http://www.ncbi.nlm.nih.gov/nuccore/KC164973.1
BI_SPE_100527	Molecular methods - sequencing	BI_498	KC164974.1	GenBank	KC164974.1	http://www.ncbi.nlm.nih.gov/nuccore/KC164974.1
BI_SPE_100527	Molecular methods - sequencing	BI_502	KC164975.1	GenBank	KC164975.1	http://www.ncbi.nlm.nih.gov/nuccore/KC164975.1
BI_SPE_100527	Molecular methods - sequencing	BI_503	KC164976.1	GenBank	KC164976.1	http://www.ncbi.nlm.nih.gov/nuccore/KC164976.1
BI_SPE_100527	Molecular methods - sequencing	BI_505	KC164977.1	GenBank	KC164977.1	http://www.ncbi.nlm.nih.gov/nuccore/KC164977.1
BI_SPE_100527	Molecular methods - sequencing	BI_506	KC164978.1	GenBank	KC164978.1	http://www.ncbi.nlm.nih.gov/nuccore/KC164978.1
ST_UNK_010421	Molecular methods - sequencing	ST_CAS26783	KC164979.1	GenBank	KC164979.1	http://www.ncbi.nlm.nih.gov/nuccore/KC164979.1
ST_UNK_010421	Molecular methods - sequencing	ST_CAS26836	KC164979.1	GenBank	KC164979.1	http://www.ncbi.nlm.nih.gov/nuccore/KC164979.1
ST_CAN_100326	Molecular methods - sequencing	ST_005	KC164979.1	GenBank	KC164979.1	http://www.ncbi.nlm.nih.gov/nuccore/KC164979.1
ST_CAN_100326	Molecular methods - sequencing	ST_007	KC164979.1	GenBank	KC164979.1	http://www.ncbi.nlm.nih.gov/nuccore/KC164979.1
ST_CAN_100326	Molecular methods - sequencing	ST_008	KC164979.1	GenBank	KC164979.1	http://www.ncbi.nlm.nih.gov/nuccore/KC164979.1
ST_CRU_100329	Molecular methods - sequencing	ST_012	KC164979.1	GenBank	KC164979.1	http://www.ncbi.nlm.nih.gov/nuccore/KC164979.1
ST_CRU_100329	Molecular methods - sequencing	ST_013	KC164979.1	GenBank	KC164979.1	http://www.ncbi.nlm.nih.gov/nuccore/KC164979.1
ST_BAL_100331	Molecular methods - sequencing	ST_019	KC164979.1	GenBank	KC164979.1	http://www.ncbi.nlm.nih.gov/nuccore/KC164979.1
ST_BAL_100331	Molecular methods - sequencing	ST_020	KC164979.1	GenBank	KC164979.1	http://www.ncbi.nlm.nih.gov/nuccore/KC164979.1
ST_BAL_100331	Molecular methods - sequencing	ST_021	KC164979.1	GenBank	KC164979.1	http://www.ncbi.nlm.nih.gov/nuccore/KC164979.1
ST_BAL_100331	Molecular methods - sequencing	ST_022	KC164979.1	GenBank	KC164979.1	http://www.ncbi.nlm.nih.gov/nuccore/KC164979.1
ST_BAL_100331	Molecular methods - sequencing	ST_023	KC164979.1	GenBank	KC164979.1	http://www.ncbi.nlm.nih.gov/nuccore/KC164979.1
ST_BAL_100331	Molecular methods - sequencing	ST_024	KC164979.1	GenBank	KC164979.1	http://www.ncbi.nlm.nih.gov/nuccore/KC164979.1
ST_BAL_100331	Molecular methods - sequencing	ST_025	KC164979.1	GenBank	KC164979.1	http://www.ncbi.nlm.nih.gov/nuccore/KC164979.1
ST_BAL_100331	Molecular methods - sequencing	ST_026	KC164979.1	GenBank	KC164979.1	http://www.ncbi.nlm.nih.gov/nuccore/KC164979.1
ST_BAL_100331	Molecular methods - sequencing	ST_028	KC164979.1	GenBank	KC164979.1	http://www.ncbi.nlm.nih.gov/nuccore/KC164979.1
ST_BAL_100331	Molecular methods - sequencing	ST_029	KC164979.1	GenBank	KC164979.1	http://www.ncbi.nlm.nih.gov/nuccore/KC164979.1
ST_BAL_100331	Molecular methods - sequencing	ST_032	KC164979.1	GenBank	KC164979.1	http://www.ncbi.nlm.nih.gov/nuccore/KC164979.1
ST_ALE_100331	Molecular methods - sequencing	ST_033	KC164979.1	GenBank	KC164979.1	http://www.ncbi.nlm.nih.gov/nuccore/KC164979.1
ST_ALE_100331	Molecular methods - sequencing	ST_034	KC164979.1	GenBank	KC164979.1	http://www.ncbi.nlm.nih.gov/nuccore/KC164979.1
ST_ALE_100331	Molecular methods - sequencing	ST_036	KC164979.1	GenBank	KC164979.1	http://www.ncbi.nlm.nih.gov/nuccore/KC164979.1
ST_ALE_100331	Molecular methods - sequencing	ST_037	KC164979.1	GenBank	KC164979.1	http://www.ncbi.nlm.nih.gov/nuccore/KC164979.1
ST_ALE_100331	Molecular methods - sequencing	ST_038	KC164979.1	GenBank	KC164979.1	http://www.ncbi.nlm.nih.gov/nuccore/KC164979.1
ST_ALE_100331	Molecular methods - sequencing	ST_039	KC164979.1	GenBank	KC164979.1	http://www.ncbi.nlm.nih.gov/nuccore/KC164979.1
ST_ALE_100331	Molecular methods - sequencing	ST_041	KC164979.1	GenBank	KC164979.1	http://www.ncbi.nlm.nih.gov/nuccore/KC164979.1
ST_ALE_100331	Molecular methods - sequencing	ST_044	KC164979.1	GenBank	KC164979.1	http://www.ncbi.nlm.nih.gov/nuccore/KC164979.1
ST_CEH_100403	Molecular methods - sequencing	ST_048	KC164979.1	GenBank	KC164979.1	http://www.ncbi.nlm.nih.gov/nuccore/KC164979.1
ST_CEH_100403	Molecular methods - sequencing	ST_049	KC164979.1	GenBank	KC164979.1	http://www.ncbi.nlm.nih.gov/nuccore/KC164979.1
ST_CEH_100403	Molecular methods - sequencing	ST_051	KC164979.1	GenBank	KC164979.1	http://www.ncbi.nlm.nih.gov/nuccore/KC164979.1
ST_CEH_100403	Molecular methods - sequencing	ST_052	KC164979.1	GenBank	KC164979.1	http://www.ncbi.nlm.nih.gov/nuccore/KC164979.1
ST_CEH_100403	Molecular methods - sequencing	ST_053	KC164979.1	GenBank	KC164979.1	http://www.ncbi.nlm.nih.gov/nuccore/KC164979.1
ST_CAL_100403	Molecular methods - sequencing	ST_056	KC164979.1	GenBank	KC164979.1	http://www.ncbi.nlm.nih.gov/nuccore/KC164979.1
ST_CAL_100403	Molecular methods - sequencing	ST_057	KC164979.1	GenBank	KC164979.1	http://www.ncbi.nlm.nih.gov/nuccore/KC164979.1
ST_CAL_100403	Molecular methods - sequencing	ST_059	KC164979.1	GenBank	KC164979.1	http://www.ncbi.nlm.nih.gov/nuccore/KC164979.1
ST_CAL_100403	Molecular methods - sequencing	ST_060	KC164979.1	GenBank	KC164979.1	http://www.ncbi.nlm.nih.gov/nuccore/KC164979.1
ST_CAL_100403	Molecular methods - sequencing	ST_061	KC164979.1	GenBank	KC164979.1	http://www.ncbi.nlm.nih.gov/nuccore/KC164979.1
ST_CAL_100403	Molecular methods - sequencing	ST_062	KC164979.1	GenBank	KC164979.1	http://www.ncbi.nlm.nih.gov/nuccore/KC164979.1
ST_CAL_100403	Molecular methods - sequencing	ST_063	KC164979.1	GenBank	KC164979.1	http://www.ncbi.nlm.nih.gov/nuccore/KC164979.1
ST_CAL_100403	Molecular methods - sequencing	ST_064	KC164979.1	GenBank	KC164979.1	http://www.ncbi.nlm.nih.gov/nuccore/KC164979.1
ST_CAL_100403	Molecular methods - sequencing	ST_067	KC164979.1	GenBank	KC164979.1	http://www.ncbi.nlm.nih.gov/nuccore/KC164979.1
ST_CAL_100403	Molecular methods - sequencing	ST_068	KC164979.1	GenBank	KC164979.1	http://www.ncbi.nlm.nih.gov/nuccore/KC164979.1
ST_CAL_100403	Molecular methods - sequencing	ST_069	KC164979.1	GenBank	KC164979.1	http://www.ncbi.nlm.nih.gov/nuccore/KC164979.1
PR_MIC_100406	Molecular methods - sequencing	PR_200	KC164979.1	GenBank	KC164979.1	http://www.ncbi.nlm.nih.gov/nuccore/KC164979.1
PR_NOV_100410	Molecular methods - sequencing	PR_201	KC164979.1	GenBank	KC164979.1	http://www.ncbi.nlm.nih.gov/nuccore/KC164979.1
PR_NOV_100410	Molecular methods - sequencing	PR_202	KC164979.1	GenBank	KC164979.1	http://www.ncbi.nlm.nih.gov/nuccore/KC164979.1
PR_NOV_100410	Molecular methods - sequencing	PR_203	KC164979.1	GenBank	KC164979.1	http://www.ncbi.nlm.nih.gov/nuccore/KC164979.1
PR_NOV_100411	Molecular methods - sequencing	PR_204	KC164979.1	GenBank	KC164979.1	http://www.ncbi.nlm.nih.gov/nuccore/KC164979.1
PR_NOV_100411	Molecular methods - sequencing	PR_205	KC164979.1	GenBank	KC164979.1	http://www.ncbi.nlm.nih.gov/nuccore/KC164979.1
PR_NOV_100411	Molecular methods - sequencing	PR_206	KC164979.1	GenBank	KC164979.1	http://www.ncbi.nlm.nih.gov/nuccore/KC164979.1
PR_NOV_100411	Molecular methods - sequencing	PR_208	KC164979.1	GenBank	KC164979.1	http://www.ncbi.nlm.nih.gov/nuccore/KC164979.1
PR_NOV_100411	Molecular methods - sequencing	PR_209	KC164979.1	GenBank	KC164979.1	http://www.ncbi.nlm.nih.gov/nuccore/KC164979.1
PR_NOV_100411	Molecular methods - sequencing	PR_210	KC164979.1	GenBank	KC164979.1	http://www.ncbi.nlm.nih.gov/nuccore/KC164979.1
PR_NOV_100411	Molecular methods - sequencing	PR_211	KC164979.1	GenBank	KC164979.1	http://www.ncbi.nlm.nih.gov/nuccore/KC164979.1
PR_NOV_100411	Molecular methods - sequencing	PR_212	KC164979.1	GenBank	KC164979.1	http://www.ncbi.nlm.nih.gov/nuccore/KC164979.1
PR_NOV_100411	Molecular methods - sequencing	PR_213	KC164979.1	GenBank	KC164979.1	http://www.ncbi.nlm.nih.gov/nuccore/KC164979.1
PR_NOV_100411	Molecular methods - sequencing	PR_215	KC164979.1	GenBank	KC164979.1	http://www.ncbi.nlm.nih.gov/nuccore/KC164979.1
PR_NOV_100411	Molecular methods - sequencing	PR_216	KC164979.1	GenBank	KC164979.1	http://www.ncbi.nlm.nih.gov/nuccore/KC164979.1
PR_NOV_100411	Molecular methods - sequencing	PR_217	KC164979.1	GenBank	KC164979.1	http://www.ncbi.nlm.nih.gov/nuccore/KC164979.1
PR_NOV_100411	Molecular methods - sequencing	PR_218	KC164979.1	GenBank	KC164979.1	http://www.ncbi.nlm.nih.gov/nuccore/KC164979.1
PR_NOV_100411	Molecular methods - sequencing	PR_219	KC164979.1	GenBank	KC164979.1	http://www.ncbi.nlm.nih.gov/nuccore/KC164979.1
PR_NOV_100411	Molecular methods - sequencing	PR_221	KC164979.1	GenBank	KC164979.1	http://www.ncbi.nlm.nih.gov/nuccore/KC164979.1
PR_NOV_100411	Molecular methods - sequencing	PR_223	KC164979.1	GenBank	KC164979.1	http://www.ncbi.nlm.nih.gov/nuccore/KC164979.1
PR_NOV_100411	Molecular methods - sequencing	PR_224	KC164979.1	GenBank	KC164979.1	http://www.ncbi.nlm.nih.gov/nuccore/KC164979.1
PR_NOV_100411	Molecular methods - sequencing	PR_226	KC164979.1	GenBank	KC164979.1	http://www.ncbi.nlm.nih.gov/nuccore/KC164979.1
PR_NOV_100411	Molecular methods - sequencing	PR_227	KC164979.1	GenBank	KC164979.1	http://www.ncbi.nlm.nih.gov/nuccore/KC164979.1
PR_NOV_100412	Molecular methods - sequencing	PR_228	KC164979.1	GenBank	KC164979.1	http://www.ncbi.nlm.nih.gov/nuccore/KC164979.1
PR_NOV_100412	Molecular methods - sequencing	PR_229	KC164979.1	GenBank	KC164979.1	http://www.ncbi.nlm.nih.gov/nuccore/KC164979.1
PR_NOV_100412	Molecular methods - sequencing	PR_230	KC164979.1	GenBank	KC164979.1	http://www.ncbi.nlm.nih.gov/nuccore/KC164979.1
PR_NOV_100412	Molecular methods - sequencing	PR_231	KC164979.1	GenBank	KC164979.1	http://www.ncbi.nlm.nih.gov/nuccore/KC164979.1
PR_NOV_100412	Molecular methods - sequencing	PR_232	KC164979.1	GenBank	KC164979.1	http://www.ncbi.nlm.nih.gov/nuccore/KC164979.1
PR_NOV_100412	Molecular methods - sequencing	PR_233	KC164979.1	GenBank	KC164979.1	http://www.ncbi.nlm.nih.gov/nuccore/KC164979.1
PR_NOV_100412	Molecular methods - sequencing	PR_234	KC164979.1	GenBank	KC164979.1	http://www.ncbi.nlm.nih.gov/nuccore/KC164979.1
PR_NOV_100412	Molecular methods - sequencing	PR_235	KC164979.1	GenBank	KC164979.1	http://www.ncbi.nlm.nih.gov/nuccore/KC164979.1
PR_NOV_100412	Molecular methods - sequencing	PR_236	KC164979.1	GenBank	KC164979.1	http://www.ncbi.nlm.nih.gov/nuccore/KC164979.1
PR_NOV_100412	Molecular methods - sequencing	PR_237	KC164979.1	GenBank	KC164979.1	http://www.ncbi.nlm.nih.gov/nuccore/KC164979.1
PR_NOV_100412	Molecular methods - sequencing	PR_238	KC164979.1	GenBank	KC164979.1	http://www.ncbi.nlm.nih.gov/nuccore/KC164979.1
PR_NOV_100412	Molecular methods - sequencing	PR_240	KC164979.1	GenBank	KC164979.1	http://www.ncbi.nlm.nih.gov/nuccore/KC164979.1
PR_NOV_100412	Molecular methods - sequencing	PR_241	KC164979.1	GenBank	KC164979.1	http://www.ncbi.nlm.nih.gov/nuccore/KC164979.1
PR_NOV_100412	Molecular methods - sequencing	PR_242	KC164979.1	GenBank	KC164979.1	http://www.ncbi.nlm.nih.gov/nuccore/KC164979.1
PR_NOV_100412	Molecular methods - sequencing	PR_245	KC164979.1	GenBank	KC164979.1	http://www.ncbi.nlm.nih.gov/nuccore/KC164979.1
PR_NOV_100412	Molecular methods - sequencing	PR_247	KC164979.1	GenBank	KC164979.1	http://www.ncbi.nlm.nih.gov/nuccore/KC164979.1
PR_NOV_100412	Molecular methods - sequencing	PR_248	KC164979.1	GenBank	KC164979.1	http://www.ncbi.nlm.nih.gov/nuccore/KC164979.1
PR_NOV_100412	Molecular methods - sequencing	PR_249	KC164979.1	GenBank	KC164979.1	http://www.ncbi.nlm.nih.gov/nuccore/KC164979.1
PR_NOV_100412	Molecular methods - sequencing	PR_250	KC164979.1	GenBank	KC164979.1	http://www.ncbi.nlm.nih.gov/nuccore/KC164979.1
PR_NOV_100412	Molecular methods - sequencing	PR_252	KC164979.1	GenBank	KC164979.1	http://www.ncbi.nlm.nih.gov/nuccore/KC164979.1
PR_NOV_100412	Molecular methods - sequencing	PR_253	KC164979.1	GenBank	KC164979.1	http://www.ncbi.nlm.nih.gov/nuccore/KC164979.1
PR_NOV_100412	Molecular methods - sequencing	PR_254	KC164979.1	GenBank	KC164979.1	http://www.ncbi.nlm.nih.gov/nuccore/KC164979.1
PR_NOV_100412	Molecular methods - sequencing	PR_255	KC164979.1	GenBank	KC164979.1	http://www.ncbi.nlm.nih.gov/nuccore/KC164979.1
PR_NOV_100412	Molecular methods - sequencing	PR_257	KC164979.1	GenBank	KC164979.1	http://www.ncbi.nlm.nih.gov/nuccore/KC164979.1
PR_NOV_100412	Molecular methods - sequencing	PR_259	KC164979.1	GenBank	KC164979.1	http://www.ncbi.nlm.nih.gov/nuccore/KC164979.1
PR_NOV_100412	Molecular methods - sequencing	PR_260	KC164979.1	GenBank	KC164979.1	http://www.ncbi.nlm.nih.gov/nuccore/KC164979.1
PR_NOV_100412	Molecular methods - sequencing	PR_261	KC164979.1	GenBank	KC164979.1	http://www.ncbi.nlm.nih.gov/nuccore/KC164979.1
PR_NOV_100412	Molecular methods - sequencing	PR_262	KC164979.1	GenBank	KC164979.1	http://www.ncbi.nlm.nih.gov/nuccore/KC164979.1
PR_NOV_100412	Molecular methods - sequencing	PR_263	KC164979.1	GenBank	KC164979.1	http://www.ncbi.nlm.nih.gov/nuccore/KC164979.1
ST_BIN_100418	Molecular methods - sequencing	ST_070	KC164979.1	GenBank	KC164979.1	http://www.ncbi.nlm.nih.gov/nuccore/KC164979.1
ST_BIN_100418	Molecular methods - sequencing	ST_071	KC164979.1	GenBank	KC164979.1	http://www.ncbi.nlm.nih.gov/nuccore/KC164979.1
ST_BIN_100418	Molecular methods - sequencing	ST_073	KC164979.1	GenBank	KC164979.1	http://www.ncbi.nlm.nih.gov/nuccore/KC164979.1
ST_BIN_100418	Molecular methods - sequencing	ST_074	KC164979.1	GenBank	KC164979.1	http://www.ncbi.nlm.nih.gov/nuccore/KC164979.1
ST_BAL_100420	Molecular methods - sequencing	ST_076	KC164979.1	GenBank	KC164979.1	http://www.ncbi.nlm.nih.gov/nuccore/KC164979.1
ST_BAL_100420	Molecular methods - sequencing	ST_077	KC164979.1	GenBank	KC164979.1	http://www.ncbi.nlm.nih.gov/nuccore/KC164979.1
ST_BAL_100420	Molecular methods - sequencing	ST_082	KC164979.1	GenBank	KC164979.1	http://www.ncbi.nlm.nih.gov/nuccore/KC164979.1
ST_BAL_100420	Molecular methods - sequencing	ST_083	KC164979.1	GenBank	KC164979.1	http://www.ncbi.nlm.nih.gov/nuccore/KC164979.1
ST_BAL_100420	Molecular methods - sequencing	ST_085	KC164979.1	GenBank	KC164979.1	http://www.ncbi.nlm.nih.gov/nuccore/KC164979.1
ST_BAL_100420	Molecular methods - sequencing	ST_086	KC164979.1	GenBank	KC164979.1	http://www.ncbi.nlm.nih.gov/nuccore/KC164979.1
ST_BAL_100420	Molecular methods - sequencing	ST_087	KC164979.1	GenBank	KC164979.1	http://www.ncbi.nlm.nih.gov/nuccore/KC164979.1
ST_BAL_100420	Molecular methods - sequencing	ST_088	KC164979.1	GenBank	KC164979.1	http://www.ncbi.nlm.nih.gov/nuccore/KC164979.1
ST_BAL_100420	Molecular methods - sequencing	ST_089	KC164979.1	GenBank	KC164979.1	http://www.ncbi.nlm.nih.gov/nuccore/KC164979.1
ST_BAL_100420	Molecular methods - sequencing	ST_090	KC164979.1	GenBank	KC164979.1	http://www.ncbi.nlm.nih.gov/nuccore/KC164979.1
ST_BAL_100420	Molecular methods - sequencing	ST_091	KC164979.1	GenBank	KC164979.1	http://www.ncbi.nlm.nih.gov/nuccore/KC164979.1
ST_ALE_100420	Molecular methods - sequencing	ST_094	KC164979.1	GenBank	KC164979.1	http://www.ncbi.nlm.nih.gov/nuccore/KC164979.1
ST_ALE_100420	Molecular methods - sequencing	ST_098	KC164979.1	GenBank	KC164979.1	http://www.ncbi.nlm.nih.gov/nuccore/KC164979.1
ST_ALE_100420	Molecular methods - sequencing	ST_099	KC164979.1	GenBank	KC164979.1	http://www.ncbi.nlm.nih.gov/nuccore/KC164979.1
ST_ALE_100421	Molecular methods - sequencing	ST_101	KC164979.1	GenBank	KC164979.1	http://www.ncbi.nlm.nih.gov/nuccore/KC164979.1
ST_ALE_100421	Molecular methods - sequencing	ST_102	KC164979.1	GenBank	KC164979.1	http://www.ncbi.nlm.nih.gov/nuccore/KC164979.1
ST_ALE_100421	Molecular methods - sequencing	ST_103	KC164979.1	GenBank	KC164979.1	http://www.ncbi.nlm.nih.gov/nuccore/KC164979.1
ST_ALE_100421	Molecular methods - sequencing	ST_104	KC164979.1	GenBank	KC164979.1	http://www.ncbi.nlm.nih.gov/nuccore/KC164979.1
AN_MAB_100511	Molecular methods - sequencing	AN_305	KC164979.1	GenBank	KC164979.1	http://www.ncbi.nlm.nih.gov/nuccore/KC164979.1
AN_MAB_100512	Molecular methods - sequencing	AN_319	KC164979.1	GenBank	KC164979.1	http://www.ncbi.nlm.nih.gov/nuccore/KC164979.1
AN_MAB_100512	Molecular methods - sequencing	AN_322	KC164979.1	GenBank	KC164979.1	http://www.ncbi.nlm.nih.gov/nuccore/KC164979.1
AN_MAB_100512	Molecular methods - sequencing	AN_326	KC164979.1	GenBank	KC164979.1	http://www.ncbi.nlm.nih.gov/nuccore/KC164979.1
AN_MAB_100513	Molecular methods - sequencing	AN_352	KC164979.1	GenBank	KC164979.1	http://www.ncbi.nlm.nih.gov/nuccore/KC164979.1
AN_MAB_100514	Molecular methods - sequencing	AN_374	KC164979.1	GenBank	KC164979.1	http://www.ncbi.nlm.nih.gov/nuccore/KC164979.1
ST_UNK	Molecular methods - sequencing	92 ST 17	KC164979.1	GenBank	KC164979.1	http://www.ncbi.nlm.nih.gov/nuccore/KC164979.1
ST_UNK	Molecular methods - sequencing	92 ST 18	KC164979.1	GenBank	KC164979.1	http://www.ncbi.nlm.nih.gov/nuccore/KC164979.1
ST_UNK	Molecular methods - sequencing	92 ST 19	KC164979.1	GenBank	KC164979.1	http://www.ncbi.nlm.nih.gov/nuccore/KC164979.1
PR_UNK	Molecular methods - sequencing	92 ST 48	KC164979.1	GenBank	KC164979.1	http://www.ncbi.nlm.nih.gov/nuccore/KC164979.1
AN_UNK	Molecular methods - sequencing	A-125	KC164979.1	GenBank	KC164979.1	http://www.ncbi.nlm.nih.gov/nuccore/KC164979.1
AN_UNK	Molecular methods - sequencing	A-129	KC164979.1	GenBank	KC164979.1	http://www.ncbi.nlm.nih.gov/nuccore/KC164979.1
PR_UNK	Molecular methods - sequencing	P-121	KC164979.1	GenBank	KC164979.1	http://www.ncbi.nlm.nih.gov/nuccore/KC164979.1
PR_UNK	Molecular methods - sequencing	P-1210	KC164979.1	GenBank	KC164979.1	http://www.ncbi.nlm.nih.gov/nuccore/KC164979.1
PR_UNK	Molecular methods - sequencing	P-122	KC164979.1	GenBank	KC164979.1	http://www.ncbi.nlm.nih.gov/nuccore/KC164979.1
PR_UNK	Molecular methods - sequencing	P-123	KC164979.1	GenBank	KC164979.1	http://www.ncbi.nlm.nih.gov/nuccore/KC164979.1
PR_UNK	Molecular methods - sequencing	P-124	KC164979.1	GenBank	KC164979.1	http://www.ncbi.nlm.nih.gov/nuccore/KC164979.1
PR_UNK	Molecular methods - sequencing	P-126	KC164979.1	GenBank	KC164979.1	http://www.ncbi.nlm.nih.gov/nuccore/KC164979.1
PR_UNK	Molecular methods - sequencing	P-127	KC164979.1	GenBank	KC164979.1	http://www.ncbi.nlm.nih.gov/nuccore/KC164979.1
PR_UNK	Molecular methods - sequencing	P-129	KC164979.1	GenBank	KC164979.1	http://www.ncbi.nlm.nih.gov/nuccore/KC164979.1
ST_UNK	Molecular methods - sequencing	ST-1210	KC164979.1	GenBank	KC164979.1	http://www.ncbi.nlm.nih.gov/nuccore/KC164979.1
ST_UNK	Molecular methods - sequencing	ST-126	KC164979.1	GenBank	KC164979.1	http://www.ncbi.nlm.nih.gov/nuccore/KC164979.1
ST_UNK	Molecular methods - sequencing	ST-127	KC164979.1	GenBank	KC164979.1	http://www.ncbi.nlm.nih.gov/nuccore/KC164979.1
ST_UNK	Molecular methods - sequencing	ST-128	KC164979.1	GenBank	KC164979.1	http://www.ncbi.nlm.nih.gov/nuccore/KC164979.1
ST_CRU_100324	Molecular methods - sequencing	ST_001	KC164979.1	GenBank	KC164979.1	http://www.ncbi.nlm.nih.gov/nuccore/KC164979.1
ST_RON_100325	Molecular methods - sequencing	ST_004	KC164979.1	GenBank	KC164979.1	http://www.ncbi.nlm.nih.gov/nuccore/KC164979.1
ST_CAN_100326	Molecular methods - sequencing	ST_006	KC164979.1	GenBank	KC164979.1	http://www.ncbi.nlm.nih.gov/nuccore/KC164979.1
ST_ALE_100420	Molecular methods - sequencing	ST_096	KC164979.1	GenBank	KC164979.1	http://www.ncbi.nlm.nih.gov/nuccore/KC164979.1
ST_ALE_100420	Molecular methods - sequencing	ST_097	KC164979.1	GenBank	KC164979.1	http://www.ncbi.nlm.nih.gov/nuccore/KC164979.1
PR_NOV_100411	Molecular methods - sequencing	PR_207	KC164980.1	GenBank	KC164980.1	http://www.ncbi.nlm.nih.gov/nuccore/KC164980.1
PR_NOV_100412	Molecular methods - sequencing	PR_239	KC164981.1	GenBank	KC164981.1	http://www.ncbi.nlm.nih.gov/nuccore/KC164981.1
PR_NOV_100412	Molecular methods - sequencing	PR_256	KC164981.1	GenBank	KC164981.1	http://www.ncbi.nlm.nih.gov/nuccore/KC164981.1
ST_ALE_100331	Molecular methods - sequencing	ST_042	KC164982.1	GenBank	KC164982.1	http://www.ncbi.nlm.nih.gov/nuccore/KC164982.1
ST_ALE_100331	Molecular methods - sequencing	ST_043	KC164982.1	GenBank	KC164982.1	http://www.ncbi.nlm.nih.gov/nuccore/KC164982.1
ZA_KH2_081127	Molecular methods - sequencing	ZA_001	KM225966.1	GenBank	KM225966.1	http://www.ncbi.nlm.nih.gov/nuccore/KM225966.1
ZA_KH2_081127	Molecular methods - sequencing	ZA_002	KM225967.1	GenBank	KM225967.1	http://www.ncbi.nlm.nih.gov/nuccore/KM225967.1
ZA_KH2_081127	Molecular methods - sequencing	ZA_003	KM225968.1	GenBank	KM225968.1	http://www.ncbi.nlm.nih.gov/nuccore/KM225968.1
TZ_DAL_090827	Molecular methods - sequencing	TZ_005	KM225979.1	GenBank	KM225979.1	http://www.ncbi.nlm.nih.gov/nuccore/KM225979.1
DR_KIS_080621	Molecular methods - sequencing	DR_107	KM225965.1	GenBank	KM225965.1	http://www.ncbi.nlm.nih.gov/nuccore/KM225965.1
MA_BLA_081218	Molecular methods - sequencing	MA_052	KM225972.1	GenBank	KM225972.1	http://www.ncbi.nlm.nih.gov/nuccore/KM225972.1
RM_UNK	Molecular methods - sequencing	RM-127	KM225974.1	GenBank	KM225974.1	http://www.ncbi.nlm.nih.gov/nuccore/KM225974.1
RM_UNK	Molecular methods - sequencing	RM-129	KM225976.1	GenBank	KM225976.1	http://www.ncbi.nlm.nih.gov/nuccore/KM225976.1
GH_37H_080317	Molecular methods - sequencing	GH_E052	KM225980.1	GenBank	KM225980.1	http://www.ncbi.nlm.nih.gov/nuccore/KM225980.1
UG_KAM_091003	Molecular methods - sequencing	UG_189	KM225986.1	GenBank	KM225986.1	http://www.ncbi.nlm.nih.gov/nuccore/KM225986.1
UG_KAM_091003	Molecular methods - sequencing	UG_190	KM225987.1	GenBank	KM225987.1	http://www.ncbi.nlm.nih.gov/nuccore/KM225987.1
RM_UNK	Molecular methods - sequencing	RM-126	KM225973.1	GenBank	KM225973.1	http://www.ncbi.nlm.nih.gov/nuccore/KM225973.1
GH_37H_080317	Molecular methods - sequencing	GH_E053	KM225981.1	GenBank	KM225981.1	http://www.ncbi.nlm.nih.gov/nuccore/KM225981.1
BI_SPE_100525	Molecular methods - sequencing	BI_441	KM225997.1	GenBank	KM225997.1	http://www.ncbi.nlm.nih.gov/nuccore/KM225997.1
MA_BLA_081218	Molecular methods - sequencing	MA_047	KM225969.1	GenBank	KM225969.1	http://www.ncbi.nlm.nih.gov/nuccore/KM225969.1
TZ_DAL_090827	Molecular methods - sequencing	TZ_002	KM225977.1	GenBank	KM225977.1	http://www.ncbi.nlm.nih.gov/nuccore/KM225977.1
ST_CRU_100324	Molecular methods - sequencing	ST_003	KM225989.1	GenBank	KM225989.1	http://www.ncbi.nlm.nih.gov/nuccore/KM225989.1
AN_MAB_100512	Molecular methods - sequencing	AN_323	KM225994.1	GenBank	KM225994.1	http://www.ncbi.nlm.nih.gov/nuccore/KM225994.1
AN_MAB_100512	Molecular methods - sequencing	AN_324	KM225995.1	GenBank	KM225995.1	http://www.ncbi.nlm.nih.gov/nuccore/KM225995.1
AN_MAB_100512	Molecular methods - sequencing	AN_325	KM225996.1	GenBank	KM225996.1	http://www.ncbi.nlm.nih.gov/nuccore/KM225996.1
GH_37H_080317	Molecular methods - sequencing	GH_E056	KM225982.1	GenBank	KM225982.1	http://www.ncbi.nlm.nih.gov/nuccore/KM225982.1
TZ_DAL_090827	Molecular methods - sequencing	TZ_003	KM225978.1	GenBank	KM225978.1	http://www.ncbi.nlm.nih.gov/nuccore/KM225978.1
RM_UNK	Molecular methods - sequencing	RM-128	KM225975.1	GenBank	KM225975.1	http://www.ncbi.nlm.nih.gov/nuccore/KM225975.1
DR_KIS_080621	Molecular methods - sequencing	DR_104	KM225962.1	GenBank	KM225962.1	http://www.ncbi.nlm.nih.gov/nuccore/KM225962.1
DR_KIS_080621	Molecular methods - sequencing	DR_105	KM225963.1	GenBank	KM225963.1	http://www.ncbi.nlm.nih.gov/nuccore/KM225963.1
DR_KIS_080621	Molecular methods - sequencing	DR_106	KM225964.1	GenBank	KM225964.1	http://www.ncbi.nlm.nih.gov/nuccore/KM225964.1
MA_BLA_081218	Molecular methods - sequencing	MA_048	KM225970.1	GenBank	KM225970.1	http://www.ncbi.nlm.nih.gov/nuccore/KM225970.1
MA_BLA_081218	Molecular methods - sequencing	MA_050	KM225971.1	GenBank	KM225971.1	http://www.ncbi.nlm.nih.gov/nuccore/KM225971.1
UG_JIB_090927	Molecular methods - sequencing	UG_178	KM225983.1	GenBank	KM225983.1	http://www.ncbi.nlm.nih.gov/nuccore/KM225983.1
UG_JIT_090930	Molecular methods - sequencing	UG_180	KM225984.1	GenBank	KM225984.1	http://www.ncbi.nlm.nih.gov/nuccore/KM225984.1
BI_SPE_100525	Molecular methods - sequencing	BI_442	KM225998.1	GenBank	KM225998.1	http://www.ncbi.nlm.nih.gov/nuccore/KM225998.1
ST_CRU_100324	Molecular methods - sequencing	ST_001	KM225988.1	GenBank	KM225988.1	http://www.ncbi.nlm.nih.gov/nuccore/KM225988.1
ST_RON_100325	Molecular methods - sequencing	ST_004	KM225990.1	GenBank	KM225990.1	http://www.ncbi.nlm.nih.gov/nuccore/KM225990.1
ST_CAN_100326	Molecular methods - sequencing	ST_006	KM225991.1	GenBank	KM225991.1	http://www.ncbi.nlm.nih.gov/nuccore/KM225991.1
ST_ALE_100420	Molecular methods - sequencing	ST_096	KM225992.1	GenBank	KM225992.1	http://www.ncbi.nlm.nih.gov/nuccore/KM225992.1
ST_ALE_100420	Molecular methods - sequencing	ST_097	KM225993.1	GenBank	KM225993.1	http://www.ncbi.nlm.nih.gov/nuccore/KM225993.1
